# Supplementary material for: CHCHD2 rescues the mitochondrial dysfunction in iPSC-derived neurons from patient with Mohr-Tranebjaerg syndrome
Source: Cell Death Dis. 2025 Mar 12;16(1):173. doi: 10.1038/s41419-025-07472-9 (PMC11903874; doi:10.1038/s41419-025-07472-9)
Supplement: Supplementary file 1 — Table S1. Differentially expressed genes between the two groups related to Figure 4A. [file 41419_2025_7472_MOESM1_ESM.xlsx]

## Sheet:  Upregulated genes
Table S1. Differentially expressed genes between the two groups related to Figure 4A.
ensembl	gene_symbol	log2(MTS/CTRL)	p-adjust
ENSG00000135111	TBX3	9.33593	1.04407e-266
ENSG00000100285	NEFH	4.69124	3.67472e-258
ENSG00000115232	ITGA4	6.60397	3.67978e-249
ENSG00000065361	ERBB3	9.89822	1.82491e-248
ENSG00000147036	LANCL3	7.78141	1.95159e-236
ENSG00000115461	IGFBP5	5.17666	3.98151e-234
ENSG00000144668	ITGA9	4.09635	1.1528e-197
ENSG00000106772	PRUNE2	3.69798	1.55141e-196
ENSG00000119547	ONECUT2	4.0483	2.3431e-196
ENSG00000185518	SV2B	6.572	1.54049e-176
ENSG00000079931	MOXD1	4.81713	1.55193e-175
ENSG00000144642	RBMS3	5.02601	9.31348e-173
ENSG00000165731	RET	5.98595	7.23382e-170
ENSG00000150722	PPP1R1C	7.75273	1.30387e-162
ENSG00000135406	PRPH	9.68325	7.56057e-160
ENSG00000165606	DRGX	11.6661	2.65149e-153
ENSG00000087303	NID2	5.16074	4.20644e-149
ENSG00000158887	MPZ	8.22238	2.0519e-147
ENSG00000188958	UTS2B	8.444	2.16509e-145
ENSG00000100146	SOX10	9.98889	2.18742e-143
ENSG00000136842	TMOD1	6.90601	2.84706e-143
ENSG00000079308	TNS1	2.65051	4.88471e-140
ENSG00000106789	CORO2A	4.12889	4.25598e-131
ENSG00000149218	ENDOD1	4.02783	9.81725e-130
ENSG00000188452	CERKL	4.41001	1.73922e-129
ENSG00000173267	SNCG	8.16099	1.10915e-123
ENSG00000116574	RHOU	3.37444	1.48315e-116
ENSG00000175985	PLEKHD1	7.37653	5.82036e-113
ENSG00000111262	KCNA1	5.4339	1.2157e-111
ENSG00000205922	ONECUT3	7.83648	6.31092e-106
ENSG00000133121	STARD13	4.38498	3.46778e-105
ENSG00000187068	C3orf70	2.73987	4.75113e-103
ENSG00000154127	UBASH3B	3.12444	9.68621e-102
ENSG00000079689	SCGN	4.61404	2.39629e-101
ENSG00000100867	DHRS2	5.25291	5.97419e-99
ENSG00000039068	CDH1	7.60431	7.53805e-98
ENSG00000168779	SHOX2	10.7632	7.56189e-91
ENSG00000197410	DCHS2	3.7227	1.51664e-90
ENSG00000138639	ARHGAP24	3.53691	3.40492e-90
ENSG00000169432	SCN9A	5.12816	3.98678e-90
ENSG00000147588	PMP2	5.9217	6.62699e-90
ENSG00000064763	FAR2	4.81649	1.21263e-89
ENSG00000146013	GFRA3	7.01547	1.42407e-89
ENSG00000172403	SYNPO2	5.21216	2.03204e-88
ENSG00000164099	PRSS12	3.02138	3.58575e-88
ENSG00000215612	HMX1	5.2323	3.3456e-87
ENSG00000187678	SPRY4	4.00724	2.46653e-86
ENSG00000185985	SLITRK2	10.5744	2.80499e-85
ENSG00000137203	TFAP2A	3.10769	9.94578e-84
ENSG00000136546	SCN7A	7.41388	1.53394e-83
ENSG00000104722	NEFM	5.35985	7.5158e-83
ENSG00000188487	INSC	9.5838	4.18178e-80
ENSG00000088756	ARHGAP28	2.69991	3.59171e-78
ENSG00000144230	GPR17	6.791	1.14726e-77
ENSG00000013297	CLDN11	5.01152	2.7523e-77
ENSG00000124205	EDN3	7.92955	3.07402e-77
ENSG00000099250	NRP1	3.47463	4.63341e-77
ENSG00000111341	MGP	8.54066	4.90101e-77
ENSG00000164330	EBF1	3.96037	2.93308e-76
ENSG00000114115	RBP1	3.49608	2.669e-75
ENSG00000153012	LGI2	4.25715	6.3515e-74
ENSG00000160307	S100B	6.38382	1.60612e-73
ENSG00000162745	OLFML2B	3.9435	1.67759e-73
ENSG00000148908	RGS10	4.95294	9.36125e-73
ENSG00000181541	MAB21L2	3.78501	2.11869e-72
ENSG00000178401	DNAJC22	6.05402	1.3139e-71
ENSG00000139679	LPAR6	6.34868	3.09146e-71
ENSG00000170542	SERPINB9	5.30575	4.88424e-71
ENSG00000143369	ECM1	3.00458	1.29679e-70
ENSG00000186897	C1QL4	4.67715	1.7871e-70
ENSG00000204176	SYT15	3.78331	7.66585e-70
ENSG00000182983	ZNF662	8.46109	8.85744e-70
ENSG00000121904	CSMD2	3.34703	2.34249e-69
ENSG00000172819	RARG	2.84012	4.87913e-68
ENSG00000162722	TRIM58	4.89148	1.46638e-67
ENSG00000170624	SGCD	3.00385	4.18554e-67
ENSG00000109193	SULT1E1	9.17483	5.34726e-67
ENSG00000117115	PADI2	5.57524	1.10983e-66
ENSG00000116833	NR5A2	9.56398	9.36846e-66
ENSG00000050767	COL23A1	5.05089	9.75098e-66
ENSG00000121068	TBX2	8.10727	1.11111e-65
ENSG00000127951	FGL2	7.52412	1.01922e-64
ENSG00000180440	SERTM1	5.98177	1.02463e-63
ENSG00000165084	C8orf34	5.22988	1.55758e-63
ENSG00000136653	RASSF5	5.07637	4.27894e-62
ENSG00000070731	ST6GALNAC2	5.07534	4.28482e-62
ENSG00000156427	FGF18	4.40052	4.44742e-62
ENSG00000150051	MKX	6.17889	6.87733e-61
ENSG00000164588	HCN1	3.27415	9.12614e-61
ENSG00000154736	ADAMTS5	3.06176	9.48004e-61
ENSG00000092607	TBX15	6.92369	2.75077e-60
ENSG00000165694	FRMD7	9.24907	4.95179e-60
ENSG00000166922	SCG5	3.342	7.60387e-60
ENSG00000137460	FHDC1	4.12621	8.40358e-60
ENSG00000185532	PRKG1	3.54238	1.12812e-59
ENSG00000138080	EMILIN1	4.36921	1.31556e-59
ENSG00000107518	ATRNL1	2.88913	2.86968e-59
ENSG00000152580	IGSF10	5.23101	4.32956e-59
ENSG00000134343	ANO3	7.23981	4.80159e-59
ENSG00000204291	COL15A1	5.35114	5.71148e-59
ENSG00000180787	ZFP3	3.86012	8.89442e-59
ENSG00000168546	GFRA2	3.64635	1.93834e-57
ENSG00000010319	SEMA3G	7.41584	3.09937e-57
ENSG00000029534	ANK1	3.31654	4.8368e-56
ENSG00000135549	PKIB	3.61887	6.54327e-55
ENSG00000185634	SHC4	3.69968	9.31471e-55
ENSG00000180287	PLD5	5.29686	1.86446e-53
ENSG00000101695	RNF125	5.19997	3.30077e-53
ENSG00000119673	ACOT2	3.75842	6.23255e-53
ENSG00000145685	LHFPL2	3.16239	8.55709e-52
ENSG00000188677	PARVB	4.00958	4.44813e-51
ENSG00000135919	SERPINE2	2.32674	5.13771e-51
ENSG00000113248	PCDHB15	2.47495	1.58595e-50
ENSG00000177374	HIC1	5.37129	1.70011e-50
ENSG00000183570	PCBP3	3.19236	1.84804e-50
ENSG00000177511	ST8SIA3	3.08394	5.13716e-50
ENSG00000067955	CBFB	3.05362	2.95674e-48
ENSG00000162631	NTNG1	2.10322	9.76287e-48
ENSG00000067113	PPAP2A	1.81747	1.64289e-47
ENSG00000135929	CYP27A1	4.45839	2.54052e-47
ENSG00000169129	AFAP1L2	4.50643	6.35057e-47
ENSG00000186564	FOXD2	5.57924	8.86106e-47
ENSG00000145632	PLK2	1.66311	1.55329e-46
ENSG00000170961	HAS2	5.22821	1.79882e-46
ENSG00000116711	PLA2G4A	5.61304	3.05742e-46
ENSG00000165633	VSTM4	3.66737	6.23016e-46
ENSG00000162434	JAK1	2.53626	6.64767e-46
ENSG00000188869	TMC3	5.78375	6.64767e-46
ENSG00000073849	ST6GAL1	2.17992	1.79046e-45
ENSG00000158258	CLSTN2	3.1991	1.82809e-45
ENSG00000064300	NGFR	5.81022	5.4766e-45
ENSG00000096433	ITPR3	3.30788	7.19481e-45
ENSG00000165868	HSPA12A	4.04855	9.16035e-45
ENSG00000177301	KCNA2	3.63727	9.36587e-45
ENSG00000154096	THY1	2.12742	9.451e-45
ENSG00000173698	GPR64	6.45883	1.14547e-44
ENSG00000141524	TMC6	3.73061	1.62929e-44
ENSG00000124749	COL21A1	3.84154	3.43939e-44
ENSG00000136158	SPRY2	1.99058	4.05956e-44
ENSG00000169933	FRMPD4	5.59973	4.8723e-44
ENSG00000112902	SEMA5A	2.41606	5.10659e-44
ENSG00000069702	TGFBR3	4.66328	6.19093e-44
ENSG00000167994	RAB3IL1	4.50446	8.6724e-44
ENSG00000114200	BCHE	2.53181	1.11621e-43
ENSG00000162852	CNST	1.68843	2.18244e-43
ENSG00000164176	EDIL3	2.47505	2.81319e-43
ENSG00000111912	NCOA7	2.36317	3.52523e-43
ENSG00000139211	AMIGO2	2.4899	4.13206e-43
ENSG00000204267	TAP2	1.92533	4.80122e-43
ENSG00000111199	TRPV4	5.80926	4.96023e-43
ENSG00000147459	DOCK5	4.13481	4.99985e-43
ENSG00000069122	GPR116	5.64246	6.87213e-43
ENSG00000166415	WDR72	3.59276	8.14418e-43
ENSG00000084453	SLCO1A2	2.40306	9.99438e-43
ENSG00000171408	PDE7B	3.48147	1.55184e-42
ENSG00000148175	STOM	3.38591	1.70742e-42
ENSG00000132825	PPP1R3D	1.91144	4.61054e-42
ENSG00000077943	ITGA8	5.19331	9.97559e-42
ENSG00000137491	SLCO2B1	5.31598	1.28356e-41
ENSG00000106809	OGN	7.4341	9.2322e-41
ENSG00000136160	EDNRB	3.05786	1.26063e-40
ENSG00000136997	MYC	3.39258	1.37451e-40
ENSG00000167244	IGF2	6.75663	8.65088e-40
ENSG00000258405	ZNF578	4.18418	1.30484e-39
ENSG00000109991	P2RX3	5.47006	1.5659e-39
ENSG00000119917	IFIT3	4.07752	1.65681e-39
ENSG00000006016	CRLF1	2.91461	1.70172e-39
ENSG00000186094	AGBL4	2.51889	2.55646e-39
ENSG00000106333	PCOLCE	4.23386	3.23783e-39
ENSG00000182220	ATP6AP2	1.33314	4.52768e-39
ENSG00000184564	SLITRK6	3.72771	5.09704e-39
ENSG00000141338	ABCA8	5.14457	5.4879e-39
ENSG00000164694	FNDC1	4.27517	7.30196e-39
ENSG00000142192	APP	1.32102	9.58425e-39
ENSG00000134333	LDHA	3.15551	1.01511e-38
ENSG00000113209	PCDHB5	3.09911	1.017e-38
ENSG00000167772	ANGPTL4	4.32499	1.30689e-38
ENSG00000123560	PLP1	3.0778	1.71541e-38
ENSG00000065154	OAT	1.79892	3.48075e-38
ENSG00000163909	HEYL	5.35764	5.47235e-38
ENSG00000122691	TWIST1	6.52684	8.51566e-38
ENSG00000261594	TPBGL	4.43396	1.1246e-37
ENSG00000134259	NGF	3.79924	2.29966e-37
ENSG00000117152	RGS4	3.39532	4.12712e-37
ENSG00000112964	GHR	3.77704	4.93503e-37
ENSG00000124302	CHST8	3.01209	1.05873e-36
ENSG00000151702	FLI1	5.1927	1.15178e-36
ENSG00000188488	SERPINA5	5.66547	1.74437e-36
ENSG00000146122	DAAM2	2.72583	1.77267e-36
ENSG00000144550	CPNE9	4.57484	2.57865e-36
ENSG00000179630	LACC1	3.43712	3.31457e-36
ENSG00000126947	ARMCX1	1.91969	4.26538e-36
ENSG00000068366	ACSL4	1.94986	6.61108e-36
ENSG00000115306	SPTBN1	2.40048	7.31725e-36
ENSG00000182759	MAFA	5.24683	9.82712e-36
ENSG00000188643	S100A16	3.39455	1.03214e-35
ENSG00000107957	SH3PXD2A	1.99636	1.16131e-35
ENSG00000134817	APLNR	5.97036	2.45565e-35
ENSG00000137727	ARHGAP20	2.78194	3.26624e-35
ENSG00000072062	PRKACA	1.21359	5.90809e-35
ENSG00000106034	CPED1	6.78634	9.20406e-35
ENSG00000215474	SKOR2	6.71767	9.83814e-35
ENSG00000185112	FAM43A	2.39414	1.27764e-34
ENSG00000168621	GDNF	5.40177	1.45455e-34
ENSG00000070159	PTPN3	2.78738	1.80851e-34
ENSG00000135218	CD36	4.75357	2.11058e-34
ENSG00000152779	SLC16A12	5.04466	2.14505e-34
ENSG00000120332	TNN	5.95193	3.87999e-34
ENSG00000128805	ARHGAP22	4.38714	4.23144e-34
ENSG00000112175	BMP5	6.37111	5.27979e-34
ENSG00000079841	RIMS1	2.94596	5.37353e-34
ENSG00000177519	RPRM	3.7778	5.88591e-34
ENSG00000144229	THSD7B	2.71885	6.24391e-34
ENSG00000170017	ALCAM	5.06276	7.07255e-34
ENSG00000165379	LRFN5	3.24599	7.3601e-34
ENSG00000157557	ETS2	2.50815	8.38846e-34
ENSG00000221866	PLXNA4	3.22276	9.51917e-34
ENSG00000071991	CDH19	15.0194	1.03895e-33
ENSG00000153233	PTPRR	4.17122	1.27537e-33
ENSG00000148926	ADM	4.13563	2.22144e-33
ENSG00000139174	PRICKLE1	3.37149	2.96687e-33
ENSG00000146072	TNFRSF21	1.9656	2.98051e-33
ENSG00000132386	SERPINF1	2.81202	3.15404e-33
ENSG00000047648	ARHGAP6	2.85002	3.47533e-33
ENSG00000139304	PTPRQ	6.7022	3.90907e-33
ENSG00000172318	B3GALT1	2.43091	5.13459e-33
ENSG00000069011	PITX1	6.05142	7.28553e-33
ENSG00000183091	NEB	3.46361	7.89638e-33
ENSG00000064989	CALCRL	4.87713	9.50193e-33
ENSG00000145244	CORIN	4.72494	1.13605e-32
ENSG00000103888	KIAA1199	4.50048	1.18636e-32
ENSG00000137868	STRA6	2.48026	1.27305e-32
ENSG00000145022	TCTA	2.07009	1.67196e-32
ENSG00000185070	FLRT2	3.14676	1.71112e-32
ENSG00000125851	PCSK2	2.45896	1.98196e-32
ENSG00000105639	JAK3	3.08639	2.2349e-32
ENSG00000132932	ATP8A2	3.71444	3.29308e-32
ENSG00000113594	LIFR	1.50832	4.15912e-32
ENSG00000196083	IL1RAP	5.1164	4.17086e-32
ENSG00000167123	CERCAM	1.85324	5.2637e-32
ENSG00000184368	MAP7D2	3.95667	6.36823e-32
ENSG00000176485	PLA2G16	2.91427	8.33408e-32
ENSG00000178695	KCTD12	3.21702	8.55327e-32
ENSG00000172159	FRMD3	3.50417	9.24849e-32
ENSG00000186377	CYP4X1	3.06456	1.00252e-31
ENSG00000168118	RAB4A	1.53125	1.15122e-31
ENSG00000128274	A4GALT	5.71092	1.17061e-31
ENSG00000164438	TLX3	6.86115	1.1927e-31
ENSG00000081985	IL12RB2	4.64209	1.34253e-31
ENSG00000169856	ONECUT1	2.44223	1.50083e-31
ENSG00000111348	ARHGDIB	4.32673	1.67184e-31
ENSG00000139567	ACVRL1	6.31107	1.89695e-31
ENSG00000169255	B3GALNT1	3.55997	1.9565e-31
ENSG00000084674	APOB	5.86962	2.13572e-31
ENSG00000149573	MPZL2	6.89743	3.53761e-31
ENSG00000140937	CDH11	3.18319	3.54144e-31
ENSG00000171812	COL8A2	5.82021	4.10426e-31
ENSG00000186867	QRFPR	6.10462	4.10426e-31
ENSG00000021355	SERPINB1	2.87749	5.82321e-31
ENSG00000103710	RASL12	5.24078	6.03179e-31
ENSG00000080493	SLC4A4	3.03316	6.90057e-31
ENSG00000091879	ANGPT2	2.97372	7.40755e-31
ENSG00000180543	TSPYL5	2.63586	7.60011e-31
ENSG00000003436	TFPI	4.21257	7.91363e-31
ENSG00000185585	OLFML2A	6.04085	9.22779e-31
ENSG00000113580	NR3C1	2.64361	1.04649e-30
ENSG00000102401	ARMCX3	1.24802	1.24847e-30
ENSG00000197632	SERPINB2	10.343	1.26464e-30
ENSG00000038295	TLL1	2.89499	1.97674e-30
ENSG00000131018	SYNE1	2.40797	2.47445e-30
ENSG00000172348	RCAN2	2.44975	4.07499e-30
ENSG00000101203	COL20A1	5.61834	5.10022e-30
ENSG00000112769	LAMA4	5.85329	6.08695e-30
ENSG00000116985	BMP8B	3.3784	9.51926e-30
ENSG00000013016	EHD3	1.94677	1.05672e-29
ENSG00000151468	CCDC3	4.12916	1.11744e-29
ENSG00000177409	SAMD9L	4.87233	1.23198e-29
ENSG00000120820	GLT8D2	3.36471	1.26421e-29
ENSG00000135312	HTR1B	6.04336	1.67288e-29
ENSG00000158859	ADAMTS4	3.75832	1.86696e-29
ENSG00000141449	GREB1L	2.84966	1.90545e-29
ENSG00000119899	SLC17A5	1.73002	1.9158e-29
ENSG00000148935	GAS2	2.3907	2.96606e-29
ENSG00000116977	LGALS8	1.44175	3.39484e-29
ENSG00000139915	MDGA2	2.73529	3.781e-29
ENSG00000076706	MCAM	2.45512	4.65187e-29
ENSG00000159167	STC1	2.71204	5.09326e-29
ENSG00000164318	EGFLAM	5.69675	6.30377e-29
ENSG00000173598	NUDT4	1.78559	6.65422e-29
ENSG00000129682	FGF13	2.89015	7.6296e-29
ENSG00000221869	CEBPD	4.49794	9.42373e-29
ENSG00000136944	LMX1B	4.21152	1.10762e-28
ENSG00000124225	PMEPA1	2.4614	1.25234e-28
ENSG00000188580	NKAIN2	2.70131	1.31751e-28
ENSG00000166946	CCNDBP1	1.48274	1.45867e-28
ENSG00000253304	TMEM200B	4.55984	1.72336e-28
ENSG00000127083	OMD	8.41914	1.82341e-28
ENSG00000127528	KLF2	3.93285	1.9722e-28
ENSG00000187634	SAMD11	3.97834	2.44911e-28
ENSG00000184307	ZDHHC23	3.38024	3.09051e-28
ENSG00000124134	KCNS1	5.74333	3.27884e-28
ENSG00000131015	ULBP2	3.46122	4.36951e-28
ENSG00000164035	EMCN	7.62201	5.26613e-28
ENSG00000111961	SASH1	1.77292	5.68031e-28
ENSG00000129009	ISLR	4.37922	5.83131e-28
ENSG00000157514	TSC22D3	2.01807	5.92049e-28
ENSG00000116183	PAPPA2	3.94425	7.40691e-28
ENSG00000171724	VAT1L	2.41962	7.92157e-28
ENSG00000159200	RCAN1	1.92476	8.79558e-28
ENSG00000120833	SOCS2	2.31102	1.0832e-27
ENSG00000185880	TRIM69	1.91258	1.6612e-27
ENSG00000076554	TPD52	2.59572	2.33402e-27
ENSG00000172638	EFEMP2	2.03193	2.39834e-27
ENSG00000173597	SULT1B1	6.54497	3.15047e-27
ENSG00000266964	FXYD1	4.74731	3.21517e-27
ENSG00000070540	WIPI1	2.41657	3.62186e-27
ENSG00000151726	ACSL1	1.40918	3.84525e-27
ENSG00000184898	RBM43	4.96818	3.93072e-27
ENSG00000157445	CACNA2D3	3.77397	4.05232e-27
ENSG00000156218	ADAMTSL3	3.9237	5.22461e-27
ENSG00000151615	POU4F2	5.4953	5.38416e-27
ENSG00000157510	AFAP1L1	5.12643	6.40635e-27
ENSG00000091428	RAPGEF4	3.92028	6.9046e-27
ENSG00000119630	PGF	2.53239	8.35083e-27
ENSG00000155099	TMEM55A	1.70889	9.8084e-27
ENSG00000148357	HMCN2	3.89775	1.36879e-26
ENSG00000177189	RPS6KA3	2.3076	1.38929e-26
ENSG00000163328	GPR155	2.38738	1.48257e-26
ENSG00000183780	SLC35F3	2.36076	1.58321e-26
ENSG00000072858	SIDT1	5.10703	3.14532e-26
ENSG00000130052	STARD8	3.376	3.22368e-26
ENSG00000112619	PRPH2	5.39495	3.31751e-26
ENSG00000165810	BTNL9	3.20361	4.0525e-26
ENSG00000183654	45362	4.78058	4.62075e-26
ENSG00000172164	SNTB1	3.29236	4.66385e-26
ENSG00000179542	SLITRK4	4.19721	4.93636e-26
ENSG00000198873	GRK5	1.61367	5.03159e-26
ENSG00000104368	PLAT	4.40589	5.44715e-26
ENSG00000197355	UAP1L1	3.1419	6.80011e-26
ENSG00000159445	THEM4	1.67182	7.11483e-26
ENSG00000189058	APOD	5.68352	8.00388e-26
ENSG00000113441	LNPEP	2.18892	9.01908e-26
ENSG00000134853	PDGFRA	2.77288	1.0424e-25
ENSG00000140941	MAP1LC3B	1.22745	1.72346e-25
ENSG00000133424	LARGE	1.87252	1.82587e-25
ENSG00000131016	AKAP12	3.17498	1.89487e-25
ENSG00000122012	SV2C	2.57847	2.0064e-25
ENSG00000145451	GLRA3	4.12178	2.33477e-25
ENSG00000185567	AHNAK2	2.94083	2.52977e-25
ENSG00000151892	GFRA1	2.57095	2.61892e-25
ENSG00000144339	TMEFF2	3.65177	2.8053e-25
ENSG00000109944	C11orf63	2.3856	2.95554e-25
ENSG00000100234	TIMP3	3.70348	2.97465e-25
ENSG00000106546	AHR	3.06712	3.18426e-25
ENSG00000122642	FKBP9	1.55024	3.18426e-25
ENSG00000166963	MAP1A	1.33038	3.44844e-25
ENSG00000106511	MEOX2	6.60718	4.04464e-25
ENSG00000168917	SLC35G2	1.69626	4.16061e-25
ENSG00000141753	IGFBP4	2.83756	4.48386e-25
ENSG00000155254	MARVELD1	1.80432	5.65141e-25
ENSG00000253293	HOXA10	6.49233	7.66607e-25
ENSG00000175832	ETV4	2.86069	8.02804e-25
ENSG00000121075	TBX4	7.62276	8.89289e-25
ENSG00000136478	TEX2	1.92255	9.79785e-25
ENSG00000106991	ENG	4.09687	1.18707e-24
ENSG00000130429	ARPC1B	3.57227	1.21197e-24
ENSG00000148219	ASTN2	1.74663	1.52745e-24
ENSG00000005187	ACSM3	3.92366	1.53545e-24
ENSG00000116962	NID1	4.27269	1.78338e-24
ENSG00000175785	PRIMA1	2.88262	1.81487e-24
ENSG00000166676	TVP23A	1.91915	2.15899e-24
ENSG00000166888	STAT6	4.7239	2.21153e-24
ENSG00000129625	REEP5	1.47126	2.40375e-24
ENSG00000110328	GALNT18	2.18244	2.77064e-24
ENSG00000151789	ZNF385D	2.26506	2.95294e-24
ENSG00000132824	SERINC3	1.3583	2.98821e-24
ENSG00000149970	CNKSR2	1.37513	3.17714e-24
ENSG00000128283	CDC42EP1	3.18702	3.78242e-24
ENSG00000135525	MAP7	1.74506	3.79701e-24
ENSG00000131979	GCH1	2.64917	4.08315e-24
ENSG00000154237	LRRK1	2.74229	5.30595e-24
ENSG00000115419	GLS	1.30041	5.34957e-24
ENSG00000184232	OAF	1.90317	5.392e-24
ENSG00000164125	FAM198B	4.50543	5.58148e-24
ENSG00000020181	GPR124	4.86291	6.31428e-24
ENSG00000126785	RHOJ	3.84407	6.44498e-24
ENSG00000136960	ENPP2	3.79682	6.46123e-24
ENSG00000243444	PALM2	3.07583	7.01941e-24
ENSG00000167157	PRRX2	5.86878	7.22196e-24
ENSG00000130303	BST2	3.81078	7.57164e-24
ENSG00000109743	BST1	3.08053	8.41185e-24
ENSG00000118557	PMFBP1	1.62012	8.41523e-24
ENSG00000173926	45354	1.97375	8.46674e-24
ENSG00000124216	SNAI1	2.72396	8.93942e-24
ENSG00000185960	SHOX	7.60224	1.13747e-23
ENSG00000143153	ATP1B1	1.95991	1.18123e-23
ENSG00000151948	GLT1D1	2.97988	1.56504e-23
ENSG00000162639	HENMT1	3.5951	1.57567e-23
ENSG00000135916	ITM2C	1.77946	2.13747e-23
ENSG00000124875	CXCL6	4.46334	2.29109e-23
ENSG00000104313	EYA1	3.49742	2.44417e-23
ENSG00000198108	CHSY3	2.94925	3.40709e-23
ENSG00000186047	DLEU7	3.06517	3.59208e-23
ENSG00000259207	ITGB3	5.24678	3.65502e-23
ENSG00000147606	SLC26A7	3.96222	3.67934e-23
ENSG00000128335	APOL2	2.01131	3.82084e-23
ENSG00000140403	DNAJA4	2.4116	4.04216e-23
ENSG00000129675	ARHGEF6	1.89588	4.14043e-23
ENSG00000178104	PDE4DIP	2.20865	5.09011e-23
ENSG00000122884	P4HA1	2.07524	5.36339e-23
ENSG00000128016	ZFP36	2.58116	6.15296e-23
ENSG00000078098	FAP	4.70885	6.3481e-23
ENSG00000110719	TCIRG1	2.83343	6.39283e-23
ENSG00000163513	TGFBR2	4.11385	8.45232e-23
ENSG00000119314	PTBP3	1.08093	1.03709e-22
ENSG00000112773	FAM46A	2.80808	1.1333e-22
ENSG00000161905	ALOX15	4.62026	1.38944e-22
ENSG00000078596	ITM2A	4.03865	1.61108e-22
ENSG00000112559	MDFI	2.1677	1.69298e-22
ENSG00000125355	TMEM255A	3.66584	2.15769e-22
ENSG00000120675	DNAJC15	4.20883	2.40723e-22
ENSG00000077092	RARB	4.57225	2.41926e-22
ENSG00000149575	SCN2B	3.08625	2.47063e-22
ENSG00000125864	BFSP1	3.35296	2.48198e-22
ENSG00000137941	TTLL7	1.7611	2.67694e-22
ENSG00000073756	PTGS2	5.49015	2.80394e-22
ENSG00000136156	ITM2B	1.26257	2.95349e-22
ENSG00000147041	SYTL5	2.28338	3.25316e-22
ENSG00000164188	RANBP3L	3.94729	3.29393e-22
ENSG00000197043	ANXA6	2.16569	3.94898e-22
ENSG00000162804	SNED1	2.12826	4.01663e-22
ENSG00000182667	NTM	1.20811	4.21662e-22
ENSG00000178562	CD28	12.1007	4.48795e-22
ENSG00000163637	PRICKLE2	2.80247	4.61859e-22
ENSG00000166579	NDEL1	1.31074	5.1434e-22
ENSG00000105559	PLEKHA4	3.58874	5.5255e-22
ENSG00000122254	HS3ST2	5.18669	5.59658e-22
ENSG00000112699	GMDS	1.91958	5.87287e-22
ENSG00000166068	SPRED1	1.62814	6.02536e-22
ENSG00000108439	PNPO	1.82453	6.37404e-22
ENSG00000164741	DLC1	4.32636	7.18531e-22
ENSG00000086300	SNX10	1.36822	7.80126e-22
ENSG00000149177	PTPRJ	1.59976	8.78259e-22
ENSG00000115604	IL18R1	5.38125	9.63973e-22
ENSG00000083720	OXCT1	1.50727	1.03984e-21
ENSG00000107611	CUBN	2.19886	1.13207e-21
ENSG00000160691	SHC1	2.49941	1.22706e-21
ENSG00000005884	ITGA3	2.76744	1.24307e-21
ENSG00000142686	C1orf216	2.24939	1.49583e-21
ENSG00000180573	HIST1H2AC	1.77256	1.49583e-21
ENSG00000168079	SCARA5	6.43825	1.53684e-21
ENSG00000066933	MYO9A	1.45958	1.83954e-21
ENSG00000111110	PPM1H	2.63528	1.87894e-21
ENSG00000075651	PLD1	3.54947	1.91324e-21
ENSG00000157168	NRG1	2.42034	2.15432e-21
ENSG00000126803	HSPA2	2.86979	2.28098e-21
ENSG00000158747	NBL1	4.09871	2.69034e-21
ENSG00000102287	GABRE	1.69198	2.92009e-21
ENSG00000165895	ARHGAP42	2.12292	3.09704e-21
ENSG00000145945	FAM50B	3.34624	3.71358e-21
ENSG00000196932	TMEM26	3.81441	3.92342e-21
ENSG00000165863	C10orf82	2.84851	4.9663e-21
ENSG00000065618	COL17A1	4.29126	6.74236e-21
ENSG00000139318	DUSP6	1.73272	6.97827e-21
ENSG00000181072	CHRM2	5.28212	7.2959e-21
ENSG00000167617	CDC42EP5	4.34396	7.95533e-21
ENSG00000112414	GPR126	5.1405	8.19998e-21
ENSG00000142552	RCN3	3.00803	8.52119e-21
ENSG00000128923	FAM63B	1.06211	9.90594e-21
ENSG00000152377	SPOCK1	2.28913	1.00934e-20
ENSG00000139505	MTMR6	1.33116	1.11136e-20
ENSG00000134153	EMC7	1.18345	1.29335e-20
ENSG00000117525	F3	2.57859	1.3254e-20
ENSG00000107821	KAZALD1	2.85982	1.50939e-20
ENSG00000136059	VILL	3.12694	1.54672e-20
ENSG00000125810	CD93	6.46149	1.90123e-20
ENSG00000196396	PTPN1	1.40884	1.95455e-20
ENSG00000238243	OR2W3	6.25745	2.10685e-20
ENSG00000196502	SULT1A1	3.95341	2.48468e-20
ENSG00000128606	LRRC17	2.70624	2.62984e-20
ENSG00000170577	SIX2	5.53319	2.80208e-20
ENSG00000085741	WNT11	3.85613	2.89972e-20
ENSG00000115993	TRAK2	1.5946	3.10875e-20
ENSG00000116132	PRRX1	4.3598	3.52073e-20
ENSG00000189134	NKAPL	6.55667	3.86586e-20
ENSG00000182985	CADM1	1.72369	3.93475e-20
ENSG00000160321	ZNF208	9.97626	4.01778e-20
ENSG00000162733	DDR2	3.72824	4.05806e-20
ENSG00000164128	NPY1R	3.73323	4.28579e-20
ENSG00000173077	45627	7.27089	5.24851e-20
ENSG00000052850	ALX4	5.57197	5.26246e-20
ENSG00000160801	PTH1R	3.15948	5.29203e-20
ENSG00000099204	ABLIM1	2.63677	5.87769e-20
ENSG00000110841	PPFIBP1	1.24681	6.30288e-20
ENSG00000272781	MDGA2	3.02487	7.31974e-20
ENSG00000136010	ALDH1L2	2.10075	7.70646e-20
ENSG00000113389	NPR3	4.57106	8.22373e-20
ENSG00000164056	SPRY1	2.06896	8.67989e-20
ENSG00000070886	EPHA8	2.3375	9.56582e-20
ENSG00000197181	PIWIL2	3.80171	1.03597e-19
ENSG00000169499	PLEKHA2	1.73597	1.24585e-19
ENSG00000134352	IL6ST	2.60414	1.43231e-19
ENSG00000139263	LRIG3	1.65133	1.5714e-19
ENSG00000101417	PXMP4	1.90619	1.72534e-19
ENSG00000013293	SLC7A14	2.88867	1.74404e-19
ENSG00000250722	SEPP1	1.81661	1.87751e-19
ENSG00000156804	FBXO32	3.04136	1.94214e-19
ENSG00000184058	TBX1	3.49091	1.94214e-19
ENSG00000197461	PDGFA	2.37457	1.94214e-19
ENSG00000106785	TRIM14	2.18625	1.97141e-19
ENSG00000165023	DIRAS2	2.21717	2.10993e-19
ENSG00000198075	SULT1C4	1.99648	2.56865e-19
ENSG00000205413	SAMD9	5.20418	3.78495e-19
ENSG00000158109	TPRG1L	1.1348	4.33803e-19
ENSG00000104154	SLC30A4	1.70684	4.59937e-19
ENSG00000204103	MAFB	1.96852	4.59937e-19
ENSG00000135905	DOCK10	4.11621	4.8016e-19
ENSG00000173269	MMRN2	3.69841	5.78346e-19
ENSG00000109452	INPP4B	1.94799	6.23139e-19
ENSG00000168481	LGI3	4.66773	6.66858e-19
ENSG00000102760	RGCC	4.00776	6.80994e-19
ENSG00000080561	MID2	1.7996	7.12817e-19
ENSG00000166387	PPFIBP2	2.10066	7.5787e-19
ENSG00000153902	LGI4	5.27333	7.69294e-19
ENSG00000106483	SFRP4	4.7666	8.04981e-19
ENSG00000170044	ZPLD1	4.99428	8.2417e-19
ENSG00000143858	SYT2	2.73048	8.35756e-19
ENSG00000084636	COL16A1	3.32875	8.46839e-19
ENSG00000179348	GATA2	3.98426	9.51407e-19
ENSG00000134996	OSTF1	3.30819	1.12764e-18
ENSG00000135926	TMBIM1	3.49193	1.1279e-18
ENSG00000132334	PTPRE	2.39488	1.14154e-18
ENSG00000184347	SLIT3	2.20655	1.24305e-18
ENSG00000177311	ZBTB38	1.10951	1.34315e-18
ENSG00000089356	FXYD3	11.3335	1.3915e-18
ENSG00000175879	HOXD8	6.43306	1.66004e-18
ENSG00000156076	WIF1	2.80866	1.72461e-18
ENSG00000104870	FCGRT	1.8014	1.82219e-18
ENSG00000162944	RFTN2	1.7499	1.82219e-18
ENSG00000101445	PPP1R16B	3.21845	1.88389e-18
ENSG00000120279	MYCT1	8.88228	1.88389e-18
ENSG00000019991	HGF	5.12372	2.02205e-18
ENSG00000240891	PLCXD2	2.04519	2.05013e-18
ENSG00000186635	ARAP1	1.626	2.36473e-18
ENSG00000031081	ARHGAP31	3.31307	2.45594e-18
ENSG00000115525	ST3GAL5	1.35235	2.5065e-18
ENSG00000132185	FCRLA	11.0594	2.55482e-18
ENSG00000184227	ACOT1	3.68245	2.6225e-18
ENSG00000188859	FAM78B	2.64633	2.97862e-18
ENSG00000105889	STEAP1B	4.48321	3.20251e-18
ENSG00000109861	CTSC	1.57855	3.25777e-18
ENSG00000093072	CECR1	3.29749	3.38686e-18
ENSG00000110455	ACCS	4.57273	3.40732e-18
ENSG00000166268	MYRFL	4.57247	3.54462e-18
ENSG00000138735	PDE5A	1.69703	3.68166e-18
ENSG00000151320	AKAP6	1.76056	4.00915e-18
ENSG00000183287	CCBE1	2.68428	4.0304e-18
ENSG00000184216	IRAK1	1.51336	4.50355e-18
ENSG00000169330	KIAA1024	1.92818	4.66867e-18
ENSG00000144278	GALNT13	2.66567	5.01454e-18
ENSG00000197322	C17orf102	3.90633	5.62535e-18
ENSG00000109099	PMP22	3.97402	6.41453e-18
ENSG00000171132	PRKCE	2.70633	6.92143e-18
ENSG00000047249	ATP6V1H	1.23743	7.47615e-18
ENSG00000196352	CD55	1.6935	7.71179e-18
ENSG00000145390	USP53	2.18169	7.79781e-18
ENSG00000083444	PLOD1	2.53725	8.55522e-18
ENSG00000137936	BCAR3	2.32434	8.58646e-18
ENSG00000116016	EPAS1	3.37512	9.45948e-18
ENSG00000157601	MX1	4.34533	1.04565e-17
ENSG00000141404	GNAL	2.16554	1.07912e-17
ENSG00000056558	TRAF1	2.32678	1.10312e-17
ENSG00000125844	RRBP1	3.03414	1.24508e-17
ENSG00000091136	LAMB1	4.23054	1.26074e-17
ENSG00000119042	SATB2	2.08377	1.31586e-17
ENSG00000111077	TENC1	2.33198	1.3377e-17
ENSG00000184785	SMIM10	4.15401	1.40019e-17
ENSG00000128652	HOXD3	8.20209	1.4058e-17
ENSG00000206503	HLA-A	2.44357	1.58651e-17
ENSG00000151914	DST	1.52591	1.73405e-17
ENSG00000136830	FAM129B	1.90221	1.77069e-17
ENSG00000187800	PEAR1	5.27005	1.8894e-17
ENSG00000253368	TRNP1	2.05151	2.12517e-17
ENSG00000104361	NIPAL2	3.2073	2.22219e-17
ENSG00000171621	SPSB1	3.18768	2.23226e-17
ENSG00000181804	SLC9A9	2.34123	2.23226e-17
ENSG00000159202	UBE2Z	1.08315	2.38189e-17
ENSG00000118855	MFSD1	1.08508	2.39203e-17
ENSG00000101605	MYOM1	2.0713	2.46143e-17
ENSG00000159556	ISL2	8.3037	2.57207e-17
ENSG00000168685	IL7R	5.37648	2.65702e-17
ENSG00000136869	TLR4	5.37556	2.88533e-17
ENSG00000154511	FAM69A	1.559	2.95032e-17
ENSG00000154217	PITPNC1	2.3978	3.13008e-17
ENSG00000103187	COTL1	1.45166	3.21484e-17
ENSG00000121236	TRIM6	2.85664	3.38726e-17
ENSG00000155970	MICU3	1.17791	3.52197e-17
ENSG00000107829	FBXW4	1.74851	3.5335e-17
ENSG00000131100	ATP6V1E1	1.00083	3.67014e-17
ENSG00000083454	P2RX5	4.55598	3.98231e-17
ENSG00000111252	SH2B3	1.43409	4.02163e-17
ENSG00000237172	B3GNT9	2.76193	4.07127e-17
ENSG00000186462	NAP1L2	1.8616	4.28919e-17
ENSG00000138698	RAP1GDS1	1.33919	4.54538e-17
ENSG00000136052	SLC41A2	1.96395	4.71094e-17
ENSG00000100290	BIK	4.07133	5.08527e-17
ENSG00000183508	FAM46C	3.51962	5.14194e-17
ENSG00000182534	MXRA7	1.12314	5.37563e-17
ENSG00000030419	IKZF2	2.05918	5.51112e-17
ENSG00000187140	FOXD3	8.17261	5.67113e-17
ENSG00000100266	PACSIN2	1.20588	6.01106e-17
ENSG00000175048	ZDHHC14	2.22419	6.27206e-17
ENSG00000141540	TTYH2	1.6634	6.52467e-17
ENSG00000159479	MED8	1.00319	6.64508e-17
ENSG00000147434	CHRNA6	7.87306	7.4243e-17
ENSG00000065371	ROPN1	6.35445	8.50399e-17
ENSG00000107105	ELAVL2	1.21909	8.79469e-17
ENSG00000110446	SLC15A3	3.47863	9.76242e-17
ENSG00000171714	ANO5	1.52821	1.03925e-16
ENSG00000151458	ANKRD50	1.22471	1.05136e-16
ENSG00000161835	GRASP	1.88155	1.27541e-16
ENSG00000070404	FSTL3	2.14179	1.29454e-16
ENSG00000174807	CD248	4.00025	1.38476e-16
ENSG00000187566	NHLRC1	2.79835	1.42365e-16
ENSG00000102471	NDFIP2	1.34043	1.46537e-16
ENSG00000121316	PLBD1	4.55038	1.48999e-16
ENSG00000148180	GSN	2.53554	1.53732e-16
ENSG00000198680	TUSC1	2.02356	1.55099e-16
ENSG00000165071	TMEM71	6.88501	1.68287e-16
ENSG00000174080	CTSF	1.94084	1.69791e-16
ENSG00000106624	AEBP1	2.02317	1.85531e-16
ENSG00000164733	CTSB	1.36177	1.94132e-16
ENSG00000113163	COL4A3BP	1.36074	2.15632e-16
ENSG00000248801	RP11-664D7.4	4.45104	2.16816e-16
ENSG00000118785	SPP1	2.35046	2.22257e-16
ENSG00000130508	PXDN	1.01945	2.24659e-16
ENSG00000087085	ACHE	3.4687	2.51897e-16
ENSG00000137872	SEMA6D	1.91311	2.67792e-16
ENSG00000167637	ZNF283	1.88444	2.77341e-16
ENSG00000144681	STAC	2.98509	3.18927e-16
ENSG00000171517	LPAR3	4.93398	3.28651e-16
ENSG00000173801	JUP	1.67912	3.31478e-16
ENSG00000006128	TAC1	2.50086	3.39457e-16
ENSG00000168594	ADAM29	4.80171	3.50898e-16
ENSG00000167641	PPP1R14A	2.93236	3.79329e-16
ENSG00000147010	SH3KBP1	1.38697	3.87804e-16
ENSG00000123643	SLC36A1	1.43958	3.95853e-16
ENSG00000170647	TMEM133	2.17665	4.01264e-16
ENSG00000198189	HSD17B11	1.20893	4.29858e-16
ENSG00000157766	ACAN	5.54908	4.61405e-16
ENSG00000158286	RNF207	2.25833	4.61405e-16
ENSG00000166405	RIC3	2.19582	4.91892e-16
ENSG00000171867	PRNP	1.31442	5.23016e-16
ENSG00000135407	AVIL	2.01002	5.33593e-16
ENSG00000160862	AZGP1	6.28798	5.85213e-16
ENSG00000128645	HOXD1	10.3838	5.91379e-16
ENSG00000159899	NPR2	1.94279	6.24615e-16
ENSG00000170775	GPR37	1.17525	6.43972e-16
ENSG00000066056	TIE1	3.44573	6.46917e-16
ENSG00000101846	STS	1.61207	6.69223e-16
ENSG00000138642	HERC6	2.89356	7.0696e-16
ENSG00000136542	GALNT5	2.43841	7.32634e-16
ENSG00000103415	HMOX2	1.23899	7.47681e-16
ENSG00000224389	C4B	3.1768	7.77594e-16
ENSG00000064601	CTSA	1.14495	8.61808e-16
ENSG00000152952	PLOD2	1.71666	8.83708e-16
ENSG00000165124	SVEP1	2.01622	9.05468e-16
ENSG00000196569	LAMA2	3.71597	9.27722e-16
ENSG00000139549	DHH	4.71125	9.46185e-16
ENSG00000128245	YWHAH	1.20755	9.58181e-16
ENSG00000027644	INSRR	3.73576	1.10026e-15
ENSG00000248905	FMN1	4.74553	1.11286e-15
ENSG00000185313	SCN10A	10.3003	1.15264e-15
ENSG00000159348	CYB5R1	1.15252	1.22118e-15
ENSG00000134982	APC	1.98489	1.2287e-15
ENSG00000187994	RINL	2.61672	1.23425e-15
ENSG00000196187	TMEM63A	1.26183	1.29307e-15
ENSG00000164308	ERAP2	4.67793	1.33348e-15
ENSG00000165424	ZCCHC24	3.17428	1.39196e-15
ENSG00000184867	ARMCX2	1.80648	1.48608e-15
ENSG00000151572	ANO4	3.42479	1.58003e-15
ENSG00000139173	TMEM117	1.35468	1.60818e-15
ENSG00000154258	ABCA9	3.7304	1.72447e-15
ENSG00000179820	MYADM	1.81229	1.76324e-15
ENSG00000138792	ENPEP	2.92521	1.76638e-15
ENSG00000154310	TNIK	1.51081	1.76638e-15
ENSG00000075429	CACNG5	2.24889	1.8363e-15
ENSG00000079150	FKBP7	1.66987	1.94065e-15
ENSG00000109854	HTATIP2	3.20496	2.18443e-15
ENSG00000145817	YIPF5	1.25071	2.18443e-15
ENSG00000155324	GRAMD3	4.2809	2.36434e-15
ENSG00000095015	MAP3K1	1.96775	2.37261e-15
ENSG00000108381	ASPA	7.17147	2.37261e-15
ENSG00000175445	LPL	2.76745	2.55669e-15
ENSG00000182871	COL18A1	3.08272	2.83353e-15
ENSG00000148154	UGCG	1.22436	3.09757e-15
ENSG00000197381	ADARB1	1.63566	3.18131e-15
ENSG00000132470	ITGB4	3.3988	3.18471e-15
ENSG00000126458	RRAS	2.48393	3.27264e-15
ENSG00000013588	GPRC5A	2.91289	3.29588e-15
ENSG00000069399	BCL3	3.23074	3.65018e-15
ENSG00000184384	MAML2	1.62584	3.85252e-15
ENSG00000164106	SCRG1	3.54659	3.92883e-15
ENSG00000205213	LGR4	1.90139	4.02218e-15
ENSG00000135535	CD164	1.75502	4.03325e-15
ENSG00000244414	CFHR1	10.2507	4.25388e-15
ENSG00000102024	PLS3	1.87465	4.26832e-15
ENSG00000165568	AKR1E2	2.68969	4.2687e-15
ENSG00000141441	GAREM	1.69213	4.32382e-15
ENSG00000269067	ZNF728	10.0274	4.47724e-15
ENSG00000168461	RAB31	1.17866	4.72662e-15
ENSG00000113721	PDGFRB	2.79174	4.88942e-15
ENSG00000162496	DHRS3	2.99608	5.37452e-15
ENSG00000156103	MMP16	1.60052	5.37998e-15
ENSG00000181291	TMEM132E	2.94137	5.4577e-15
ENSG00000010818	HIVEP2	1.27112	5.63069e-15
ENSG00000185338	SOCS1	2.84964	5.80658e-15
ENSG00000102445	KIAA0226L	4.75173	5.91854e-15
ENSG00000111145	ELK3	3.13636	6.40529e-15
ENSG00000010610	CD4	2.97817	6.51366e-15
ENSG00000167778	SPRYD3	1.4666	6.52999e-15
ENSG00000142227	EMP3	1.87872	6.60333e-15
ENSG00000106397	PLOD3	1.23938	6.72119e-15
ENSG00000008196	TFAP2B	2.65542	7.27578e-15
ENSG00000125868	DSTN	1.15011	7.34032e-15
ENSG00000103485	QPRT	1.62929	7.35576e-15
ENSG00000143340	FAM163A	5.56128	7.97489e-15
ENSG00000151812	SLC35F4	4.61864	8.26709e-15
ENSG00000089159	PXN	1.32467	8.3134e-15
ENSG00000139926	FRMD6	2.71172	8.83769e-15
ENSG00000143127	ITGA10	3.44946	8.84273e-15
ENSG00000176658	MYO1D	1.46435	8.89357e-15
ENSG00000145476	CYP4V2	1.03279	9.19644e-15
ENSG00000050555	LAMC3	4.10586	1.00935e-14
ENSG00000073969	NSF	1.18451	1.02087e-14
ENSG00000170231	FABP6	3.44145	1.02569e-14
ENSG00000152953	STK32B	2.06424	1.03772e-14
ENSG00000166833	NAV2	1.192	1.06401e-14
ENSG00000215750	AC145212.1	4.47975	1.07222e-14
ENSG00000184500	PROS1	2.05235	1.12453e-14
ENSG00000148842	CNNM2	1.1839	1.17937e-14
ENSG00000182247	UBE2E2	1.16533	1.3142e-14
ENSG00000187244	BCAM	1.64769	1.36494e-14
ENSG00000162878	PKDCC	1.91489	1.38829e-14
ENSG00000128590	DNAJB9	1.33422	1.41094e-14
ENSG00000169955	ZNF747	1.34859	1.5108e-14
ENSG00000082293	COL19A1	4.18883	1.64538e-14
ENSG00000075223	SEMA3C	1.84448	1.68174e-14
ENSG00000143171	RXRG	3.75629	1.68194e-14
ENSG00000197971	MBP	2.45819	1.71488e-14
ENSG00000189171	S100A13	2.31112	1.84765e-14
ENSG00000073670	ADAM11	3.34931	1.95864e-14
ENSG00000185404	SP140L	3.0113	2.07653e-14
ENSG00000142961	MOB3C	2.05524	2.10776e-14
ENSG00000126709	IFI6	2.47467	2.13938e-14
ENSG00000145675	PIK3R1	1.02261	2.1447e-14
ENSG00000089041	P2RX7	4.59322	2.16716e-14
ENSG00000135269	TES	3.94707	2.186e-14
ENSG00000187688	TRPV2	3.54369	2.27953e-14
ENSG00000070601	FRMPD1	2.03028	2.35624e-14
ENSG00000106823	ECM2	4.1348	2.36327e-14
ENSG00000123609	NMI	4.14462	2.45968e-14
ENSG00000188897	CTD-3088G3.8	3.69335	2.48643e-14
ENSG00000251664	PCDHA12	1.19656	2.5091e-14
ENSG00000108797	CNTNAP1	1.86096	2.72143e-14
ENSG00000137877	SPTBN5	2.12549	2.86086e-14
ENSG00000163378	EOGT	2.4053	3.09649e-14
ENSG00000073008	PVR	1.00253	3.20055e-14
ENSG00000169429	IL8	5.88247	3.2131e-14
ENSG00000013561	RNF14	1.00124	3.37709e-14
ENSG00000163520	FBLN2	3.48649	3.43147e-14
ENSG00000051108	HERPUD1	1.29718	3.72286e-14
ENSG00000158234	FAIM	2.43779	3.83375e-14
ENSG00000164307	ERAP1	1.44151	3.86161e-14
ENSG00000244731	C4A	3.05715	3.92877e-14
ENSG00000029559	IBSP	10.0995	4.01118e-14
ENSG00000007384	RHBDF1	2.32198	4.15227e-14
ENSG00000121281	ADCY7	2.01728	4.24319e-14
ENSG00000163932	PRKCD	2.53818	4.65974e-14
ENSG00000141433	ADCYAP1	2.25833	4.76544e-14
ENSG00000164096	C4orf3	1.00515	4.82558e-14
ENSG00000149295	DRD2	2.65808	5.03545e-14
ENSG00000165240	ATP7A	1.36458	5.07959e-14
ENSG00000154328	NEIL2	1.06982	5.29742e-14
ENSG00000003402	CFLAR	4.18564	5.86902e-14
ENSG00000165757	KIAA1462	2.42374	6.35169e-14
ENSG00000090975	PITPNM2	1.82743	6.42084e-14
ENSG00000119777	TMEM214	1.32331	6.84389e-14
ENSG00000140280	LYSMD2	1.97609	6.86881e-14
ENSG00000158470	B4GALT5	1.15592	7.30945e-14
ENSG00000173517	PEAK1	1.19151	7.5392e-14
ENSG00000197442	MAP3K5	2.49749	7.84574e-14
ENSG00000072315	TRPC5	3.33186	8.43141e-14
ENSG00000154263	ABCA10	3.31922	8.56086e-14
ENSG00000184254	ALDH1A3	7.00486	8.59821e-14
ENSG00000198682	PAPSS2	2.68552	8.89761e-14
ENSG00000118777	ABCG2	6.34662	9.2344e-14
ENSG00000008256	CYTH3	1.11805	9.69939e-14
ENSG00000140526	ABHD2	1.29783	9.77994e-14
ENSG00000102265	TIMP1	2.35501	1.00828e-13
ENSG00000047597	XK	2.63272	1.012e-13
ENSG00000108604	SMARCD2	1.01602	1.05131e-13
ENSG00000185989	RASA3	1.29326	1.05198e-13
ENSG00000128045	RASL11B	1.58299	1.05364e-13
ENSG00000123096	SSPN	2.62531	1.17062e-13
ENSG00000092529	CAPN3	3.09282	1.1942e-13
ENSG00000095739	BAMBI	2.5706	1.19704e-13
ENSG00000118680	MYL12B	1.14126	1.28957e-13
ENSG00000170369	CST2	9.79726	1.32082e-13
ENSG00000188000	OR7D2	3.68907	1.39729e-13
ENSG00000168398	BDKRB2	3.10445	1.44586e-13
ENSG00000013364	MVP	1.98343	1.47355e-13
ENSG00000186479	RGS7BP	1.78402	1.56673e-13
ENSG00000166557	TMED3	1.20927	1.6093e-13
ENSG00000122574	WIPF3	2.34617	1.71704e-13
ENSG00000010932	FMO1	4.88596	1.7346e-13
ENSG00000184584	TMEM173	3.50178	1.74525e-13
ENSG00000131634	TMEM204	3.40087	1.76133e-13
ENSG00000135903	PAX3	3.5728	1.78359e-13
ENSG00000120341	SEC16B	5.19013	1.86971e-13
ENSG00000114698	PLSCR4	2.93886	1.93692e-13
ENSG00000175582	RAB6A	1.16668	2.04022e-13
ENSG00000166091	CMTM5	4.09168	2.12106e-13
ENSG00000143878	RHOB	2.03015	2.14484e-13
ENSG00000198523	PLN	5.06771	2.41646e-13
ENSG00000173166	RAPH1	1.51371	2.44883e-13
ENSG00000171303	KCNK3	2.70524	2.52902e-13
ENSG00000159674	SPON2	2.02874	2.56104e-13
ENSG00000182326	C1S	2.45679	2.6818e-13
ENSG00000223572	CKMT1A	2.74102	2.77197e-13
ENSG00000170417	TMEM182	1.64627	2.81552e-13
ENSG00000175318	GRAMD2	3.46806	3.06017e-13
ENSG00000115616	SLC9A2	3.15409	3.13057e-13
ENSG00000068079	IFI35	2.66489	3.30929e-13
ENSG00000151491	EPS8	1.52895	3.32306e-13
ENSG00000122863	CHST3	1.18551	3.34421e-13
ENSG00000117385	LEPRE1	1.77732	3.3568e-13
ENSG00000170190	SLC16A5	2.59812	3.45738e-13
ENSG00000071073	MGAT4A	1.60279	3.56821e-13
ENSG00000184144	CNTN2	1.45856	3.61787e-13
ENSG00000119280	C1orf198	1.56464	3.6391e-13
ENSG00000143341	HMCN1	3.31922	3.76038e-13
ENSG00000143869	GDF7	2.44355	4.49035e-13
ENSG00000167779	IGFBP6	4.4398	4.52655e-13
ENSG00000103740	ACSBG1	1.85647	4.60012e-13
ENSG00000149798	CDC42EP2	1.27355	4.75239e-13
ENSG00000171722	C1orf111	1.55803	4.82232e-13
ENSG00000162946	DISC1	1.59732	4.87364e-13
ENSG00000161544	CYGB	2.68488	5.25858e-13
ENSG00000095951	HIVEP1	1.06118	5.62303e-13
ENSG00000175220	ARHGAP1	1.0428	5.70539e-13
ENSG00000150093	ITGB1	2.53223	5.76257e-13
ENSG00000111696	NT5DC3	1.391	5.94037e-13
ENSG00000156968	MPV17L	2.37922	6.202e-13
ENSG00000224982	TMEM233	9.62694	6.28118e-13
ENSG00000198715	C1orf85	1.71802	6.47666e-13
ENSG00000182240	BACE2	2.5037	7.19195e-13
ENSG00000121898	CPXM2	2.73834	7.21339e-13
ENSG00000122707	RECK	1.68447	7.75513e-13
ENSG00000075884	ARHGAP15	3.09343	7.96022e-13
ENSG00000121570	DPPA4	4.97403	8.37745e-13
ENSG00000102349	KLF8	1.98653	9.16672e-13
ENSG00000187783	TMEM72	4.42374	9.36732e-13
ENSG00000184178	SCFD2	1.19519	9.61826e-13
ENSG00000161609	CCDC155	9.34333	9.7445e-13
ENSG00000132429	POPDC3	2.40136	9.75615e-13
ENSG00000109819	PPARGC1A	1.42734	1.00588e-12
ENSG00000127955	GNAI1	1.2842	1.0218e-12
ENSG00000005020	SKAP2	2.52033	1.02319e-12
ENSG00000172209	GPR22	2.9692	1.03366e-12
ENSG00000123901	GPR83	3.49049	1.04711e-12
ENSG00000082781	ITGB5	3.07976	1.10734e-12
ENSG00000005471	ABCB4	2.61874	1.16203e-12
ENSG00000153993	SEMA3D	2.04355	1.21599e-12
ENSG00000134802	SLC43A3	1.95387	1.26348e-12
ENSG00000188176	SMTNL2	2.68372	1.28449e-12
ENSG00000145362	ANK2	1.99232	1.31379e-12
ENSG00000248540	RP11-247C2.2	1.68614	1.33591e-12
ENSG00000185896	LAMP1	1.25828	1.49984e-12
ENSG00000167110	GOLGA2	1.03841	1.51246e-12
ENSG00000053524	MCF2L2	1.60158	1.53569e-12
ENSG00000144802	NFKBIZ	3.48345	1.53797e-12
ENSG00000151882	CCL28	9.3723	1.53909e-12
ENSG00000117791	45353	1.47116	1.64123e-12
ENSG00000204969	PCDHA2	1.37566	1.66684e-12
ENSG00000118292	C1orf54	1.39422	1.68964e-12
ENSG00000172572	PDE3A	1.74418	1.69088e-12
ENSG00000079156	OSBPL6	1.22794	1.7122e-12
ENSG00000072786	STK10	1.3227	1.74022e-12
ENSG00000221870	TMEM257	9.06111	1.74986e-12
ENSG00000185420	SMYD3	1.09945	1.87417e-12
ENSG00000256043	CTSO	4.20236	1.8762e-12
ENSG00000172116	CD8B	9.28268	1.8943e-12
ENSG00000128918	ALDH1A2	3.59506	1.92075e-12
ENSG00000004799	PDK4	2.22485	2.07427e-12
ENSG00000140092	FBLN5	4.11119	2.08705e-12
ENSG00000233608	TWIST2	9.33563	2.14164e-12
ENSG00000130813	C19orf66	2.31742	2.18462e-12
ENSG00000165943	MOAP1	1.56711	2.19533e-12
ENSG00000121440	PDZRN3	1.82888	2.28786e-12
ENSG00000067082	KLF6	1.1671	2.34058e-12
ENSG00000166794	PPIB	1.34123	2.40822e-12
ENSG00000139180	NDUFA9	1.23031	2.414e-12
ENSG00000106819	ASPN	7.13848	2.46311e-12
ENSG00000177951	BET1L	1.33838	2.48082e-12
ENSG00000159176	CSRP1	3.41745	2.56449e-12
ENSG00000146858	ZC3HAV1L	2.22408	2.6191e-12
ENSG00000189184	PCDH18	1.71807	2.73843e-12
ENSG00000144891	AGTR1	4.05738	2.86217e-12
ENSG00000134207	SYT6	1.64601	3.05687e-12
ENSG00000017427	IGF1	2.32672	3.21768e-12
ENSG00000197948	FCHSD1	1.65244	3.30914e-12
ENSG00000261857	MIA	4.62258	3.34642e-12
ENSG00000148700	ADD3	1.62063	3.35566e-12
ENSG00000074803	SLC12A1	2.62592	3.40639e-12
ENSG00000179403	VWA1	1.89307	3.448e-12
ENSG00000115520	COQ10B	1.39547	3.53928e-12
ENSG00000181039	ANKRD34A	1.6557	3.53928e-12
ENSG00000118402	ELOVL4	1.25933	3.63731e-12
ENSG00000176692	FOXC2	4.87878	3.93667e-12
ENSG00000162849	KIF26B	2.36748	3.94198e-12
ENSG00000076864	RAP1GAP	2.23492	3.94799e-12
ENSG00000222014	RAB6C	2.65071	3.97829e-12
ENSG00000144115	THNSL2	1.99429	4.20526e-12
ENSG00000187955	COL14A1	7.8833	4.50445e-12
ENSG00000146038	DCDC2	3.03154	4.56753e-12
ENSG00000257008	GPR142	3.78015	4.79132e-12
ENSG00000156453	PCDH1	2.01781	4.91196e-12
ENSG00000106868	SUSD1	1.24123	4.96631e-12
ENSG00000058262	SEC61A1	1.04667	4.96767e-12
ENSG00000109113	RAB34	1.28848	5.07118e-12
ENSG00000154309	DISP1	1.51544	5.65937e-12
ENSG00000132561	MATN2	3.49143	5.82816e-12
ENSG00000142733	MAP3K6	1.57342	5.84396e-12
ENSG00000101096	NFATC2	4.41078	5.92883e-12
ENSG00000109670	FBXW7	1.28747	6.34569e-12
ENSG00000176842	IRX5	1.65245	6.35033e-12
ENSG00000114573	ATP6V1A	1.16979	6.37863e-12
ENSG00000160014	CALM3	1.30757	6.73047e-12
ENSG00000174567	GOLT1A	9.12352	6.89857e-12
ENSG00000118322	ATP10B	4.44496	7.38759e-12
ENSG00000124212	PTGIS	1.21891	7.83572e-12
ENSG00000204118	NAP1L6	3.69964	7.89126e-12
ENSG00000171450	CDK5R2	2.51263	7.9221e-12
ENSG00000143502	SUSD4	2.48931	8.38413e-12
ENSG00000244405	ETV5	2.52598	8.71927e-12
ENSG00000148090	AUH	1.27491	9.01766e-12
ENSG00000112378	PERP	3.01895	1.0033e-11
ENSG00000101665	SMAD7	1.3738	1.00714e-11
ENSG00000171444	MCC	1.45651	1.04623e-11
ENSG00000198353	HOXC4	9.42237	1.05973e-11
ENSG00000178449	COX14	1.34063	1.09609e-11
ENSG00000122870	BICC1	2.08333	1.11973e-11
ENSG00000147614	ATP6V0D2	7.81421	1.16691e-11
ENSG00000157542	KCNJ6	1.71777	1.21013e-11
ENSG00000101098	RIMS4	2.21084	1.25312e-11
ENSG00000130066	SAT1	1.54972	1.3342e-11
ENSG00000184378	ACTRT3	3.53217	1.3678e-11
ENSG00000155366	RHOC	2.28675	1.39543e-11
ENSG00000102580	DNAJC3	1.64527	1.43575e-11
ENSG00000079257	LXN	2.70254	1.53541e-11
ENSG00000197385	ZNF860	4.14707	1.53839e-11
ENSG00000197256	KANK2	2.25593	1.53872e-11
ENSG00000138061	CYP1B1	3.71988	1.54973e-11
ENSG00000197134	ZNF257	8.99178	1.58562e-11
ENSG00000114487	MORC1	6.80209	1.5959e-11
ENSG00000221995	TIAF1	1.22881	1.66314e-11
ENSG00000183665	TRMT12	1.09547	1.78174e-11
ENSG00000176697	BDNF	3.27295	1.80865e-11
ENSG00000169991	IFFO2	1.28331	1.82199e-11
ENSG00000162458	FBLIM1	1.47863	1.85437e-11
ENSG00000168994	PXDC1	2.26965	2.04062e-11
ENSG00000146477	SLC22A3	3.72177	2.08777e-11
ENSG00000166292	TMEM100	2.77403	2.16548e-11
ENSG00000179399	GPC5	2.85833	2.25727e-11
ENSG00000162998	FRZB	2.59239	2.31391e-11
ENSG00000197757	HOXC6	7.19588	2.54732e-11
ENSG00000062282	DGAT2	1.68056	2.60357e-11
ENSG00000172578	KLHL6	6.465	2.63516e-11
ENSG00000008516	MMP25	2.13972	2.69168e-11
ENSG00000167550	RHEBL1	2.27996	2.9462e-11
ENSG00000085831	TTC39A	1.97429	2.9998e-11
ENSG00000152684	PELO	1.5686	3.00977e-11
ENSG00000132692	BCAN	3.60069	3.03298e-11
ENSG00000250486	FAM218A	1.97063	3.07085e-11
ENSG00000004468	CD38	3.71095	3.08079e-11
ENSG00000126561	STAT5A	1.99205	3.09145e-11
ENSG00000168306	ACOX2	2.26171	3.09145e-11
ENSG00000147432	CHRNB3	9.39893	3.17578e-11
ENSG00000056998	GYG2	1.59541	3.27654e-11
ENSG00000166750	SLFN5	3.39171	3.3187e-11
ENSG00000206538	VGLL3	3.59892	3.35524e-11
ENSG00000229676	ZNF492	8.65176	3.40821e-11
ENSG00000198832	SELM	1.54032	3.44178e-11
ENSG00000206073	SERPINB4	9.29268	3.44435e-11
ENSG00000135917	SLC19A3	3.06802	3.48485e-11
ENSG00000258659	TRIM34	6.78817	3.48485e-11
ENSG00000115183	TANC1	1.96472	3.52318e-11
ENSG00000170153	RNF150	1.22351	3.58697e-11
ENSG00000103184	SEC14L5	3.13294	3.64915e-11
ENSG00000236311	TLX1NB	8.87758	3.84016e-11
ENSG00000137275	RIPK1	1.3105	3.97111e-11
ENSG00000061455	PRDM6	2.66144	4.05005e-11
ENSG00000139793	MBNL2	2.61059	4.08758e-11
ENSG00000140105	WARS	1.70083	4.30004e-11
ENSG00000189108	IL1RAPL2	2.61792	4.45631e-11
ENSG00000171992	SYNPO	3.45893	4.62788e-11
ENSG00000176971	FIBIN	4.5859	4.7379e-11
ENSG00000092068	SLC7A8	1.58565	4.84307e-11
ENSG00000237515	SHISA9	2.0239	5.06929e-11
ENSG00000180318	ALX1	5.1511	5.20411e-11
ENSG00000213654	GPSM3	1.78526	5.20412e-11
ENSG00000128815	WDFY4	5.13554	5.20728e-11
ENSG00000181215	C4orf50	2.489	5.20728e-11
ENSG00000144645	OSBPL10	2.76854	5.21101e-11
ENSG00000151689	INPP1	1.43035	5.27695e-11
ENSG00000136732	GYPC	3.15648	5.44759e-11
ENSG00000177459	C8orf47	2.77354	5.47037e-11
ENSG00000150361	KLHL1	2.76037	5.6136e-11
ENSG00000183117	CSMD1	2.41651	5.66395e-11
ENSG00000158560	DYNC1I1	2.22042	5.80744e-11
ENSG00000165169	DYNLT3	2.63141	5.83963e-11
ENSG00000078399	HOXA9	9.11486	5.8877e-11
ENSG00000197448	GSTK1	1.28873	5.90232e-11
ENSG00000185274	WBSCR17	1.4175	6.14947e-11
ENSG00000011105	TSPAN9	1.11658	6.29878e-11
ENSG00000154654	NCAM2	1.79345	6.39987e-11
ENSG00000169894	MUC3A	3.09039	6.43612e-11
ENSG00000260916	CCPG1	1.58736	6.43793e-11
ENSG00000143466	IKBKE	2.34913	6.5031e-11
ENSG00000122733	KIAA1045	3.31757	6.63984e-11
ENSG00000180155	LYNX1	2.15415	6.6631e-11
ENSG00000185760	KCNQ5	2.05687	6.89701e-11
ENSG00000196071	OR2L13	2.72158	7.28206e-11
ENSG00000136783	NIPSNAP3A	1.01533	7.59185e-11
ENSG00000124493	GRM4	2.89457	7.91433e-11
ENSG00000123095	BHLHE41	2.4317	7.94271e-11
ENSG00000130203	APOE	2.83878	8.29456e-11
ENSG00000162188	GNG3	2.11222	8.68432e-11
ENSG00000176055	MBLAC2	1.10387	8.78969e-11
ENSG00000249853	HS3ST5	1.51898	9.05135e-11
ENSG00000100311	PDGFB	3.26396	9.06291e-11
ENSG00000072163	LIMS2	4.20172	9.20975e-11
ENSG00000167034	NKX3-1	5.01349	9.49286e-11
ENSG00000149633	KIAA1755	6.21489	1.00705e-10
ENSG00000169855	ROBO1	1.0775	1.04572e-10
ENSG00000108511	HOXB6	6.17241	1.07164e-10
ENSG00000105329	TGFB1	2.57864	1.09741e-10
ENSG00000198829	SUCNR1	9.34192	1.12732e-10
ENSG00000124491	F13A1	3.60958	1.15426e-10
ENSG00000117298	ECE1	2.01887	1.16811e-10
ENSG00000153214	TMEM87B	1.2979	1.1726e-10
ENSG00000100385	IL2RB	3.66287	1.19837e-10
ENSG00000164038	SLC9B2	1.14535	1.26117e-10
ENSG00000150048	CLEC1A	5.59019	1.26613e-10
ENSG00000196549	MME	4.22	1.28172e-10
ENSG00000148484	RSU1	1.40347	1.28828e-10
ENSG00000018408	WWTR1	3.17946	1.34492e-10
ENSG00000149090	PAMR1	5.99958	1.36263e-10
ENSG00000259518	RP11-597K23.2	4.93772	1.36263e-10
ENSG00000135074	ADAM19	2.37629	1.3925e-10
ENSG00000123610	TNFAIP6	4.22382	1.39749e-10
ENSG00000135828	RNASEL	1.97422	1.4034e-10
ENSG00000186088	GSAP	2.67037	1.42146e-10
ENSG00000158352	SHROOM4	1.76829	1.42831e-10
ENSG00000149084	HSD17B12	1.32439	1.43803e-10
ENSG00000130962	PRRG1	1.51826	1.52784e-10
ENSG00000120306	CYSTM1	1.31703	1.66096e-10
ENSG00000159403	C1R	1.99185	1.69885e-10
ENSG00000115085	ZAP70	3.16601	1.73514e-10
ENSG00000137273	FOXF2	4.62261	1.77951e-10
ENSG00000153250	RBMS1	3.4236	1.78253e-10
ENSG00000176678	FOXL1	4.13941	1.78655e-10
ENSG00000198121	LPAR1	2.19573	1.78655e-10
ENSG00000005073	HOXA11	8.98503	1.80629e-10
ENSG00000100196	KDELR3	3.25594	1.84477e-10
ENSG00000168497	SDPR	4.21458	1.93786e-10
ENSG00000197991	PCDH20	3.34214	2.03494e-10
ENSG00000155097	ATP6V1C1	1.02845	2.05335e-10
ENSG00000163430	FSTL1	2.84268	2.07003e-10
ENSG00000168487	BMP1	1.88292	2.09959e-10
ENSG00000135378	PRRG4	4.68175	2.11626e-10
ENSG00000102189	EEA1	1.33545	2.12694e-10
ENSG00000108684	ASIC2	3.33827	2.13766e-10
ENSG00000183801	OLFML1	4.77418	2.19127e-10
ENSG00000080007	DDX43	5.90345	2.20037e-10
ENSG00000170962	PDGFD	1.1107	2.22882e-10
ENSG00000178033	FAM26E	3.61973	2.22882e-10
ENSG00000172399	MYOZ2	8.93089	2.29985e-10
ENSG00000145246	ATP10D	1.24355	2.3147e-10
ENSG00000164093	PITX2	4.8227	2.34171e-10
ENSG00000123119	NECAB1	1.91702	2.44292e-10
ENSG00000197712	FAM114A1	2.43172	2.44599e-10
ENSG00000124785	NRN1	2.12603	2.47083e-10
ENSG00000116005	PCYOX1	1.0276	2.47941e-10
ENSG00000095585	BLNK	3.64346	2.5004e-10
ENSG00000123989	CHPF	1.57332	2.73867e-10
ENSG00000157399	ARSE	4.27205	2.83109e-10
ENSG00000168575	SLC20A2	1.18452	2.89914e-10
ENSG00000118849	RARRES1	3.79346	2.97849e-10
ENSG00000148680	HTR7	3.42654	2.97849e-10
ENSG00000109686	SH3D19	2.68259	2.99275e-10
ENSG00000143842	SOX13	1.82116	3.11893e-10
ENSG00000139641	ESYT1	1.24348	3.47112e-10
ENSG00000185624	P4HB	1.39439	3.49057e-10
ENSG00000189067	LITAF	1.41893	3.77892e-10
ENSG00000187908	DMBT1	6.56591	3.8207e-10
ENSG00000081189	MEF2C	2.66943	3.8882e-10
ENSG00000178385	PLEKHM3	1.2658	3.91169e-10
ENSG00000183783	KCTD8	1.9098	3.97021e-10
ENSG00000119729	RHOQ	1.15013	3.98868e-10
ENSG00000184160	ADRA2C	2.13484	4.01182e-10
ENSG00000166311	SMPD1	1.08409	4.02098e-10
ENSG00000119283	TRIM67	2.25129	4.2208e-10
ENSG00000080031	PTPRH	2.42278	4.22849e-10
ENSG00000081923	ATP8B1	3.10691	4.36482e-10
ENSG00000170175	CHRNB1	1.36712	4.38698e-10
ENSG00000129538	RNASE1	8.64798	4.45132e-10
ENSG00000163803	PLB1	2.03939	4.61003e-10
ENSG00000166482	MFAP4	1.9472	4.68296e-10
ENSG00000197702	PARVA	1.72606	5.08637e-10
ENSG00000152192	POU4F1	5.72529	5.15228e-10
ENSG00000180818	HOXC10	9.53474	5.25865e-10
ENSG00000065325	GLP2R	8.61795	5.47393e-10
ENSG00000137076	TLN1	1.7957	5.54083e-10
ENSG00000164241	C5orf63	4.85285	5.55628e-10
ENSG00000149380	P4HA3	3.74221	5.67315e-10
ENSG00000101955	SRPX	2.75492	5.97928e-10
ENSG00000171227	TMEM37	3.08903	6.1638e-10
ENSG00000169562	GJB1	8.83417	6.21085e-10
ENSG00000189045	ANKDD1B	3.36527	6.25003e-10
ENSG00000168754	FAM178B	5.31448	6.31357e-10
ENSG00000145335	SNCA	2.13865	6.37759e-10
ENSG00000150907	FOXO1	2.65412	6.37759e-10
ENSG00000071967	CYBRD1	2.59149	6.52248e-10
ENSG00000136011	STAB2	3.12529	6.74406e-10
ENSG00000179627	ZBTB42	1.42609	6.80341e-10
ENSG00000130957	FBP2	3.16392	7.0285e-10
ENSG00000085377	PREP	1.10368	7.17388e-10
ENSG00000003987	MTMR7	1.27025	7.38074e-10
ENSG00000175482	POLD4	1.96475	7.38591e-10
ENSG00000156515	HK1	1.03933	7.66572e-10
ENSG00000049860	HEXB	1.04153	7.73057e-10
ENSG00000166401	SERPINB8	1.58982	7.75567e-10
ENSG00000181458	TMEM45A	2.37612	7.90493e-10
ENSG00000143226	FCGR2A	3.75389	7.90495e-10
ENSG00000115896	PLCL1	1.92513	8.15353e-10
ENSG00000050405	LIMA1	1.78289	8.15371e-10
ENSG00000166670	MMP10	3.52848	8.36312e-10
ENSG00000151136	BTBD11	1.51193	8.61447e-10
ENSG00000113070	HBEGF	1.88467	8.75458e-10
ENSG00000248383	PCDHAC1	1.27054	9.12125e-10
ENSG00000114993	RTKN	1.05635	9.14955e-10
ENSG00000087116	ADAMTS2	1.62845	9.20517e-10
ENSG00000123243	ITIH5	3.68594	9.2773e-10
ENSG00000150961	SEC24D	2.28996	9.2773e-10
ENSG00000145819	ARHGAP26	1.01254	1.00301e-09
ENSG00000064651	SLC12A2	1.22345	1.05301e-09
ENSG00000239713	APOBEC3G	5.40577	1.09269e-09
ENSG00000173157	ADAMTS20	1.79276	1.11427e-09
ENSG00000182827	ACBD3	1.11089	1.15215e-09
ENSG00000168228	ZCCHC4	1.10069	1.16079e-09
ENSG00000151176	PLBD2	1.11153	1.18886e-09
ENSG00000167004	PDIA3	1.31589	1.21622e-09
ENSG00000064270	ATP2C2	2.64498	1.23508e-09
ENSG00000162882	HAAO	3.25733	1.23961e-09
ENSG00000188549	C15orf52	1.31093	1.26719e-09
ENSG00000176134	AL445665.1	4.0095	1.36758e-09
ENSG00000120262	CCDC170	2.3191	1.42246e-09
ENSG00000109339	MAPK10	1.09349	1.44547e-09
ENSG00000166825	ANPEP	4.50722	1.44982e-09
ENSG00000125378	BMP4	3.98665	1.48594e-09
ENSG00000112041	TULP1	3.64575	1.49148e-09
ENSG00000182183	FAM159A	2.89194	1.49354e-09
ENSG00000171951	SCG2	1.53559	1.52501e-09
ENSG00000140470	ADAMTS17	1.96396	1.56039e-09
ENSG00000197879	MYO1C	1.3335	1.60644e-09
ENSG00000074621	SLC24A1	1.16942	1.64413e-09
ENSG00000106080	FKBP14	1.86602	1.64723e-09
ENSG00000180353	HCLS1	3.43858	1.69627e-09
ENSG00000081148	IMPG2	1.3258	1.69711e-09
ENSG00000108176	DNAJC12	2.2014	1.76084e-09
ENSG00000100473	COCH	1.44371	1.76255e-09
ENSG00000179954	SSC5D	2.61513	1.76763e-09
ENSG00000139155	SLCO1C1	3.77162	1.84659e-09
ENSG00000109705	NKX3-2	4.11031	2.0641e-09
ENSG00000078114	NEBL	1.31427	2.08882e-09
ENSG00000198825	INPP5F	1.1253	2.11329e-09
ENSG00000185304	RGPD2	1.41526	2.24969e-09
ENSG00000265944	C18orf64	8.62732	2.24969e-09
ENSG00000100628	ASB2	3.16989	2.27243e-09
ENSG00000053328	METTL24	3.32063	2.28605e-09
ENSG00000198417	MT1F	3.74944	2.30012e-09
ENSG00000121769	FABP3	1.46874	2.30079e-09
ENSG00000250120	PCDHA10	1.04784	2.31114e-09
ENSG00000107807	TLX1	9.61903	2.34948e-09
ENSG00000057149	SERPINB3	8.81358	2.3924e-09
ENSG00000204967	PCDHA4	1.33769	2.52432e-09
ENSG00000184185	KCNJ12	1.92244	2.56354e-09
ENSG00000166546	BEAN1	1.67509	2.65261e-09
ENSG00000135862	LAMC1	2.70973	2.70533e-09
ENSG00000105223	PLD3	1.11646	2.75334e-09
ENSG00000127920	GNG11	1.83329	2.794e-09
ENSG00000164778	EN2	2.8659	2.794e-09
ENSG00000182511	FES	2.69348	2.87422e-09
ENSG00000178021	TSPYL6	3.44672	2.88612e-09
ENSG00000179776	CDH5	4.71397	3.10394e-09
ENSG00000065923	SLC9A7	1.21983	3.34242e-09
ENSG00000211448	DIO2	2.30098	3.4288e-09
ENSG00000196104	SPOCK3	2.97388	3.56854e-09
ENSG00000137166	FOXP4	1.03199	3.57896e-09
ENSG00000140682	TGFB1I1	2.19583	3.75456e-09
ENSG00000124570	SERPINB6	1.45226	3.81895e-09
ENSG00000246705	H2AFJ	1.27182	3.84411e-09
ENSG00000123178	SPRYD7	1.16529	4.26346e-09
ENSG00000104213	PDGFRL	3.90747	4.27614e-09
ENSG00000127124	HIVEP3	1.65694	4.48877e-09
ENSG00000065485	PDIA5	1.4661	4.52984e-09
ENSG00000176236	C10orf111	2.84996	4.72437e-09
ENSG00000119681	LTBP2	3.44397	4.7716e-09
ENSG00000170412	GPRC5C	1.41205	4.86727e-09
ENSG00000198691	ABCA4	2.78423	4.90155e-09
ENSG00000184743	ATL3	1.69672	4.92617e-09
ENSG00000123892	RAB38	1.21835	5.13029e-09
ENSG00000187416	LHFPL3	1.58491	5.31985e-09
ENSG00000136026	CKAP4	1.16845	5.34763e-09
ENSG00000125637	PSD4	1.46541	5.37468e-09
ENSG00000159713	TPPP3	1.65419	5.40485e-09
ENSG00000121871	SLITRK3	1.84081	5.48777e-09
ENSG00000144649	FAM198A	3.12962	5.60696e-09
ENSG00000134107	BHLHE40	2.79934	5.90041e-09
ENSG00000018236	CNTN1	2.89161	6.09603e-09
ENSG00000156466	GDF6	3.57359	6.14082e-09
ENSG00000065621	GSTO2	1.02915	6.35093e-09
ENSG00000176438	SYNE3	2.2043	6.53065e-09
ENSG00000111817	DSE	1.54046	6.5705e-09
ENSG00000148248	SURF4	1.00387	6.59468e-09
ENSG00000154122	ANKH	1.14358	6.60286e-09
ENSG00000089472	HEPH	1.30868	6.73248e-09
ENSG00000204131	NHSL2	1.27592	6.76189e-09
ENSG00000146648	EGFR	2.46669	6.78115e-09
ENSG00000141905	NFIC	1.23047	6.79758e-09
ENSG00000066322	ELOVL1	1.34125	6.90747e-09
ENSG00000198961	PJA2	1.01412	7.07418e-09
ENSG00000034533	ASTE1	1.42183	7.1429e-09
ENSG00000065054	SLC9A3R2	1.36094	7.83005e-09
ENSG00000005243	COPZ2	4.22682	7.89987e-09
ENSG00000064012	CASP8	2.32961	8.49715e-09
ENSG00000069869	NEDD4	1.24634	8.6457e-09
ENSG00000138744	NAAA	1.38157	8.76497e-09
ENSG00000179008	C14orf39	5.7162	9.49854e-09
ENSG00000095380	NANS	1.08864	9.5153e-09
ENSG00000154493	C10orf90	8.33155	9.62984e-09
ENSG00000166900	STX3	1.0206	9.65579e-09
ENSG00000135314	KHDC1	1.75748	9.73282e-09
ENSG00000137831	UACA	2.11249	9.80664e-09
ENSG00000041353	RAB27B	1.31243	9.97591e-09
ENSG00000146151	HMGCLL1	1.58875	1.01698e-08
ENSG00000175197	DDIT3	1.18296	1.02294e-08
ENSG00000198929	NOS1AP	1.30608	1.02516e-08
ENSG00000166250	CLMP	2.13754	1.02865e-08
ENSG00000178573	MAF	2.08318	1.02891e-08
ENSG00000118369	USP35	1.20947	1.04046e-08
ENSG00000138395	CDK15	2.4737	1.08122e-08
ENSG00000141255	SPATA22	8.42145	1.08377e-08
ENSG00000176293	ZNF135	1.22086	1.09814e-08
ENSG00000112893	MAN2A1	1.3355	1.1037e-08
ENSG00000221946	FXYD7	2.33973	1.11517e-08
ENSG00000099337	KCNK6	2.70445	1.13001e-08
ENSG00000060718	COL11A1	2.23091	1.13665e-08
ENSG00000205730	ITPRIPL2	2.43362	1.15227e-08
ENSG00000076043	REXO2	1.67052	1.16432e-08
ENSG00000126882	FAM78A	1.33862	1.21148e-08
ENSG00000164088	PPM1M	1.33921	1.25525e-08
ENSG00000100596	SPTLC2	1.10073	1.2816e-08
ENSG00000154175	ABI3BP	1.76322	1.28345e-08
ENSG00000166407	LMO1	1.92175	1.30686e-08
ENSG00000112379	KIAA1244	1.45498	1.37998e-08
ENSG00000169247	SH3TC2	1.53643	1.39323e-08
ENSG00000069667	RORA	1.12992	1.44125e-08
ENSG00000027075	PRKCH	2.02809	1.4448e-08
ENSG00000089225	TBX5	5.69972	1.47442e-08
ENSG00000105894	PTN	1.15784	1.49237e-08
ENSG00000181273	OR5AK2	4.68521	1.51333e-08
ENSG00000180806	HOXC9	8.66862	1.57814e-08
ENSG00000119865	CNRIP1	1.38624	1.60357e-08
ENSG00000173281	PPP1R3B	1.68772	1.61641e-08
ENSG00000100599	RIN3	2.93559	1.6306e-08
ENSG00000172817	CYP7B1	1.42306	1.678e-08
ENSG00000151414	NEK7	1.22841	1.68821e-08
ENSG00000183775	KCTD16	2.10342	1.69906e-08
ENSG00000138131	LOXL4	2.83579	1.70311e-08
ENSG00000136147	PHF11	2.58509	1.75503e-08
ENSG00000166741	NNMT	3.44769	1.81905e-08
ENSG00000177508	IRX3	2.47342	1.82692e-08
ENSG00000173930	SLCO4C1	2.33664	1.84323e-08
ENSG00000142875	PRKACB	1.52181	1.84611e-08
ENSG00000177791	MYOZ1	3.02301	1.84733e-08
ENSG00000263155	MYZAP	8.52466	1.88534e-08
ENSG00000138759	FRAS1	1.46194	1.93296e-08
ENSG00000168062	BATF2	6.96862	1.94827e-08
ENSG00000001036	FUCA2	1.33613	1.94998e-08
ENSG00000110876	SELPLG	2.59385	1.97026e-08
ENSG00000117984	CTSD	1.01806	2.02829e-08
ENSG00000030582	GRN	1.34163	2.12899e-08
ENSG00000180772	AGTR2	8.61692	2.12929e-08
ENSG00000183722	LHFP	1.23849	2.1881e-08
ENSG00000081087	OSTM1	1.29749	2.21178e-08
ENSG00000174456	C12orf76	1.13602	2.23527e-08
ENSG00000189283	FHIT	1.50367	2.39128e-08
ENSG00000182158	CREB3L2	1.91613	2.46101e-08
ENSG00000110660	SLC35F2	1.91377	2.48729e-08
ENSG00000142156	COL6A1	1.14125	2.54468e-08
ENSG00000167202	TBC1D2B	1.02967	2.54735e-08
ENSG00000142910	TINAGL1	3.77168	2.5744e-08
ENSG00000147889	CDKN2A	3.37257	2.57586e-08
ENSG00000239697	TNFSF12	3.90062	2.58283e-08
ENSG00000130958	SLC35D2	2.77421	2.66301e-08
ENSG00000139629	GALNT6	3.07488	2.66301e-08
ENSG00000054598	FOXC1	5.93877	2.68468e-08
ENSG00000156265	MAP3K7CL	4.358	2.75367e-08
ENSG00000156150	ALX3	5.89128	2.77019e-08
ENSG00000188269	OR7A5	8.24578	2.78074e-08
ENSG00000065357	DGKA	1.31032	2.8059e-08
ENSG00000164626	KCNK5	3.15982	2.83826e-08
ENSG00000145949	MYLK4	2.56974	2.92433e-08
ENSG00000117016	RIMS3	1.03218	2.9791e-08
ENSG00000122121	XPNPEP2	5.65744	3.24308e-08
ENSG00000183230	CTNNA3	1.55571	3.27582e-08
ENSG00000109846	CRYAB	3.5666	3.36131e-08
ENSG00000078725	BRINP1	2.46196	3.40839e-08
ENSG00000188997	KCTD21	1.1393	3.42674e-08
ENSG00000186684	CYP27C1	1.40526	3.48836e-08
ENSG00000140459	CYP11A1	3.39374	3.51909e-08
ENSG00000149257	SERPINH1	2.58452	3.62548e-08
ENSG00000148488	ST8SIA6	3.03036	3.66237e-08
ENSG00000197296	FITM2	1.02631	3.66581e-08
ENSG00000141447	OSBPL1A	1.14509	3.81596e-08
ENSG00000136240	KDELR2	1.17254	3.89621e-08
ENSG00000154153	FAM134B	1.43255	3.92972e-08
ENSG00000149150	SLC43A1	1.50508	3.94157e-08
ENSG00000172137	CALB2	1.89555	3.95531e-08
ENSG00000118137	APOA1	5.145	3.95603e-08
ENSG00000154655	L3MBTL4	2.02594	4.02147e-08
ENSG00000087494	PTHLH	3.66391	4.22332e-08
ENSG00000112837	TBX18	5.63757	4.43711e-08
ENSG00000133401	PDZD2	1.54128	4.43711e-08
ENSG00000062716	VMP1	1.58214	4.43832e-08
ENSG00000132622	HSPA12B	2.0018	4.60555e-08
ENSG00000134201	GSTM5	8.38134	4.71027e-08
ENSG00000240583	AQP1	1.78566	4.83271e-08
ENSG00000115828	QPCT	2.68974	4.96024e-08
ENSG00000157613	CREB3L1	3.42456	5.00818e-08
ENSG00000184719	RNLS	1.73661	5.16745e-08
ENSG00000113356	POLR3G	1.17667	5.20217e-08
ENSG00000104899	AMH	2.47625	5.32588e-08
ENSG00000179218	CALR	1.22218	5.36488e-08
ENSG00000153823	PID1	2.4038	5.54596e-08
ENSG00000234224	TMEM229A	1.90484	5.54596e-08
ENSG00000142173	COL6A2	2.80791	5.55425e-08
ENSG00000196923	PDLIM7	1.25241	5.59461e-08
ENSG00000101347	SAMHD1	1.0893	5.60741e-08
ENSG00000131759	RARA	1.16299	5.78801e-08
ENSG00000120594	PLXDC2	1.08655	5.82885e-08
ENSG00000250644	RP11-295K3.1	1.95972	6.29468e-08
ENSG00000129270	MMP28	2.43418	6.76175e-08
ENSG00000187627	RGPD1	1.44617	6.86351e-08
ENSG00000140563	MCTP2	2.97482	6.92016e-08
ENSG00000132109	TRIM21	1.68338	6.9268e-08
ENSG00000122176	FMOD	4.71287	6.93254e-08
ENSG00000171914	TLN2	1.20252	7.00356e-08
ENSG00000163840	DTX3L	3.24027	7.01594e-08
ENSG00000169851	PCDH7	1.46997	7.01594e-08
ENSG00000125827	TMX4	1.03027	7.09642e-08
ENSG00000114779	ABHD14B	1.27394	7.12801e-08
ENSG00000257743	RP11-1220K2.2	2.32093	7.47026e-08
ENSG00000101986	ABCD1	1.3678	7.49506e-08
ENSG00000115935	WIPF1	1.6251	7.50032e-08
ENSG00000116675	DNAJC6	2.04768	7.61305e-08
ENSG00000231672	DIRC3	1.93601	7.6562e-08
ENSG00000197959	DNM3	2.20098	7.75962e-08
ENSG00000228032	C14orf144	7.86993	7.83562e-08
ENSG00000072682	P4HA2	3.01083	7.93386e-08
ENSG00000237289	CKMT1B	2.14052	7.95157e-08
ENSG00000173013	CCDC96	1.18528	7.97355e-08
ENSG00000178852	EFCAB13	1.16559	8.00817e-08
ENSG00000136205	TNS3	2.18388	8.1186e-08
ENSG00000197321	SVIL	1.16598	8.3188e-08
ENSG00000128709	HOXD9	4.57309	8.34828e-08
ENSG00000115194	SLC30A3	3.28633	8.49936e-08
ENSG00000132639	SNAP25	1.49294	8.60251e-08
ENSG00000196954	CASP4	7.81552	8.64202e-08
ENSG00000253873	PCDHGA11	1.05538	8.88954e-08
ENSG00000181143	MUC16	5.48812	8.98803e-08
ENSG00000206579	XKR4	2.27349	9.04157e-08
ENSG00000000971	CFH	7.52577	9.06871e-08
ENSG00000099994	SUSD2	1.81729	9.14793e-08
ENSG00000120910	PPP3CC	1.03636	9.36663e-08
ENSG00000153234	NR4A2	1.74313	9.55482e-08
ENSG00000212884	AC011841.1	3.16275	9.80408e-08
ENSG00000101439	CST3	1.08558	1.02527e-07
ENSG00000255150	EID3	3.51084	1.04492e-07
ENSG00000044574	HSPA5	1.21451	1.06417e-07
ENSG00000185100	ADSSL1	1.53449	1.0757e-07
ENSG00000117151	CTBS	2.0797	1.11864e-07
ENSG00000198786	MT-ND5	1.08352	1.15276e-07
ENSG00000076344	RGS11	2.36512	1.15572e-07
ENSG00000156395	SORCS3	1.6842	1.19692e-07
ENSG00000247121	CTD-2260A17.2	2.03792	1.2035e-07
ENSG00000248727	CTC-236F12.4	7.81525	1.20409e-07
ENSG00000204482	LST1	4.41729	1.22091e-07
ENSG00000113319	RASGRF2	1.89947	1.342e-07
ENSG00000101282	RSPO4	3.61967	1.34967e-07
ENSG00000143845	ETNK2	1.25734	1.36317e-07
ENSG00000136235	GPNMB	3.58361	1.39144e-07
ENSG00000138448	ITGAV	1.90491	1.4003e-07
ENSG00000223953	C1QTNF5	2.17384	1.41388e-07
ENSG00000172986	GXYLT2	2.43603	1.48049e-07
ENSG00000187689	AMTN	8.74673	1.52293e-07
ENSG00000107201	DDX58	1.35997	1.58585e-07
ENSG00000173156	RHOD	2.80075	1.59556e-07
ENSG00000244509	APOBEC3C	2.31482	1.60873e-07
ENSG00000014914	MTMR11	1.36805	1.62656e-07
ENSG00000148848	ADAM12	4.91447	1.63303e-07
ENSG00000089327	FXYD5	3.52711	1.65645e-07
ENSG00000156234	CXCL13	3.27719	1.70993e-07
ENSG00000123453	SARDH	1.42904	1.71597e-07
ENSG00000126903	SLC10A3	1.00189	1.7777e-07
ENSG00000038427	VCAN	1.07015	1.78363e-07
ENSG00000240184	PCDHGC3	1.21249	1.8064e-07
ENSG00000136603	SKIL	1.38498	1.81935e-07
ENSG00000055732	MCOLN3	7.76268	1.84863e-07
ENSG00000143028	SYPL2	3.17166	1.92741e-07
ENSG00000266208	CTD-2267D19.3	1.33688	1.9474e-07
ENSG00000204779	FOXD4L5	3.47698	1.9612e-07
ENSG00000100625	SIX4	1.54985	1.96818e-07
ENSG00000166106	ADAMTS15	1.6745	1.96818e-07
ENSG00000144481	TRPM8	2.79401	1.99039e-07
ENSG00000197769	MAP1LC3C	3.30371	1.99051e-07
ENSG00000143387	CTSK	1.02557	2.11278e-07
ENSG00000080854	IGSF9B	1.43193	2.1145e-07
ENSG00000119922	IFIT2	2.1723	2.15661e-07
ENSG00000186340	THBS2	4.4077	2.176e-07
ENSG00000168386	FILIP1L	3.07218	2.19647e-07
ENSG00000188641	DPYD	1.40194	2.21046e-07
ENSG00000106565	TMEM176B	2.62182	2.23186e-07
ENSG00000108753	HNF1B	2.59673	2.2714e-07
ENSG00000125869	LAMP5	1.59601	2.33474e-07
ENSG00000160789	LMNA	1.171	2.34075e-07
ENSG00000054219	LY75	3.13075	2.37745e-07
ENSG00000074695	LMAN1	1.54155	2.39013e-07
ENSG00000177098	SCN4B	1.74514	2.41718e-07
ENSG00000095203	EPB41L4B	1.54573	2.46446e-07
ENSG00000188042	ARL4C	1.26949	2.48197e-07
ENSG00000160932	LY6E	1.0492	2.50949e-07
ENSG00000107742	SPOCK2	2.53606	2.5187e-07
ENSG00000173705	SUSD5	2.14208	2.5978e-07
ENSG00000186439	TRDN	5.60618	2.62145e-07
ENSG00000197780	TAF13	1.18749	2.7033e-07
ENSG00000173641	HSPB7	3.74458	2.7706e-07
ENSG00000151376	ME3	3.9104	2.8969e-07
ENSG00000089127	OAS1	4.57745	2.96165e-07
ENSG00000082397	EPB41L3	1.02982	3.01519e-07
ENSG00000188313	PLSCR1	2.05885	3.02888e-07
ENSG00000170571	EMB	2.1063	3.0606e-07
ENSG00000181381	DDX60L	2.69365	3.08534e-07
ENSG00000243896	OR2A7	5.79875	3.09344e-07
ENSG00000148120	C9orf3	1.84379	3.12034e-07
ENSG00000196843	ARID5A	1.39697	3.16497e-07
ENSG00000086570	FAT2	1.21632	3.21306e-07
ENSG00000125384	PTGER2	4.50667	3.23008e-07
ENSG00000164294	GPX8	2.31032	3.29579e-07
ENSG00000110756	HPS5	1.16721	3.38573e-07
ENSG00000166033	HTRA1	1.89983	3.47169e-07
ENSG00000107438	PDLIM1	2.11166	3.47176e-07
ENSG00000028137	TNFRSF1B	3.44522	3.47812e-07
ENSG00000002745	WNT16	5.50747	3.52177e-07
ENSG00000118508	RAB32	2.43101	3.53306e-07
ENSG00000235531	RP11-383H13.1	4.22586	3.57719e-07
ENSG00000134954	ETS1	5.27488	3.58992e-07
ENSG00000049245	VAMP3	1.17867	3.61421e-07
ENSG00000253953	PCDHGB4	1.12602	3.61421e-07
ENSG00000116678	LEPR	2.01424	3.61447e-07
ENSG00000112936	C7	6.35178	3.67413e-07
ENSG00000177234	C10orf85	3.57953	3.70319e-07
ENSG00000164220	F2RL2	3.31092	3.73271e-07
ENSG00000114547	ROPN1B	2.40385	3.73464e-07
ENSG00000135404	CD63	1.13793	3.73633e-07
ENSG00000169241	SLC50A1	1.4645	3.74916e-07
ENSG00000165495	PKNOX2	1.01296	3.8116e-07
ENSG00000164574	GALNT10	1.93811	3.83104e-07
ENSG00000138449	SLC40A1	1.13711	3.83164e-07
ENSG00000155367	PPM1J	2.07404	3.83455e-07
ENSG00000064195	DLX3	4.0085	3.91084e-07
ENSG00000163565	IFI16	2.28549	3.92736e-07
ENSG00000166710	B2M	2.04241	4.01021e-07
ENSG00000203805	PPAPDC1A	2.50223	4.09849e-07
ENSG00000205755	CRLF2	7.70603	4.14805e-07
ENSG00000071205	ARHGAP10	2.37778	4.19105e-07
ENSG00000140564	FURIN	1.03163	4.20429e-07
ENSG00000153563	CD8A	2.07324	4.27118e-07
ENSG00000117595	IRF6	2.26185	4.34024e-07
ENSG00000176928	GCNT4	3.58967	4.34156e-07
ENSG00000163817	SLC6A20	4.27662	4.4322e-07
ENSG00000107819	SFXN3	1.54793	4.47177e-07
ENSG00000105552	BCAT2	1.11849	4.50224e-07
ENSG00000182870	GALNT9	2.50098	4.50735e-07
ENSG00000139970	RTN1	1.82849	4.56722e-07
ENSG00000169953	HSFY2	2.76594	4.6035e-07
ENSG00000161381	PLXDC1	1.1667	4.65908e-07
ENSG00000106733	NMRK1	1.03587	4.68095e-07
ENSG00000143546	S100A8	8.30182	4.81119e-07
ENSG00000188993	LRRC66	1.56008	4.83477e-07
ENSG00000152578	GRIA4	1.56401	4.96001e-07
ENSG00000165376	CLDN2	2.34484	5.06686e-07
ENSG00000136826	KLF4	1.98814	5.28391e-07
ENSG00000111799	COL12A1	4.89678	5.32964e-07
ENSG00000214944	ARHGEF28	1.37343	5.40238e-07
ENSG00000185825	BCAP31	1.0798	5.46283e-07
ENSG00000115170	ACVR1	1.10446	5.88508e-07
ENSG00000204592	HLA-E	2.14097	5.89334e-07
ENSG00000167114	SLC27A4	1.17061	5.89884e-07
ENSG00000007237	GAS7	1.16061	6.42917e-07
ENSG00000102271	KLHL4	1.11124	6.42917e-07
ENSG00000121858	TNFSF10	5.77556	6.50643e-07
ENSG00000134548	C12orf39	3.26341	6.55424e-07
ENSG00000112562	SMOC2	4.93132	6.5708e-07
ENSG00000128394	APOBEC3F	2.34798	6.62216e-07
ENSG00000185924	RTN4RL1	1.81162	6.67293e-07
ENSG00000141448	GATA6	4.27039	6.76288e-07
ENSG00000011677	GABRA3	1.80759	6.99245e-07
ENSG00000173198	CYSLTR1	4.7081	7.00531e-07
ENSG00000133110	POSTN	6.6244	7.06106e-07
ENSG00000104059	FAM189A1	1.18905	7.15996e-07
ENSG00000168993	CPLX1	2.14493	7.17032e-07
ENSG00000144655	CSRNP1	1.14505	7.26272e-07
ENSG00000139055	ERP27	5.5295	7.35718e-07
ENSG00000172738	TMEM217	2.60165	7.51357e-07
ENSG00000043143	JADE2	2.01493	7.59214e-07
ENSG00000163710	PCOLCE2	1.80561	7.97762e-07
ENSG00000099992	TBC1D10A	1.00749	8.01234e-07
ENSG00000178773	CPNE7	2.60541	8.0168e-07
ENSG00000130477	UNC13A	1.79298	8.08267e-07
ENSG00000187867	PALM3	1.13695	8.12841e-07
ENSG00000141756	FKBP10	1.131	8.19835e-07
ENSG00000145824	CXCL14	2.25094	8.24856e-07
ENSG00000162976	PQLC3	1.99092	8.29326e-07
ENSG00000163703	CRELD1	1.02481	8.47505e-07
ENSG00000107562	CXCL12	4.16706	8.71964e-07
ENSG00000124067	SLC12A4	1.02702	8.71964e-07
ENSG00000128595	CALU	1.72832	8.82281e-07
ENSG00000164111	ANXA5	1.66721	8.963e-07
ENSG00000179909	ZNF154	1.74005	9.01354e-07
ENSG00000130300	PLVAP	7.15241	9.07591e-07
ENSG00000059378	PARP12	1.53253	9.12668e-07
ENSG00000101608	MYL12A	2.11065	9.29099e-07
ENSG00000197580	BCO2	1.12421	9.61526e-07
ENSG00000119782	FKBP1B	1.31097	9.78548e-07
ENSG00000197467	COL13A1	2.98993	9.87066e-07
ENSG00000151093	OXSM	1.17585	9.94206e-07
ENSG00000118473	SGIP1	1.44992	9.97862e-07
ENSG00000166510	CCDC68	4.08922	1.09765e-06
ENSG00000004399	PLXND1	1.41608	1.10948e-06
ENSG00000134871	COL4A2	1.86243	1.11416e-06
ENSG00000269113	TRABD2B	1.45378	1.12795e-06
ENSG00000120725	SIL1	1.09577	1.1294e-06
ENSG00000104419	NDRG1	1.82499	1.1325e-06
ENSG00000127743	IL17B	3.69951	1.1349e-06
ENSG00000140374	ETFA	1.01574	1.14713e-06
ENSG00000142798	HSPG2	2.01917	1.17271e-06
ENSG00000153253	SCN3A	1.51814	1.17705e-06
ENSG00000184840	TMED9	1.03804	1.18078e-06
ENSG00000162433	AK4	1.5188	1.19927e-06
ENSG00000154917	RAB6B	1.28614	1.2021e-06
ENSG00000125746	EML2	1.25685	1.21675e-06
ENSG00000163131	CTSS	1.67359	1.22304e-06
ENSG00000164920	OSR2	5.96248	1.22442e-06
ENSG00000134827	TCN1	6.61268	1.23068e-06
ENSG00000151917	BEND6	1.48008	1.2346e-06
ENSG00000213928	IRF9	1.98369	1.23631e-06
ENSG00000135047	CTSL	1.15905	1.26866e-06
ENSG00000103966	EHD4	2.60875	1.28055e-06
ENSG00000151876	FBXO4	2.46962	1.34352e-06
ENSG00000173068	BNC2	4.94067	1.35672e-06
ENSG00000162951	LRRTM1	1.90999	1.47645e-06
ENSG00000110090	CPT1A	2.21227	1.49151e-06
ENSG00000183323	CCDC125	1.20464	1.50061e-06
ENSG00000128710	HOXD10	7.42858	1.53208e-06
ENSG00000164129	NPY5R	2.68805	1.57633e-06
ENSG00000057593	F7	2.63782	1.6193e-06
ENSG00000157554	ERG	6.92143	1.63754e-06
ENSG00000184588	PDE4B	1.45321	1.65636e-06
ENSG00000157502	MUM1L1	1.63076	1.66253e-06
ENSG00000155980	KIF5A	1.45203	1.69205e-06
ENSG00000151474	FRMD4A	1.01182	1.69397e-06
ENSG00000005893	LAMP2	1.02654	1.70154e-06
ENSG00000180801	ARSJ	2.57745	1.71399e-06
ENSG00000163762	TM4SF18	2.57248	1.73348e-06
ENSG00000184838	PRR16	1.36629	1.775e-06
ENSG00000075213	SEMA3A	1.05746	1.78469e-06
ENSG00000197324	LRP10	1.48325	1.84775e-06
ENSG00000267534	S1PR2	1.24345	1.87072e-06
ENSG00000212916	MAP10	1.01589	1.87122e-06
ENSG00000148123	LPPR1	1.55959	1.90218e-06
ENSG00000004864	SLC25A13	1.39991	1.91797e-06
ENSG00000177181	RIMKLA	1.48255	1.9834e-06
ENSG00000219200	RNASEK	1.03037	2.04279e-06
ENSG00000162542	TMCO4	4.19282	2.04378e-06
ENSG00000241404	EGFL8	1.08446	2.0466e-06
ENSG00000163898	LIPH	2.77431	2.09815e-06
ENSG00000163431	LMOD1	2.49366	2.15399e-06
ENSG00000173918	C1QTNF1	2.94702	2.18696e-06
ENSG00000120057	SFRP5	3.25764	2.24792e-06
ENSG00000136928	GABBR2	2.0851	2.26419e-06
ENSG00000164933	SLC25A32	1.0548	2.31961e-06
ENSG00000079819	EPB41L2	1.19487	2.32406e-06
ENSG00000198934	MAGEE1	1.19951	2.32434e-06
ENSG00000154678	PDE1C	1.49314	2.34285e-06
ENSG00000185808	PIGP	1.31706	2.34559e-06
ENSG00000120658	ENOX1	1.37925	2.3479e-06
ENSG00000163081	CCDC140	7.78551	2.35529e-06
ENSG00000254535	PABPC4L	2.32529	2.39474e-06
ENSG00000108679	LGALS3BP	1.0015	2.3984e-06
ENSG00000011465	DCN	4.41171	2.44119e-06
ENSG00000151929	BAG3	1.28669	2.45766e-06
ENSG00000142089	IFITM3	2.53552	2.46517e-06
ENSG00000165886	UBTD1	1.18728	2.46654e-06
ENSG00000115267	IFIH1	2.59138	2.46779e-06
ENSG00000134533	RERG	2.89707	2.47294e-06
ENSG00000136153	LMO7	1.54873	2.47294e-06
ENSG00000241399	CD302	2.68542	2.47294e-06
ENSG00000144619	CNTN4	2.03317	2.50344e-06
ENSG00000215615	AL354822.1	7.43116	2.55795e-06
ENSG00000113732	ATP6V0E1	1.0779	2.61327e-06
ENSG00000119771	KLHL29	1.00008	2.63616e-06
ENSG00000248751	RP1-130H16.18	1.8037	2.66553e-06
ENSG00000170166	HOXD4	6.96091	2.71391e-06
ENSG00000203876	RP11-451M19.3	2.45104	2.74821e-06
ENSG00000151617	EDNRA	4.91276	2.75364e-06
ENSG00000020577	SAMD4A	2.08515	2.75633e-06
ENSG00000111860	CEP85L	1.02554	2.76744e-06
ENSG00000137486	ARRB1	1.82372	2.8058e-06
ENSG00000165028	NIPSNAP3B	1.14164	2.82605e-06
ENSG00000099953	MMP11	1.34215	2.84409e-06
ENSG00000173218	VANGL1	1.42387	2.8473e-06
ENSG00000119403	PHF19	1.20232	2.87839e-06
ENSG00000035403	VCL	2.09121	2.90524e-06
ENSG00000197753	LHFPL5	2.93705	2.93896e-06
ENSG00000105989	WNT2	7.41922	2.9418e-06
ENSG00000165434	PGM2L1	1.22956	2.9436e-06
ENSG00000173546	CSPG4	2.89574	2.9664e-06
ENSG00000232653	GOLGA8N	1.62202	2.98768e-06
ENSG00000068615	REEP1	1.68094	3.06286e-06
ENSG00000142871	CYR61	2.49173	3.14952e-06
ENSG00000172216	CEBPB	1.67014	3.24402e-06
ENSG00000116017	ARID3A	1.25923	3.27218e-06
ENSG00000198535	C2CD4A	5.46347	3.29555e-06
ENSG00000114670	NEK11	1.54982	3.31355e-06
ENSG00000121690	DEPDC7	1.24605	3.34305e-06
ENSG00000136275	C7orf69	7.38945	3.35719e-06
ENSG00000116525	TRIM62	1.0601	3.47506e-06
ENSG00000179772	FOXS1	2.903	3.5154e-06
ENSG00000204828	FOXD4L2	2.97689	3.52792e-06
ENSG00000139410	SDSL	1.86864	3.5754e-06
ENSG00000213973	ZNF99	7.25651	3.63789e-06
ENSG00000108771	DHX58	2.12713	3.79364e-06
ENSG00000126391	FRMD8	1.19655	3.80184e-06
ENSG00000111962	UST	1.71611	3.8176e-06
ENSG00000075945	KIFAP3	1.09944	3.81799e-06
ENSG00000165092	ALDH1A1	2.96469	3.88666e-06
ENSG00000141934	PPAP2C	2.15735	3.9186e-06
ENSG00000213694	S1PR3	2.14143	3.9756e-06
ENSG00000156219	ART3	2.68945	3.99808e-06
ENSG00000185002	RFX6	3.52854	4.03619e-06
ENSG00000185915	KLHL34	2.28235	4.0525e-06
ENSG00000125814	NAPB	1.26927	4.13438e-06
ENSG00000221994	ZNF630	1.45932	4.13663e-06
ENSG00000164764	SBSPON	1.16971	4.17352e-06
ENSG00000146094	DOK3	1.021	4.17664e-06
ENSG00000271092	TMEM56-RWDD3	1.54065	4.21858e-06
ENSG00000103335	PIEZO1	2.80988	4.30023e-06
ENSG00000069431	ABCC9	1.99953	4.33511e-06
ENSG00000168505	GBX2	2.22762	4.35656e-06
ENSG00000132164	SLC6A11	1.26184	4.37337e-06
ENSG00000166289	PLEKHF1	2.55587	4.47729e-06
ENSG00000082126	MPP4	2.21964	4.56138e-06
ENSG00000116774	OLFML3	5.00474	4.56138e-06
ENSG00000172037	LAMB2	1.37643	4.6682e-06
ENSG00000104413	ESRP1	4.299	4.68184e-06
ENSG00000214575	CPEB1	1.3253	4.80669e-06
ENSG00000163638	ADAMTS9	1.2642	4.81567e-06
ENSG00000120075	HOXB5	4.7303	4.85668e-06
ENSG00000168675	LDLRAD4	1.44147	5.04687e-06
ENSG00000173262	SLC2A14	2.43585	5.15376e-06
ENSG00000133937	GSC	3.69056	5.15994e-06
ENSG00000171223	JUNB	1.9606	5.16357e-06
ENSG00000160326	SLC2A6	1.4801	5.17244e-06
ENSG00000062038	CDH3	1.04878	5.2225e-06
ENSG00000181649	PHLDA2	5.32474	5.23165e-06
ENSG00000150995	ITPR1	1.5751	5.29178e-06
ENSG00000176383	B3GNT4	1.85987	5.30834e-06
ENSG00000166960	CCDC178	2.67922	5.34101e-06
ENSG00000256574	OR13A1	2.56159	5.40085e-06
ENSG00000100219	XBP1	1.19541	5.44098e-06
ENSG00000006757	PNPLA4	1.855	5.45163e-06
ENSG00000144031	ANKRD53	1.78836	5.61468e-06
ENSG00000065911	MTHFD2	1.41655	5.79932e-06
ENSG00000049247	UTS2	7.20475	5.89836e-06
ENSG00000146250	PRSS35	2.44623	6.02652e-06
ENSG00000139626	ITGB7	1.90278	6.04461e-06
ENSG00000162746	FCRLB	1.74547	6.24617e-06
ENSG00000198574	SH2D1B	7.15974	6.27422e-06
ENSG00000138496	PARP9	2.4282	6.29161e-06
ENSG00000168542	COL3A1	5.68477	6.3158e-06
ENSG00000145506	NKD2	1.43574	6.41157e-06
ENSG00000159261	CLDN14	7.20226	6.43266e-06
ENSG00000100604	CHGA	1.28007	6.56603e-06
ENSG00000075420	FNDC3B	1.75531	6.57694e-06
ENSG00000196739	COL27A1	1.00725	6.60314e-06
ENSG00000205279	CTXN3	4.40773	6.85258e-06
ENSG00000213424	KRT222	3.59732	6.98533e-06
ENSG00000170075	GPR37L1	3.1474	7.17081e-06
ENSG00000213949	ITGA1	5.67928	7.34034e-06
ENSG00000178187	ZNF454	1.36928	7.49297e-06
ENSG00000115339	GALNT3	1.41343	7.51054e-06
ENSG00000174132	FAM174A	1.12836	7.5586e-06
ENSG00000173327	MAP3K11	1.05393	7.56206e-06
ENSG00000175697	GPR156	1.73315	7.62792e-06
ENSG00000183807	FAM162B	9.0483	7.80937e-06
ENSG00000185614	FAM212A	1.90412	7.97284e-06
ENSG00000188483	IER5L	1.08816	8.08267e-06
ENSG00000159212	CLIC6	1.81455	8.27376e-06
ENSG00000168610	STAT3	1.73853	8.55005e-06
ENSG00000198203	SULT1C2	3.10169	8.6974e-06
ENSG00000100065	CARD10	1.41069	8.77085e-06
ENSG00000205359	SLCO6A1	7.13339	8.91906e-06
ENSG00000016082	ISL1	2.35638	8.9849e-06
ENSG00000122359	ANXA11	1.47284	8.99871e-06
ENSG00000197208	SLC22A4	1.43624	9.10245e-06
ENSG00000157388	CACNA1D	1.72579	9.3238e-06
ENSG00000163702	IL17RC	1.29454	9.38587e-06
ENSG00000173566	NUDT18	1.17976	9.45484e-06
ENSG00000106013	ANKRD7	5.38798	9.66928e-06
ENSG00000074966	TXK	4.17269	9.70301e-06
ENSG00000163815	CLEC3B	2.39495	9.84686e-06
ENSG00000081842	PCDHA6	1.33545	1.00572e-05
ENSG00000142102	ATHL1	1.36986	1.05491e-05
ENSG00000142347	MYO1F	2.07451	1.05968e-05
ENSG00000173826	KCNH6	3.29977	1.06695e-05
ENSG00000196966	HIST1H3E	2.18152	1.06952e-05
ENSG00000151778	SERP2	1.11842	1.08809e-05
ENSG00000104205	SGK3	1.28695	1.11298e-05
ENSG00000077713	SLC25A43	3.19634	1.13124e-05
ENSG00000204472	AIF1	7.37246	1.1438e-05
ENSG00000133321	RARRES3	5.02247	1.15416e-05
ENSG00000127928	GNGT1	3.80771	1.16166e-05
ENSG00000160013	PTGIR	3.87089	1.16718e-05
ENSG00000124098	FAM210B	1.14694	1.17024e-05
ENSG00000116661	FBXO2	1.72269	1.1932e-05
ENSG00000125089	SH3TC1	3.9317	1.20413e-05
ENSG00000154099	DNAAF1	1.58539	1.20697e-05
ENSG00000068697	LAPTM4A	1.06085	1.21717e-05
ENSG00000105650	PDE4C	3.03619	1.23064e-05
ENSG00000132938	MTUS2	1.7263	1.23223e-05
ENSG00000087253	LPCAT2	1.89771	1.24989e-05
ENSG00000149451	ADAM33	2.82787	1.27116e-05
ENSG00000137709	POU2F3	4.03563	1.27788e-05
ENSG00000165105	RASEF	4.10045	1.29107e-05
ENSG00000113262	GRM6	2.07683	1.35841e-05
ENSG00000082556	OPRK1	1.39075	1.35935e-05
ENSG00000108759	KRT32	7.39349	1.3627e-05
ENSG00000172936	MYD88	2.2678	1.36767e-05
ENSG00000137462	TLR2	1.87295	1.40998e-05
ENSG00000139508	SLC46A3	1.25746	1.45187e-05
ENSG00000095637	SORBS1	1.0883	1.52281e-05
ENSG00000106484	MEST	1.06692	1.53059e-05
ENSG00000167767	KRT80	4.20435	1.54003e-05
ENSG00000164023	SGMS2	3.26285	1.54987e-05
ENSG00000088726	TMEM40	3.9693	1.55361e-05
ENSG00000110628	SLC22A18	1.25907	1.58922e-05
ENSG00000162881	OXER1	2.82218	1.5916e-05
ENSG00000108823	SGCA	5.09928	1.60423e-05
ENSG00000102158	MAGT1	1.33693	1.61175e-05
ENSG00000185201	IFITM2	2.50083	1.61774e-05
ENSG00000125965	GDF5	1.58803	1.62536e-05
ENSG00000101160	CTSZ	3.18623	1.73138e-05
ENSG00000162576	MXRA8	1.01819	1.77573e-05
ENSG00000204262	COL5A2	3.98084	1.77573e-05
ENSG00000172020	GAP43	1.08086	1.81249e-05
ENSG00000101460	MAP1LC3A	1.03491	1.83793e-05
ENSG00000198948	MFAP3L	1.52298	1.84556e-05
ENSG00000159166	LAD1	7.02965	1.85997e-05
ENSG00000073712	FERMT2	1.42399	1.90924e-05
ENSG00000131480	AOC2	1.15659	1.92141e-05
ENSG00000037965	HOXC8	5.51143	1.93951e-05
ENSG00000068976	PYGM	2.00236	1.94966e-05
ENSG00000243232	PCDHAC2	1.70789	1.95441e-05
ENSG00000176170	SPHK1	2.19639	1.96947e-05
ENSG00000138379	MSTN	2.4932	1.9732e-05
ENSG00000112293	GPLD1	1.17506	1.99649e-05
ENSG00000119632	IFI27L2	1.38554	2.00731e-05
ENSG00000141052	MYOCD	2.95622	2.01895e-05
ENSG00000102452	NALCN	1.56992	2.03978e-05
ENSG00000133138	TBC1D8B	2.40394	2.04229e-05
ENSG00000177119	ANO6	1.13026	2.06249e-05
ENSG00000126562	WNK4	1.99619	2.06901e-05
ENSG00000131724	IL13RA1	2.46794	2.07998e-05
ENSG00000162267	ITIH3	2.53084	2.08159e-05
ENSG00000111058	ACSS3	2.11914	2.0838e-05
ENSG00000166598	HSP90B1	1.06687	2.10131e-05
ENSG00000184005	ST6GALNAC3	1.04654	2.13898e-05
ENSG00000176402	GJC3	4.15304	2.14279e-05
ENSG00000175556	LONRF3	1.79497	2.1508e-05
ENSG00000167105	TMEM92	3.46385	2.17618e-05
ENSG00000067182	TNFRSF1A	1.83102	2.18754e-05
ENSG00000177432	NAP1L5	1.35192	2.21697e-05
ENSG00000156564	LRFN2	1.83908	2.27912e-05
ENSG00000138166	DUSP5	1.55231	2.34085e-05
ENSG00000105976	MET	2.97821	2.41442e-05
ENSG00000130208	APOC1	2.29666	2.42029e-05
ENSG00000206384	COL6A6	2.57141	2.43308e-05
ENSG00000103546	SLC6A2	7.01474	2.44444e-05
ENSG00000169126	ARMC4	1.37443	2.46657e-05
ENSG00000211445	GPX3	1.37532	2.48616e-05
ENSG00000107984	DKK1	2.42306	2.51042e-05
ENSG00000100097	LGALS1	4.57778	2.51962e-05
ENSG00000104081	BMF	1.04018	2.52688e-05
ENSG00000184349	EFNA5	1.11651	2.59441e-05
ENSG00000115596	WNT6	5.67981	2.6212e-05
ENSG00000198133	TMEM229B	2.51443	2.64087e-05
ENSG00000184659	FOXD4L4	2.90519	2.72188e-05
ENSG00000197837	HIST4H4	1.94735	2.76345e-05
ENSG00000148482	SLC39A12	3.1578	2.78427e-05
ENSG00000205002	AARD	2.19305	2.80667e-05
ENSG00000197496	SLC2A10	1.42582	2.81651e-05
ENSG00000142694	EVA1B	1.89873	3.05308e-05
ENSG00000163145	C1QTNF7	4.1427	3.07774e-05
ENSG00000039560	RAI14	1.29198	3.11054e-05
ENSG00000133107	TRPC4	1.82044	3.14656e-05
ENSG00000139329	LUM	3.82359	3.16306e-05
ENSG00000167768	KRT1	7.74073	3.1818e-05
ENSG00000107623	GDF10	2.48894	3.19985e-05
ENSG00000158406	HIST1H4H	1.56091	3.28568e-05
ENSG00000168702	LRP1B	1.37782	3.30979e-05
ENSG00000168938	PPIC	2.67673	3.35632e-05
ENSG00000184979	USP18	1.14808	3.39588e-05
ENSG00000127329	PTPRB	1.51345	3.54069e-05
ENSG00000241839	PLEKHO2	1.23872	3.58231e-05
ENSG00000156920	GPR112	8.13036	3.59346e-05
ENSG00000155052	CNTNAP5	1.6548	3.64044e-05
ENSG00000055813	CCDC85A	1.75557	3.67339e-05
ENSG00000225614	ZNF469	3.00718	3.72183e-05
ENSG00000131435	PDLIM4	1.29062	3.74208e-05
ENSG00000206127	GOLGA8O	1.48623	3.752e-05
ENSG00000087245	MMP2	3.98396	3.77018e-05
ENSG00000144824	PHLDB2	1.91675	3.88847e-05
ENSG00000075891	PAX2	2.1816	3.90142e-05
ENSG00000104497	SNX16	1.06107	3.93016e-05
ENSG00000170373	CST1	7.45465	4.00842e-05
ENSG00000165449	SLC16A9	1.74109	4.12177e-05
ENSG00000249751	ECSCR	4.8231	4.12878e-05
ENSG00000151135	C12orf23	1.05874	4.16206e-05
ENSG00000174899	C3orf55	6.93241	4.17742e-05
ENSG00000186795	KCNK18	5.20512	4.30637e-05
ENSG00000198673	FAM19A2	1.36264	4.33503e-05
ENSG00000158270	COLEC12	4.23627	4.35063e-05
ENSG00000049540	ELN	1.39495	4.38244e-05
ENSG00000170689	HOXB9	5.4875	4.42244e-05
ENSG00000196139	AKR1C3	1.60653	4.42846e-05
ENSG00000129151	BBOX1	2.34181	4.43319e-05
ENSG00000166148	AVPR1A	3.3193	4.44166e-05
ENSG00000085871	MGST2	1.97954	4.52431e-05
ENSG00000152818	UTRN	1.22444	4.61601e-05
ENSG00000155660	PDIA4	1.12331	4.62625e-05
ENSG00000257184	RP1-170O19.20	6.99237	4.65615e-05
ENSG00000111879	FAM184A	1.08417	4.79231e-05
ENSG00000205667	ARSH	6.91663	4.80546e-05
ENSG00000130517	PGPEP1	1.16376	4.92472e-05
ENSG00000204962	PCDHA8	1.90283	4.9415e-05
ENSG00000101230	ISM1	2.36358	4.96805e-05
ENSG00000125618	PAX8	3.06347	5.01955e-05
ENSG00000172985	SH3RF3	1.35873	5.03185e-05
ENSG00000115415	STAT1	1.32951	5.07304e-05
ENSG00000197079	KRT35	6.77362	5.19642e-05
ENSG00000134760	DSG1	5.33933	5.20644e-05
ENSG00000171094	ALK	1.64864	5.21425e-05
ENSG00000094755	GABRP	2.94417	5.36575e-05
ENSG00000176532	PRR15	2.97122	5.41596e-05
ENSG00000088367	EPB41L1	1.33757	5.53353e-05
ENSG00000185187	SIGIRR	1.43281	5.57841e-05
ENSG00000010704	HFE	3.0873	5.68472e-05
ENSG00000143036	SLC44A3	1.76328	5.72157e-05
ENSG00000125148	MT2A	1.64176	5.87707e-05
ENSG00000164690	SHH	2.60487	5.884e-05
ENSG00000185272	RBM11	1.01577	5.88434e-05
ENSG00000168404	MLKL	4.80962	5.92392e-05
ENSG00000157227	MMP14	3.54748	5.9477e-05
ENSG00000147113	CXorf36	6.86416	6.00475e-05
ENSG00000151632	AKR1C2	1.82188	6.02394e-05
ENSG00000174600	CMKLR1	3.27937	6.05228e-05
ENSG00000168743	NPNT	1.97559	6.25635e-05
ENSG00000157219	HTR5A	1.90293	6.27264e-05
ENSG00000116157	GPX7	1.42962	6.56388e-05
ENSG00000164430	MB21D1	4.029	6.59415e-05
ENSG00000100934	SEC23A	1.07982	6.76729e-05
ENSG00000156006	NAT2	6.74457	6.78293e-05
ENSG00000101825	MXRA5	3.88287	6.8848e-05
ENSG00000100100	PIK3IP1	1.28598	6.90877e-05
ENSG00000156535	CD109	2.48698	7.03879e-05
ENSG00000128713	HOXD11	6.80468	7.04785e-05
ENSG00000042832	TG	1.61018	7.07734e-05
ENSG00000196141	SPATS2L	1.18401	7.0918e-05
ENSG00000070193	FGF10	2.21953	7.09639e-05
ENSG00000147246	HTR2C	2.56406	7.09639e-05
ENSG00000231360	AL592284.1	1.72851	7.19146e-05
ENSG00000188517	COL25A1	1.1304	7.19326e-05
ENSG00000128510	CPA4	4.0475	7.28643e-05
ENSG00000260027	HOXB7	7.03791	7.47974e-05
ENSG00000180596	HIST1H2BC	1.98996	7.56552e-05
ENSG00000023892	DEF6	2.0289	7.57943e-05
ENSG00000221963	APOL6	2.8429	7.69774e-05
ENSG00000128872	TMOD2	1.39659	7.70889e-05
ENSG00000118946	PCDH17	1.24892	7.71415e-05
ENSG00000162241	SLC25A45	2.55348	7.7904e-05
ENSG00000172716	SLFN11	2.4525	7.82305e-05
ENSG00000212807	OR2A42	5.5542	8.07252e-05
ENSG00000184012	TMPRSS2	4.29574	8.07909e-05
ENSG00000183662	FAM19A1	2.00684	8.2602e-05
ENSG00000182118	FAM89A	1.04556	8.27628e-05
ENSG00000131781	FMO5	1.89121	8.34849e-05
ENSG00000169857	AVEN	1.1658	8.34849e-05
ENSG00000120068	HOXB8	6.77666	8.4092e-05
ENSG00000168229	PTGDR	4.07459	8.48025e-05
ENSG00000108370	RGS9	2.02162	8.50857e-05
ENSG00000187546	AGMO	3.96485	8.60252e-05
ENSG00000179715	PCED1B	2.00915	8.80841e-05
ENSG00000130158	DOCK6	1.2239	8.89853e-05
ENSG00000002933	TMEM176A	3.9968	8.95294e-05
ENSG00000186493	C5orf38	2.03403	8.95294e-05
ENSG00000198856	OSTC	1.18074	9.11873e-05
ENSG00000164867	NOS3	2.13436	9.2059e-05
ENSG00000105939	ZC3HAV1	1.29618	9.23928e-05
ENSG00000159640	ACE	1.74532	9.53499e-05
ENSG00000050327	ARHGEF5	3.39961	9.54795e-05
ENSG00000126337	KRT36	6.92888	9.77944e-05
ENSG00000101292	PROKR2	2.94603	9.916e-05
ENSG00000176769	TCERG1L	1.2514	0.000100008
ENSG00000164692	COL1A2	5.36466	0.000101073
ENSG00000132518	GUCY2D	6.72283	0.000101415
ENSG00000010278	CD9	1.8618	0.000103203
ENSG00000249624	AP000295.9	1.68512	0.000103781
ENSG00000145888	GLRA1	3.51823	0.000104196
ENSG00000113083	LOX	3.42865	0.000106522
ENSG00000071127	WDR1	1.05666	0.000107384
ENSG00000170854	MINA	1.00964	0.000108031
ENSG00000181481	RNF135	3.61726	0.000108217
ENSG00000156097	GPR61	2.11774	0.000109283
ENSG00000170122	FOXD4	1.2824	0.000110868
ENSG00000140939	NOL3	1.3153	0.000111934
ENSG00000171388	APLN	1.5939	0.000112597
ENSG00000135472	FAIM2	1.85743	0.000113028
ENSG00000163689	C3orf67	2.05338	0.000113236
ENSG00000177096	FAM109B	2.23092	0.000113317
ENSG00000175946	KLHL38	6.72388	0.000113573
ENSG00000135272	MDFIC	1.22541	0.000113929
ENSG00000197694	SPTAN1	1.03599	0.000114401
ENSG00000163754	GYG1	1.23376	0.000117246
ENSG00000078579	FGF20	2.65877	0.000120846
ENSG00000197980	LEKR1	3.26554	0.000120846
ENSG00000099957	P2RX6	1.66736	0.000122715
ENSG00000130513	GDF15	2.5259	0.000122858
ENSG00000173253	DMRT2	4.42778	0.000123544
ENSG00000198300	PEG3	5.1782	0.000124454
ENSG00000136068	FLNB	1.25018	0.000125424
ENSG00000089199	CHGB	1.6109	0.00012592
ENSG00000069206	ADAM7	6.60872	0.000125937
ENSG00000164946	FREM1	1.1583	0.000126563
ENSG00000157326	DHRS4	1.17289	0.000127772
ENSG00000170955	PRKCDBP	4.48887	0.000132422
ENSG00000091482	SMPX	6.77315	0.000135858
ENSG00000243811	APOBEC3D	2.84353	0.000135898
ENSG00000182492	BGN	4.96493	0.000136186
ENSG00000132031	MATN3	2.96011	0.000138168
ENSG00000166448	TMEM130	1.78503	0.000143084
ENSG00000179256	SMCO3	2.8344	0.000146472
ENSG00000243749	ZMYM6NB	4.06557	0.00014655
ENSG00000132872	SYT4	1.55463	0.000147425
ENSG00000115594	IL1R1	3.72518	0.000147472
ENSG00000155792	DEPTOR	1.10238	0.000148027
ENSG00000123104	ITPR2	2.44383	0.00014845
ENSG00000171488	LRRC8C	1.49033	0.00014845
ENSG00000095587	TLL2	1.54621	0.000150119
ENSG00000137628	DDX60	1.88372	0.000150119
ENSG00000128564	VGF	1.54827	0.000150449
ENSG00000181019	NQO1	1.41247	0.00015254
ENSG00000100399	CHADL	2.1448	0.000152677
ENSG00000151388	ADAMTS12	2.23788	0.00015375
ENSG00000163823	CCR1	4.9597	0.000154702
[truncated: 845 more rows]

## Sheet: Downregulated genes
Table S1. Differentially expressed genes between the two groups related to Figure 4A.
ensembl	gene_symbol	log2(MTS/CTRL)	p-adjust
ENSG00000176165	FOXG1	-5.51874	3.88393e-169
ENSG00000112333	NR2E1	-4.88458	8.98018e-129
ENSG00000186960	C14orf23	-5.16606	5.96404e-111
ENSG00000198105	ZNF248	-6.59045	9.68437e-92
ENSG00000204172	AGAP10	-2.62944	1.10985e-85
ENSG00000178522	AMBN	-7.68383	2.92865e-85
ENSG00000166508	MCM7	-1.89334	3.56451e-76
ENSG00000134121	CHL1	-2.69056	1.01829e-74
ENSG00000106689	LHX2	-5.51889	7.26153e-74
ENSG00000162692	VCAM1	-3.07979	1.17732e-73
ENSG00000196604	POTEF	-6.22585	5.77952e-69
ENSG00000103449	SALL1	-3.99218	2.33286e-68
ENSG00000179796	LRRC3B	-5.04356	1.86037e-67
ENSG00000164663	USP49	-1.88187	2.8648e-67
ENSG00000121207	LRAT	-4.70801	3.38497e-64
ENSG00000114739	ACVR2B	-1.69529	6.94917e-64
ENSG00000198035	AGAP9	-2.6798	7.76928e-63
ENSG00000197415	VEPH1	-3.02178	6.56241e-60
ENSG00000166582	CENPV	-2.13901	8.29583e-58
ENSG00000164651	SP8	-5.24934	1.96334e-57
ENSG00000180828	BHLHE22	-5.54088	2.56712e-57
ENSG00000249437	NAIP	-2.4746	6.09251e-57
ENSG00000144749	LRIG1	-1.77063	1.92545e-55
ENSG00000149328	GLB1L2	-1.81602	4.78474e-52
ENSG00000105486	LIG1	-1.63349	6.53931e-52
ENSG00000125285	SOX21	-4.60087	6.55416e-52
ENSG00000175567	UCP2	-3.13775	7.87675e-51
ENSG00000073111	MCM2	-1.94999	1.00317e-50
ENSG00000134323	MYCN	-2.60453	1.05831e-49
ENSG00000101938	CHRDL1	-2.48836	2.69917e-49
ENSG00000015133	CCDC88C	-2.09126	3.29999e-49
ENSG00000100297	MCM5	-1.6024	4.01533e-49
ENSG00000162873	KLHDC8A	-1.83891	6.55395e-45
ENSG00000131153	GINS2	-2.19422	1.31909e-44
ENSG00000154856	APCDD1	-2.10044	4.66022e-44
ENSG00000087510	TFAP2C	-3.31673	8.07534e-44
ENSG00000115468	EFHD1	-2.10103	1.10404e-42
ENSG00000214456	PLIN5	-4.17715	2.89542e-42
ENSG00000125398	SOX9	-2.17482	3.65512e-42
ENSG00000198785	GRIN3A	-2.60257	3.81702e-42
ENSG00000181449	SOX2	-3.78744	5.79278e-42
ENSG00000129195	FAM64A	-2.2752	3.46845e-41
ENSG00000135638	EMX1	-5.7204	6.94603e-41
ENSG00000164434	FABP7	-2.52846	1.95319e-40
ENSG00000046653	GPM6B	-1.95879	3.25185e-40
ENSG00000172575	RASGRP1	-3.28582	4.73719e-40
ENSG00000147231	CXorf57	-2.97334	4.85689e-40
ENSG00000177084	POLE	-1.29082	2.87806e-39
ENSG00000119522	DENND1A	-1.51972	1.17316e-38
ENSG00000142700	DMRTA2	-4.83665	5.79649e-38
ENSG00000007372	PAX6	-4.40483	7.54282e-38
ENSG00000134376	CRB1	-4.41828	7.83674e-37
ENSG00000144354	CDCA7	-2.10038	1.48068e-36
ENSG00000198435	NRARP	-2.55197	2.29053e-36
ENSG00000101057	MYBL2	-1.75408	6.74689e-36
ENSG00000162490	DRAXIN	-2.55601	9.32813e-36
ENSG00000145087	STXBP5L	-2.45382	5.57664e-35
ENSG00000075702	WDR62	-1.72127	9.05895e-35
ENSG00000167964	RAB26	-3.06812	1.43353e-34
ENSG00000158164	TMSB15A	-2.51094	1.8514e-34
ENSG00000164483	SAMD3	-3.105	4.0845e-34
ENSG00000257093	KIAA1147	-2.01072	9.29781e-34
ENSG00000165730	STOX1	-3.16256	1.97415e-33
ENSG00000132182	NUP210	-1.7583	5.98839e-33
ENSG00000081913	PHLPP1	-2.30156	2.12588e-32
ENSG00000149485	FADS1	-1.12912	8.57932e-32
ENSG00000004848	ARX	-4.56312	8.76686e-32
ENSG00000116679	IVNS1ABP	-2.05284	1.80646e-31
ENSG00000154764	WNT7A	-3.12548	8.57145e-31
ENSG00000182968	SOX1	-2.05486	1.34893e-30
ENSG00000085552	IGSF9	-2.89915	2.12361e-30
ENSG00000077312	SNRPA	-1.23144	3.13929e-30
ENSG00000166165	CKB	-2.54296	3.63579e-30
ENSG00000115758	ODC1	-1.77009	5.33127e-30
ENSG00000101224	CDC25B	-1.48796	2.12434e-29
ENSG00000115687	PASK	-1.45563	2.59426e-29
ENSG00000115507	OTX1	-3.63233	2.88156e-29
ENSG00000056487	PHF21B	-2.22905	3.66397e-29
ENSG00000165244	ZNF367	-1.59486	6.80199e-29
ENSG00000151322	NPAS3	-2.51852	7.34881e-29
ENSG00000007968	E2F2	-2.41875	7.43049e-29
ENSG00000179455	MKRN3	-3.59842	7.53129e-29
ENSG00000140873	ADAMTS18	-3.09595	1.3778e-28
ENSG00000178403	NEUROG2	-4.86232	1.44644e-28
ENSG00000197978	GOLGA6L9	-1.56198	1.71365e-28
ENSG00000170959	DCDC1	-2.15608	1.73063e-28
ENSG00000198914	POU3F3	-3.84311	1.9624e-28
ENSG00000115526	CHST10	-1.45722	2.3123e-28
ENSG00000146670	CDCA5	-1.82895	2.4563e-28
ENSG00000172461	FUT9	-4.28331	2.54235e-28
ENSG00000125266	EFNB2	-1.58832	3.84433e-28
ENSG00000163618	CADPS	-1.78703	4.89807e-28
ENSG00000127152	BCL11B	-3.46717	5.84338e-28
ENSG00000162738	VANGL2	-1.25473	5.86965e-28
ENSG00000140538	NTRK3	-1.74534	6.41958e-28
ENSG00000170370	EMX2	-3.7468	1.27206e-27
ENSG00000141314	RHBDL3	-3.26538	2.33402e-27
ENSG00000143995	MEIS1	-2.22558	3.08621e-27
ENSG00000174469	CNTNAP2	-1.75783	3.74943e-27
ENSG00000171004	HS6ST2	-1.76048	3.83562e-27
ENSG00000136925	TSTD2	-1.15441	4.62339e-27
ENSG00000173894	CBX2	-1.53509	6.40203e-27
ENSG00000183831	ANKRD45	-2.25279	6.92123e-27
ENSG00000182378	PLCXD1	-1.26384	7.58728e-27
ENSG00000149929	HIRIP3	-1.57467	1.07347e-26
ENSG00000104967	NOVA2	-2.19652	1.38929e-26
ENSG00000079616	KIF22	-1.42854	2.27982e-26
ENSG00000160298	C21orf58	-1.77909	2.4385e-26
ENSG00000164649	CDCA7L	-1.93122	3.1927e-26
ENSG00000153266	FEZF2	-4.30556	3.22368e-26
ENSG00000135097	MSI1	-2.37318	3.32395e-26
ENSG00000196353	CPNE4	-2.66994	3.48418e-26
ENSG00000134595	SOX3	-4.04836	5.62651e-26
ENSG00000163508	EOMES	-4.20635	7.70156e-26
ENSG00000111846	GCNT2	-2.18574	7.9371e-26
ENSG00000183856	IQGAP3	-1.39098	9.01908e-26
ENSG00000124191	TOX2	-3.27527	1.40242e-25
ENSG00000205476	CCDC85C	-1.80385	1.85907e-25
ENSG00000141622	RNF165	-2.24443	2.34865e-25
ENSG00000182175	RGMA	-2.04879	2.58414e-25
ENSG00000167840	ZNF232	-1.69352	2.6998e-25
ENSG00000145423	SFRP2	-2.35443	3.44844e-25
ENSG00000205246	RPSAP58	-1.5797	5.37868e-25
ENSG00000135451	TROAP	-1.52419	6.51172e-25
ENSG00000106236	NPTX2	-1.99011	6.90635e-25
ENSG00000105855	ITGB8	-2.35258	1.05749e-24
ENSG00000167523	SPATA33	-1.34512	1.54493e-24
ENSG00000255994	CCDC177	-2.56434	1.60835e-24
ENSG00000149136	SSRP1	-1.18904	1.73777e-24
ENSG00000106571	GLI3	-2.2117	1.81487e-24
ENSG00000183044	ABAT	-2.28298	1.85671e-24
ENSG00000127418	FGFRL1	-1.09589	2.24018e-24
ENSG00000164048	ZNF589	-1.3444	2.32609e-24
ENSG00000132975	GPR12	-5.54325	2.64992e-24
ENSG00000159248	GJD2	-4.49616	3.1044e-24
ENSG00000128594	LRRC4	-1.32881	3.34657e-24
ENSG00000196648	GOLGA6L20	-1.54078	3.59867e-24
ENSG00000054654	SYNE2	-2.45251	3.7735e-24
ENSG00000113368	LMNB1	-1.6024	4.04008e-24
ENSG00000116194	ANGPTL1	-2.2509	4.58582e-24
ENSG00000175928	LRRN1	-1.98122	5.04532e-24
ENSG00000182256	GABRG3	-3.6092	5.18339e-24
ENSG00000109685	WHSC1	-1.1508	5.58631e-24
ENSG00000237649	KIFC1	-1.53743	6.31857e-24
ENSG00000221829	FANCG	-1.2582	7.76746e-24
ENSG00000198056	PRIM1	-1.90205	9.98177e-24
ENSG00000143321	HDGF	-1.40766	1.06729e-23
ENSG00000168490	PHYHIP	-3.74886	1.36108e-23
ENSG00000179314	WSCD1	-2.58974	1.60609e-23
ENSG00000116990	MYCL	-2.65176	2.13747e-23
ENSG00000256463	SALL3	-3.09058	3.67934e-23
ENSG00000102900	NUP93	-1.17714	4.01277e-23
ENSG00000103460	TOX3	-2.72512	5.11855e-23
ENSG00000140451	PIF1	-2.11261	6.58085e-23
ENSG00000084072	PPIE	-1.03746	6.84113e-23
ENSG00000162174	ASRGL1	-1.37644	9.73606e-23
ENSG00000163009	C2orf48	-2.65091	1.03642e-22
ENSG00000178445	GLDC	-3.45309	1.05308e-22
ENSG00000048540	LMO3	-2.99877	1.11974e-22
ENSG00000188486	H2AFX	-1.64331	1.69091e-22
ENSG00000062822	POLD1	-1.58542	1.75248e-22
ENSG00000136535	TBR1	-4.55743	1.7741e-22
ENSG00000155926	SLA	-6.39901	3.05763e-22
ENSG00000164104	HMGB2	-1.9161	3.08235e-22
ENSG00000145365	TIFA	-2.57487	3.92177e-22
ENSG00000181965	NEUROG1	-3.85248	4.17213e-22
ENSG00000205268	PDE7A	-1.36259	4.23616e-22
ENSG00000104738	MCM4	-1.63499	4.9575e-22
ENSG00000110436	SLC1A2	-1.99317	4.99022e-22
ENSG00000090447	TFAP4	-1.42244	5.21521e-22
ENSG00000143603	KCNN3	-1.95572	6.33319e-22
ENSG00000109756	RAPGEF2	-1.2326	7.50589e-22
ENSG00000133216	EPHB2	-1.8003	9.79541e-22
ENSG00000172201	ID4	-1.72802	1.01153e-21
ENSG00000139445	FOXN4	-3.65678	1.15683e-21
ENSG00000181234	TMEM132C	-5.86463	1.18446e-21
ENSG00000174498	IGDCC3	-2.11762	1.2445e-21
ENSG00000143507	DUSP10	-2.36243	1.44008e-21
ENSG00000170989	S1PR1	-3.22506	1.5093e-21
ENSG00000168243	GNG4	-2.78465	1.57602e-21
ENSG00000198039	ZNF273	-1.39946	1.61744e-21
ENSG00000111602	TIMELESS	-1.75239	1.62786e-21
ENSG00000165323	FAT3	-1.29445	1.65656e-21
ENSG00000130699	TAF4	-1.22447	1.67612e-21
ENSG00000164082	GRM2	-3.07945	1.78414e-21
ENSG00000132646	PCNA	-1.59566	1.81648e-21
ENSG00000163884	KLF15	-2.24017	2.52332e-21
ENSG00000217236	SP9	-5.5964	2.61479e-21
ENSG00000111913	FAM65B	-2.28276	2.74312e-21
ENSG00000170893	TRH	-3.45949	2.88775e-21
ENSG00000184613	NELL2	-2.31196	3.02711e-21
ENSG00000134569	LRP4	-2.49	5.83396e-21
ENSG00000101438	SLC32A1	-6.33734	6.0094e-21
ENSG00000175063	UBE2C	-1.6849	6.42514e-21
ENSG00000064309	CDON	-2.30908	8.40104e-21
ENSG00000188234	AGAP4	-1.21996	9.49801e-21
ENSG00000123975	CKS2	-1.71422	9.55721e-21
ENSG00000086205	FOLH1	-7.72378	9.80681e-21
ENSG00000198822	GRM3	-3.10564	1.10318e-20
ENSG00000037280	FLT4	-2.71726	1.24462e-20
ENSG00000164611	PTTG1	-1.86429	1.26354e-20
ENSG00000213462	ERV3-1	-1.3372	1.30134e-20
ENSG00000133302	ANKRD32	-1.65011	1.50939e-20
ENSG00000144476	ACKR3	-1.65115	1.55605e-20
ENSG00000167670	CHAF1A	-1.46989	1.80145e-20
ENSG00000198157	HMGN5	-2.2309	1.82565e-20
ENSG00000168078	PBK	-2.0541	1.95455e-20
ENSG00000176887	SOX11	-1.69059	2.89972e-20
ENSG00000134532	SOX5	-2.29834	3.11754e-20
ENSG00000068078	FGFR3	-3.53371	3.26787e-20
ENSG00000148400	NOTCH1	-1.36959	3.49256e-20
ENSG00000180613	GSX2	-4.23481	7.18588e-20
ENSG00000117399	CDC20	-1.89492	7.31974e-20
ENSG00000160200	CBS	-1.16786	9.68241e-20
ENSG00000168785	TSPAN5	-1.1108	1.00514e-19
ENSG00000166851	PLK1	-1.77028	1.01172e-19
ENSG00000152784	PRDM8	-4.17565	1.11584e-19
ENSG00000119866	BCL11A	-2.38052	1.17919e-19
ENSG00000091129	NRCAM	-1.61131	1.40443e-19
ENSG00000115252	PDE1A	-2.43652	1.76695e-19
ENSG00000084710	EFR3B	-1.46796	1.77862e-19
ENSG00000124479	NDP	-3.39726	2.63018e-19
ENSG00000249992	TMEM158	-3.10444	3.11401e-19
ENSG00000160447	PKN3	-1.72248	3.29715e-19
ENSG00000075275	CELSR1	-2.41601	3.31775e-19
ENSG00000145864	GABRB2	-3.10556	3.84645e-19
ENSG00000048052	HDAC9	-2.31492	3.87971e-19
ENSG00000104889	RNASEH2A	-1.50324	4.01914e-19
ENSG00000134690	CDCA8	-1.66876	4.24969e-19
ENSG00000153048	CARHSP1	-1.34083	4.59189e-19
ENSG00000127337	YEATS4	-1.31741	4.75966e-19
ENSG00000105202	FBL	-1.11115	4.76802e-19
ENSG00000107672	NSMCE4A	-1.05269	4.8016e-19
ENSG00000167614	TTYH1	-2.16611	5.05362e-19
ENSG00000178999	AURKB	-1.65163	5.05362e-19
ENSG00000082458	DLG3	-1.18391	9.43372e-19
ENSG00000196159	FAT4	-2.26762	9.69855e-19
ENSG00000152926	ZNF117	-1.49897	9.97992e-19
ENSG00000172687	ZNF738	-1.19348	1.02342e-18
ENSG00000165804	ZNF219	-1.67422	1.07309e-18
ENSG00000111445	RFC5	-1.44126	1.08515e-18
ENSG00000100027	YPEL1	-1.98324	1.11768e-18
ENSG00000137700	SLC37A4	-1.14286	1.27426e-18
ENSG00000184897	H1FX	-1.83623	1.30383e-18
ENSG00000164105	SAP30	-1.32342	1.61941e-18
ENSG00000138083	SIX3	-3.91441	1.81365e-18
ENSG00000198597	ZNF536	-1.15396	1.96933e-18
ENSG00000076248	UNG	-1.07179	2.00057e-18
ENSG00000112232	KHDRBS2	-1.43528	2.08814e-18
ENSG00000165821	SALL2	-1.09192	2.37809e-18
ENSG00000139737	SLAIN1	-2.1595	2.48411e-18
ENSG00000102195	GPR50	-4.04005	2.72041e-18
ENSG00000112309	B3GAT2	-3.06953	3.02119e-18
ENSG00000114805	PLCH1	-2.94984	3.52319e-18
ENSG00000189056	RELN	-2.6439	4.1946e-18
ENSG00000136750	GAD2	-4.78767	4.31093e-18
ENSG00000171316	CHD7	-1.40589	4.8579e-18
ENSG00000167513	CDT1	-1.89175	4.90881e-18
ENSG00000214357	NEURL1B	-1.50412	8.10214e-18
ENSG00000048740	CELF2	-1.78948	8.58123e-18
ENSG00000035499	DEPDC1B	-2.14986	8.79216e-18
ENSG00000196220	SRGAP3	-1.36561	9.7775e-18
ENSG00000171189	GRIK1	-2.78922	1.02549e-17
ENSG00000101004	NINL	-1.04861	1.02816e-17
ENSG00000167771	RCOR2	-2.14636	1.10022e-17
ENSG00000101412	E2F1	-1.92724	1.12977e-17
ENSG00000106628	POLD2	-1.14879	1.14152e-17
ENSG00000177182	CLVS1	-3.24161	1.15884e-17
ENSG00000167191	GPRC5B	-2.4912	1.16329e-17
ENSG00000120457	KCNJ5	-3.98558	1.20931e-17
ENSG00000100314	CABP7	-4.06105	1.39352e-17
ENSG00000171587	DSCAM	-5.98839	1.41127e-17
ENSG00000198719	DLL1	-3.32411	1.49839e-17
ENSG00000142731	PLK4	-1.61637	2.07444e-17
ENSG00000093010	COMT	-1.90277	2.18245e-17
ENSG00000107736	CDH23	-3.17159	2.31704e-17
ENSG00000112118	MCM3	-1.37507	3.44764e-17
ENSG00000164066	INTU	-2.09755	4.33351e-17
ENSG00000171792	RHNO1	-1.17243	5.35123e-17
ENSG00000159259	CHAF1B	-1.6933	5.62498e-17
ENSG00000267909	CCDC177	-2.36207	5.82597e-17
ENSG00000123080	CDKN2C	-1.78188	5.92709e-17
ENSG00000065882	TBC1D1	-1.28137	5.94239e-17
ENSG00000136367	ZFHX2	-2.09452	6.63736e-17
ENSG00000159023	EPB41	-1.11856	7.50231e-17
ENSG00000165209	STRBP	-1.12258	1.03933e-16
ENSG00000175745	NR2F1	-2.59313	1.04406e-16
ENSG00000166803	KIAA0101	-2.05716	1.25452e-16
ENSG00000196767	POU3F4	-4.43454	1.32198e-16
ENSG00000140067	FAM181A	-3.62712	1.32364e-16
ENSG00000204580	DDR1	-1.95809	1.41515e-16
ENSG00000144331	ZNF385B	-3.23692	1.72097e-16
ENSG00000188529	SRSF10	-1.00799	1.81723e-16
ENSG00000085840	ORC1	-1.97061	1.94132e-16
ENSG00000196584	XRCC2	-2.26414	1.96882e-16
ENSG00000109158	GABRA4	-4.0607	1.99837e-16
ENSG00000133636	NTS	-3.87989	2.27482e-16
ENSG00000119392	GLE1	-1.03304	2.38825e-16
ENSG00000100162	CENPM	-1.78131	2.78339e-16
ENSG00000146409	SLC18B1	-1.33744	2.78339e-16
ENSG00000183655	KLHL25	-1.8904	3.02413e-16
ENSG00000184271	POU6F1	-2.07322	3.23631e-16
ENSG00000147571	CRH	-4.27278	3.25737e-16
ENSG00000100427	MLC1	-4.92631	3.42909e-16
ENSG00000109255	NMU	-2.50854	3.52466e-16
ENSG00000127564	PKMYT1	-1.56865	3.62512e-16
ENSG00000183684	ALYREF	-1.11046	3.70486e-16
ENSG00000185920	PTCH1	-1.87875	4.15791e-16
ENSG00000161888	SPC24	-1.59114	4.40612e-16
ENSG00000179456	ZBTB18	-2.22852	4.74894e-16
ENSG00000197852	FAM212B	-1.48063	4.95184e-16
ENSG00000082684	SEMA5B	-2.12423	5.03255e-16
ENSG00000154928	EPHB1	-2.36432	5.04637e-16
ENSG00000111206	FOXM1	-1.67635	5.37689e-16
ENSG00000011258	MBTD1	-1.10911	5.64693e-16
ENSG00000092421	SEMA6A	-1.56435	8.18093e-16
ENSG00000186185	KIF18B	-1.53474	9.75021e-16
ENSG00000146352	CLVS2	-2.12997	9.89632e-16
ENSG00000105642	KCNN1	-2.63476	9.9358e-16
ENSG00000186193	SAPCD2	-1.73289	1.03878e-15
ENSG00000153044	CENPH	-1.86525	1.09723e-15
ENSG00000107614	TRDMT1	-1.44491	1.24665e-15
ENSG00000154920	EME1	-1.5114	1.28394e-15
ENSG00000130396	MLLT4	-1.25144	1.31599e-15
ENSG00000118707	TGIF2	-1.133	1.37826e-15
ENSG00000135821	GLUL	-1.08389	1.53458e-15
ENSG00000050030	KIAA2022	-2.27308	1.56664e-15
ENSG00000101746	NOL4	-3.1751	1.79038e-15
ENSG00000117707	PROX1	-2.51213	2.1728e-15
ENSG00000162783	IER5	-2.12658	2.34072e-15
ENSG00000145416	45352	-1.73337	2.44364e-15
ENSG00000149269	PAK1	-1.17034	2.45991e-15
ENSG00000179242	CDH4	-1.55855	2.90123e-15
ENSG00000171540	OTP	-7.61183	2.95241e-15
ENSG00000155886	SLC24A2	-5.63084	2.98066e-15
ENSG00000135476	ESPL1	-1.60826	3.40835e-15
ENSG00000147488	ST18	-3.72559	3.5974e-15
ENSG00000100060	MFNG	-3.34643	4.0083e-15
ENSG00000183763	TRAIP	-1.09638	4.0882e-15
ENSG00000149289	ZC3H12C	-1.46963	4.34869e-15
ENSG00000092847	AGO1	-1.54176	4.61514e-15
ENSG00000130222	GADD45G	-1.94985	4.61514e-15
ENSG00000163040	CCDC74A	-2.24297	5.12044e-15
ENSG00000188803	SHISA6	-3.83937	5.54326e-15
ENSG00000182628	SKA2	-1.1716	6.27209e-15
ENSG00000159086	PAXBP1	-1.21137	6.4622e-15
ENSG00000137804	NUSAP1	-1.80504	6.6364e-15
ENSG00000100749	VRK1	-1.5918	6.7611e-15
ENSG00000025039	RRAGD	-1.49263	7.267e-15
ENSG00000169085	C8orf46	-2.37256	7.47639e-15
ENSG00000138668	HNRNPD	-1.1639	8.57204e-15
ENSG00000151725	CENPU	-1.84012	9.70634e-15
ENSG00000205457	TP53TG3C	-9.93376	1.11588e-14
ENSG00000006634	DBF4	-1.56843	1.21619e-14
ENSG00000077514	POLD3	-1.30949	1.39076e-14
ENSG00000180537	RNF182	-2.02037	1.41471e-14
ENSG00000184304	PRKD1	-1.05465	1.42654e-14
ENSG00000071564	TCF3	-1.24805	1.44221e-14
ENSG00000148143	ZNF462	-1.23875	1.53287e-14
ENSG00000121152	NCAPH	-1.54284	1.55648e-14
ENSG00000128482	RNF112	-3.5566	1.55648e-14
ENSG00000116117	PARD3B	-1.67007	1.69053e-14
ENSG00000135469	COQ10A	-1.06656	1.69053e-14
ENSG00000163285	GABRG1	-5.57911	1.81658e-14
ENSG00000205927	OLIG2	-3.12926	1.96447e-14
ENSG00000167992	VWCE	-2.00487	2.03543e-14
ENSG00000119333	WDR34	-1.51163	2.43739e-14
ENSG00000197121	PGAP1	-1.37273	2.48457e-14
ENSG00000186732	MPPED1	-3.21943	2.64262e-14
ENSG00000137726	FXYD6	-2.0332	2.67226e-14
ENSG00000029993	HMGB3	-1.14275	3.00504e-14
ENSG00000114126	TFDP2	-1.27179	3.08704e-14
ENSG00000070729	CNGB1	-2.52077	3.27515e-14
ENSG00000165985	C1QL3	-4.00373	3.76038e-14
ENSG00000147274	RBMX	-1.07189	3.77579e-14
ENSG00000148204	CRB2	-3.00572	3.91271e-14
ENSG00000127084	FGD3	-4.51596	5.25422e-14
ENSG00000006377	DLX6	-4.3998	6.14878e-14
ENSG00000149531	FRG1B	-1.15126	6.51426e-14
ENSG00000133863	TEX15	-3.11845	6.51827e-14
ENSG00000106415	GLCCI1	-1.76047	6.62111e-14
ENSG00000105880	DLX5	-2.78052	6.65242e-14
ENSG00000118418	HMGN3	-1.35076	7.03018e-14
ENSG00000106153	CHCHD2	-2.33617	7.73257e-14
ENSG00000136267	DGKB	-2.15552	7.78728e-14
ENSG00000163808	KIF15	-1.94783	8.46047e-14
ENSG00000169760	NLGN1	-1.9244	8.77527e-14
ENSG00000152253	SPC25	-1.63474	8.93456e-14
ENSG00000116783	TNNI3K	-5.71801	9.11572e-14
ENSG00000157456	CCNB2	-1.73828	9.11572e-14
ENSG00000166128	RAB8B	-1.12304	9.18976e-14
ENSG00000150625	GPM6A	-3.46989	9.42122e-14
ENSG00000139880	CDH24	-1.49071	9.76186e-14
ENSG00000205336	GPR56	-3.24502	9.9158e-14
ENSG00000088305	DNMT3B	-1.4495	1.012e-13
ENSG00000106278	PTPRZ1	-1.39533	1.01778e-13
ENSG00000138798	EGF	-1.95272	1.0483e-13
ENSG00000074047	GLI2	-1.63646	1.10982e-13
ENSG00000008311	AASS	-1.28977	1.14409e-13
ENSG00000105926	MPP6	-1.58137	1.22145e-13
ENSG00000143228	NUF2	-1.73575	1.22961e-13
ENSG00000119969	HELLS	-1.81205	1.31807e-13
ENSG00000185008	ROBO2	-1.44015	1.32218e-13
ENSG00000076382	SPAG5	-1.38869	1.44583e-13
ENSG00000140350	ANP32A	-1.04358	1.56587e-13
ENSG00000124795	DEK	-1.54538	1.57375e-13
ENSG00000182255	KCNA4	-2.33399	1.64934e-13
ENSG00000149256	TENM4	-1.14551	1.69969e-13
ENSG00000163590	PPM1L	-1.32669	1.81116e-13
ENSG00000093009	CDC45	-1.40965	1.85172e-13
ENSG00000161847	RAVER1	-1.07422	1.87264e-13
ENSG00000090932	DLL3	-1.94586	1.92256e-13
ENSG00000136451	VEZF1	-1.05301	1.94415e-13
ENSG00000184445	KNTC1	-1.49012	2.04022e-13
ENSG00000256235	SMIM3	-9.60799	2.08045e-13
ENSG00000128610	FEZF1	-2.85547	2.08906e-13
ENSG00000162992	NEUROD1	-3.56844	2.2616e-13
ENSG00000013810	TACC3	-1.44415	2.42349e-13
ENSG00000143126	CELSR2	-1.41139	2.68336e-13
ENSG00000109906	ZBTB16	-2.26502	3.01834e-13
ENSG00000178177	LCORL	-1.19924	3.41699e-13
ENSG00000176593	CTD-2368P22.1	-1.00355	3.50979e-13
ENSG00000171786	NHLH1	-3.6286	3.66265e-13
ENSG00000198963	RORB	-1.772	4.41777e-13
ENSG00000157214	STEAP2	-2.23167	4.45003e-13
ENSG00000113532	ST8SIA4	-2.23287	4.53461e-13
ENSG00000182010	RTKN2	-1.96953	4.61268e-13
ENSG00000085999	RAD54L	-1.63819	5.82513e-13
ENSG00000144485	HES6	-2.43207	5.8503e-13
ENSG00000183891	TTC32	-1.40178	6.202e-13
ENSG00000188064	WNT7B	-3.29198	6.27225e-13
ENSG00000188559	RALGAPA2	-1.0385	6.43728e-13
ENSG00000155189	AGPAT5	-1.02902	7.68684e-13
ENSG00000170049	KCNAB3	-1.85086	8.02676e-13
ENSG00000112531	QKI	-1.10802	8.13397e-13
ENSG00000179331	RAB39A	-1.82292	9.36732e-13
ENSG00000111665	CDCA3	-1.246	9.51381e-13
ENSG00000117971	CHRNB4	-1.99446	9.95149e-13
ENSG00000152240	HAUS1	-1.317	1.03285e-12
ENSG00000166432	ZMAT1	-1.34092	1.04982e-12
ENSG00000181350	FAM211A	-2.08454	1.05473e-12
ENSG00000143476	DTL	-1.65342	1.06165e-12
ENSG00000173226	IQCB1	-1.23625	1.07069e-12
ENSG00000171262	FAM98B	-1.24935	1.08785e-12
ENSG00000162607	USP1	-1.47901	1.17972e-12
ENSG00000077097	TOP2B	-1.15564	1.18828e-12
ENSG00000117600	LPPR4	-3.57575	1.18828e-12
ENSG00000109911	ELP4	-1.40231	1.21754e-12
ENSG00000149503	INCENP	-1.05349	1.26273e-12
ENSG00000141401	IMPA2	-1.83118	1.27188e-12
ENSG00000152229	PSTPIP2	-1.7598	1.32492e-12
ENSG00000108406	DHX40	-1.17539	1.3899e-12
ENSG00000124766	SOX4	-1.59434	1.49984e-12
ENSG00000106462	EZH2	-1.56285	1.55224e-12
ENSG00000131470	PSMC3IP	-1.15403	1.56011e-12
ENSG00000168496	FEN1	-1.22762	1.66689e-12
ENSG00000181656	GPR88	-5.7534	1.74986e-12
ENSG00000166159	LRTM2	-5.77373	2.00668e-12
ENSG00000153404	PLEKHG4B	-2.55574	2.07427e-12
ENSG00000162669	HFM1	-1.35601	2.10663e-12
ENSG00000139910	NOVA1	-1.72552	2.18852e-12
ENSG00000141577	AZI1	-1.38889	2.46311e-12
ENSG00000144057	ST6GAL2	-1.85962	2.56449e-12
ENSG00000142634	EFHD2	-1.06183	2.66755e-12
ENSG00000168389	MFSD2A	-1.45631	2.74113e-12
ENSG00000064042	LIMCH1	-1.4126	2.77949e-12
ENSG00000113645	WWC1	-1.69632	3.10713e-12
ENSG00000160949	TONSL	-1.37198	3.27191e-12
ENSG00000003137	CYP26B1	-1.42436	3.33008e-12
ENSG00000132781	MUTYH	-1.19379	3.3673e-12
ENSG00000170836	PPM1D	-1.17862	3.48529e-12
ENSG00000101144	BMP7	-1.97465	3.55116e-12
ENSG00000100814	CCNB1IP1	-1.02585	3.6295e-12
ENSG00000125898	FAM110A	-1.97449	3.85634e-12
ENSG00000169684	CHRNA5	-1.95428	4.25465e-12
ENSG00000120251	GRIA2	-3.06893	4.2837e-12
ENSG00000177103	DSCAML1	-4.27432	4.70712e-12
ENSG00000104177	MYEF2	-1.00542	4.76912e-12
ENSG00000213123	TCTEX1D2	-1.40916	4.79132e-12
ENSG00000176531	PHLDB3	-1.70057	5.13213e-12
ENSG00000183632	TP53TG3	-9.20949	5.37867e-12
ENSG00000205464	ATP6AP1L	-1.56529	5.59129e-12
ENSG00000137142	IGFBPL1	-3.29687	5.88249e-12
ENSG00000197921	HES5	-3.29388	6.51294e-12
ENSG00000104885	DOT1L	-1.6505	6.75996e-12
ENSG00000074410	CA12	-2.03235	6.84318e-12
ENSG00000198830	HMGN2	-1.46552	6.90823e-12
ENSG00000087903	RFX2	-1.47467	7.05406e-12
ENSG00000137672	TRPC6	-4.91523	7.90955e-12
ENSG00000120802	TMPO	-1.3927	8.05919e-12
ENSG00000006210	CX3CL1	-2.19931	8.59863e-12
ENSG00000164362	TERT	-3.21469	9.1329e-12
ENSG00000005189	AC004381.6	-1.34075	1.00714e-11
ENSG00000269343	ZNF587B	-1.02984	1.04097e-11
ENSG00000171532	NEUROD2	-7.74657	1.09043e-11
ENSG00000137309	HMGA1	-1.17111	1.17741e-11
ENSG00000111554	MDM1	-1.63088	1.19441e-11
ENSG00000204371	EHMT2	-1.16298	1.21532e-11
ENSG00000152558	TMEM123	-1.31894	1.24605e-11
ENSG00000091651	ORC6	-1.34798	1.2842e-11
ENSG00000176244	ACBD7	-2.39248	1.2842e-11
ENSG00000137135	ARHGEF39	-1.47727	1.30234e-11
ENSG00000136014	USP44	-2.83466	1.59038e-11
ENSG00000121905	HPCA	-3.40385	1.60247e-11
ENSG00000141994	DUS3L	-1.20725	1.65952e-11
ENSG00000171476	HOPX	-3.06795	1.69669e-11
ENSG00000166689	PLEKHA7	-2.32735	1.77163e-11
ENSG00000096746	HNRNPH3	-1.05309	1.98469e-11
ENSG00000090889	KIF4A	-1.57619	2.13391e-11
ENSG00000105612	DNASE2	-1.72617	2.37518e-11
ENSG00000122585	NPY	-3.72058	2.59955e-11
ENSG00000156689	GLYATL2	-3.263	2.9688e-11
ENSG00000186998	EMID1	-1.63719	3.09883e-11
ENSG00000132819	RBM38	-1.10205	3.29588e-11
ENSG00000173406	DAB1	-1.68444	3.64983e-11
ENSG00000122952	ZWINT	-1.28836	3.87162e-11
ENSG00000176208	ATAD5	-1.51377	3.89972e-11
ENSG00000118495	PLAGL1	-1.89922	3.932e-11
ENSG00000134758	RNF138	-1.07453	4.05688e-11
ENSG00000152217	SETBP1	-1.60218	4.11053e-11
ENSG00000142945	KIF2C	-1.50865	4.37399e-11
ENSG00000167676	PLIN4	-2.24616	4.39762e-11
ENSG00000196628	TCF4	-1.50919	4.43736e-11
ENSG00000168959	GRM5	-3.69336	4.83063e-11
ENSG00000146247	PHIP	-1.31093	4.98275e-11
ENSG00000075461	CACNG4	-1.05057	4.98284e-11
ENSG00000070808	CAMK2A	-3.12008	5.15167e-11
ENSG00000139835	GRTP1	-1.60006	5.5291e-11
ENSG00000213988	ZNF90	-1.62227	5.53274e-11
ENSG00000198646	NCOA6	-1.03357	5.59402e-11
ENSG00000173825	TIGD3	-2.17063	5.94415e-11
ENSG00000138660	AP1AR	-1.10822	5.95418e-11
ENSG00000196132	MYT1	-1.61802	6.29878e-11
ENSG00000180616	SSTR2	-2.96676	6.32838e-11
ENSG00000063127	SLC6A16	-1.59317	6.45867e-11
ENSG00000205456	TP53TG3D	-8.97132	6.53485e-11
ENSG00000150394	CDH8	-2.04451	6.6631e-11
ENSG00000237683	AL627309.1	-1.28463	7.06038e-11
ENSG00000187109	NAP1L1	-1.20014	7.1111e-11
ENSG00000164199	GPR98	-2.68011	7.3422e-11
ENSG00000170558	CDH2	-1.1584	7.36927e-11
ENSG00000146386	ABRACL	-1.13161	7.71039e-11
ENSG00000176771	NCKAP5	-1.91982	7.76271e-11
ENSG00000145242	EPHA5	-3.02121	7.77985e-11
ENSG00000127241	MASP1	-3.74823	7.95342e-11
ENSG00000135540	NHSL1	-2.03498	8.32606e-11
ENSG00000112218	GPR63	-1.81861	8.51747e-11
ENSG00000182957	SPATA13	-1.14826	8.56229e-11
ENSG00000162728	KCNJ9	-3.2014	8.89588e-11
ENSG00000175093	SPSB4	-1.46951	9.26236e-11
ENSG00000100033	PRODH	-2.6852	9.52996e-11
ENSG00000255730	CTC-435M10.3	-5.04779	9.5964e-11
ENSG00000168952	STXBP6	-1.44734	9.90005e-11
ENSG00000177595	PIDD	-1.87968	9.93688e-11
ENSG00000126215	XRCC3	-1.16277	1.03743e-10
ENSG00000198150	AC135178.1	-1.09516	1.05027e-10
ENSG00000101773	RBBP8	-1.53123	1.07721e-10
ENSG00000186638	KIF24	-1.76558	1.12838e-10
ENSG00000171100	MTM1	-1.21004	1.13195e-10
ENSG00000104290	FZD3	-1.57532	1.1726e-10
ENSG00000187486	KCNJ11	-1.88373	1.17656e-10
ENSG00000198089	SFI1	-1.16103	1.30607e-10
ENSG00000132541	HRSP12	-1.13968	1.36263e-10
ENSG00000182489	XKRX	-3.88754	1.40457e-10
ENSG00000213160	KLHL23	-1.09266	1.43201e-10
ENSG00000157851	DPYSL5	-1.1345	1.49363e-10
ENSG00000145386	CCNA2	-1.52567	1.50166e-10
ENSG00000156970	BUB1B	-1.47231	1.50319e-10
ENSG00000111247	RAD51AP1	-1.495	1.56893e-10
ENSG00000164109	MAD2L1	-1.46273	1.64267e-10
ENSG00000163083	INHBB	-1.88136	1.65652e-10
ENSG00000197705	KLHL14	-1.71859	1.66869e-10
ENSG00000162670	BRINP3	-2.11608	1.67469e-10
ENSG00000173876	TUBB8	-2.91586	1.90346e-10
ENSG00000185158	LRRC37B	-1.04895	1.93904e-10
ENSG00000198088	NUP62CL	-2.23339	1.96152e-10
ENSG00000170382	LRRN2	-1.96026	2.11549e-10
ENSG00000161860	SYCE2	-1.82425	2.203e-10
ENSG00000148604	RGR	-5.43376	2.20886e-10
ENSG00000126003	PLAGL2	-1.20017	2.25834e-10
ENSG00000139352	ASCL1	-2.79499	2.2762e-10
ENSG00000132780	NASP	-1.35092	2.35196e-10
ENSG00000129173	E2F8	-1.67625	2.36127e-10
ENSG00000013619	MAMLD1	-1.44163	2.39533e-10
ENSG00000137404	NRM	-1.1089	2.39533e-10
ENSG00000214447	FAM187A	-1.93563	2.56373e-10
ENSG00000147655	RSPO2	-1.75214	2.64039e-10
ENSG00000148734	NPFFR1	-3.88124	2.75148e-10
ENSG00000242852	ZNF709	-1.91551	2.81624e-10
ENSG00000157927	RADIL	-1.5705	2.90421e-10
ENSG00000154447	SH3RF1	-1.21947	2.98615e-10
ENSG00000154146	NRGN	-1.81146	3.12553e-10
ENSG00000160957	RECQL4	-1.32154	3.21816e-10
ENSG00000104044	OCA2	-1.92881	3.46338e-10
ENSG00000204428	LY6G5C	-2.79907	3.77476e-10
ENSG00000141499	WRAP53	-1.01628	4.01478e-10
ENSG00000167747	C19orf48	-1.13219	4.12563e-10
ENSG00000147862	NFIB	-1.91051	4.22272e-10
ENSG00000133056	PIK3C2B	-1.0235	4.2747e-10
ENSG00000168843	FSTL5	-1.55647	4.59111e-10
ENSG00000163568	AIM2	-2.09659	4.7235e-10
ENSG00000120907	ADRA1A	-3.09132	4.77272e-10
ENSG00000152455	SUV39H2	-1.51769	4.8364e-10
ENSG00000249115	HAUS5	-1.11932	4.96235e-10
ENSG00000184156	KCNQ3	-1.73389	4.99855e-10
ENSG00000149554	CHEK1	-1.48545	5.11099e-10
ENSG00000173041	ZNF680	-1.33094	5.27021e-10
ENSG00000171649	ZIK1	-1.00685	5.66638e-10
ENSG00000116127	ALMS1	-1.09464	5.88856e-10
ENSG00000184470	TXNRD2	-2.28821	5.96139e-10
ENSG00000010361	FUZ	-1.3796	6.87153e-10
ENSG00000171208	NETO2	-1.02395	7.1596e-10
ENSG00000124074	ENKD1	-1.51434	7.23128e-10
ENSG00000159409	CELF3	-2.51127	7.43947e-10
ENSG00000165185	KIAA1958	-1.26672	7.52512e-10
ENSG00000173805	HAP1	-2.47669	7.53347e-10
ENSG00000261509	TP53TG3B	-8.54397	8.04003e-10
ENSG00000135144	DTX1	-2.7174	8.06708e-10
ENSG00000158457	TSPAN33	-1.66705	8.07003e-10
ENSG00000268182	SMIM17	-1.34337	8.36391e-10
ENSG00000014138	POLA2	-1.14138	8.38231e-10
ENSG00000178233	TMEM151B	-2.32475	8.69671e-10
ENSG00000161513	FDXR	-1.75651	9.27642e-10
ENSG00000167325	RRM1	-1.26678	9.29582e-10
ENSG00000089685	BIRC5	-1.67842	9.43993e-10
ENSG00000140534	TICRR	-1.43991	9.66171e-10
ENSG00000169946	ZFPM2	-2.56313	9.71167e-10
ENSG00000180198	RCC1	-1.16368	9.75494e-10
ENSG00000198576	ARC	-3.64769	9.84302e-10
ENSG00000163879	DNALI1	-1.20681	1.01225e-09
ENSG00000130475	FCHO1	-2.11858	1.01244e-09
ENSG00000104147	OIP5	-2.04929	1.03272e-09
ENSG00000220023	AL592183.1	-9.15033	1.04065e-09
ENSG00000198604	BAZ1A	-1.39537	1.05426e-09
ENSG00000105717	PBX4	-1.82605	1.13624e-09
ENSG00000168564	CDKN2AIP	-1.00565	1.18298e-09
ENSG00000172915	NBEA	-1.62423	1.27334e-09
ENSG00000197977	ELOVL2	-1.07265	1.32703e-09
ENSG00000164050	PLXNB1	-1.26244	1.34369e-09
ENSG00000165349	SLC7A3	-2.38264	1.3501e-09
ENSG00000112742	TTK	-1.53265	1.35906e-09
ENSG00000133874	RNF122	-1.0528	1.4255e-09
ENSG00000168010	ATG16L2	-1.50487	1.48887e-09
ENSG00000050438	SLC4A8	-1.00114	1.50665e-09
ENSG00000185818	NAT8L	-1.43212	1.53342e-09
ENSG00000265590	AP000275.65	-2.02936	1.57046e-09
ENSG00000074706	IPCEF1	-2.01374	1.6164e-09
ENSG00000150627	WDR17	-1.15257	1.64457e-09
ENSG00000108947	EFNB3	-1.56946	1.69627e-09
ENSG00000100842	EFS	-1.29427	1.70569e-09
ENSG00000131848	ZSCAN5A	-1.07174	1.73628e-09
ENSG00000197565	COL4A6	-2.05601	1.76084e-09
ENSG00000165983	PTER	-2.36032	1.80669e-09
ENSG00000128567	PODXL	-2.23048	1.81102e-09
ENSG00000128683	GAD1	-2.70302	1.81102e-09
ENSG00000131899	LLGL1	-1.32464	1.89676e-09
ENSG00000186297	GABRA5	-2.19291	2.08553e-09
ENSG00000170899	GSTA4	-1.01526	2.12937e-09
ENSG00000146830	GIGYF1	-1.23306	2.1592e-09
ENSG00000154429	CCSAP	-1.14309	2.18858e-09
ENSG00000115844	DLX2	-2.35632	2.21139e-09
ENSG00000140557	ST8SIA2	-1.19812	2.22931e-09
ENSG00000075218	GTSE1	-1.53617	2.28437e-09
ENSG00000116062	MSH6	-1.06175	2.35879e-09
ENSG00000187456	RDM1	-2.58751	2.43352e-09
ENSG00000179604	CDC42EP4	-1.30469	2.62355e-09
ENSG00000189319	FAM53B	-1.04079	2.65185e-09
ENSG00000105426	PTPRS	-1.21959	2.73548e-09
ENSG00000197261	C6orf141	-3.75197	2.794e-09
ENSG00000144554	FANCD2	-1.49192	2.95383e-09
ENSG00000256771	ZNF253	-1.09423	2.99904e-09
ENSG00000143815	LBR	-1.2509	3.03277e-09
ENSG00000204060	FOXO6	-2.92497	3.06057e-09
ENSG00000140479	PCSK6	-1.92681	3.06511e-09
ENSG00000106399	RPA3	-1.2444	3.07729e-09
ENSG00000065328	MCM10	-1.65577	3.14463e-09
ENSG00000188219	POTEE	-2.98226	3.1954e-09
ENSG00000121957	GPSM2	-1.17351	3.2289e-09
ENSG00000175264	CHST1	-2.28876	3.2289e-09
ENSG00000012048	BRCA1	-1.67637	3.32173e-09
ENSG00000148019	CEP78	-1.06191	3.34998e-09
ENSG00000204536	CCHCR1	-1.04929	3.40027e-09
ENSG00000151575	TEX9	-1.58657	3.41438e-09
ENSG00000100884	CPNE6	-4.94481	3.48438e-09
ENSG00000166006	KCNC2	-3.50629	3.5597e-09
ENSG00000163545	NUAK2	-1.92216	3.62263e-09
ENSG00000101945	SUV39H1	-1.2226	3.73304e-09
ENSG00000270011	ZNF559-ZNF177	-1.29715	3.75531e-09
ENSG00000166123	GPT2	-1.0923	3.75638e-09
ENSG00000169679	BUB1	-1.52126	3.95866e-09
ENSG00000095777	MYO3A	-2.35433	3.99565e-09
ENSG00000125675	GRIA3	-2.44145	4.01503e-09
ENSG00000026559	KCNG1	-1.60317	4.214e-09
ENSG00000198826	ARHGAP11A	-1.3847	4.21844e-09
ENSG00000106003	LFNG	-1.7938	4.39606e-09
ENSG00000164985	PSIP1	-1.00583	4.5752e-09
ENSG00000197961	ZNF121	-1.02679	5.39017e-09
ENSG00000117154	IGSF21	-1.55224	5.6644e-09
ENSG00000105808	RASA4	-2.25664	5.88068e-09
ENSG00000130287	NCAN	-1.81265	6.53113e-09
ENSG00000159958	TNFRSF13C	-2.39924	6.62906e-09
ENSG00000111678	C12orf57	-1.0262	6.8297e-09
ENSG00000231738	TSPAN19	-2.09016	6.98407e-09
ENSG00000197472	ZNF695	-1.75763	7.02694e-09
ENSG00000163935	SFMBT1	-1.03855	7.34657e-09
ENSG00000005801	ZNF195	-1.00466	7.67803e-09
ENSG00000173452	TMEM196	-3.3613	7.70347e-09
ENSG00000076356	PLXNA2	-2.02133	7.76696e-09
ENSG00000131747	TOP2A	-1.56923	7.76721e-09
ENSG00000123485	HJURP	-1.40341	7.87098e-09
ENSG00000161800	RACGAP1	-1.27617	7.90914e-09
ENSG00000204950	LRRC10B	-2.11288	8.32303e-09
ENSG00000117650	NEK2	-1.51255	8.66915e-09
ENSG00000204347	BTBD17	-1.94552	9.11368e-09
ENSG00000175322	ZNF519	-1.13122	9.29838e-09
ENSG00000103495	MAZ	-1.0827	9.48963e-09
ENSG00000154640	BTG3	-1.21757	9.48963e-09
ENSG00000148832	PAOX	-1.05744	9.6571e-09
ENSG00000137857	DUOX1	-1.61489	9.67602e-09
ENSG00000273079	GRIN2B	-2.45811	9.87908e-09
ENSG00000169840	GSX1	-4.9664	1.00649e-08
ENSG00000144868	TMEM108	-1.70179	1.045e-08
ENSG00000178409	BEND3	-1.30661	1.04866e-08
ENSG00000183454	GRIN2A	-2.2692	1.05252e-08
ENSG00000198846	TOX	-2.13499	1.05252e-08
ENSG00000117724	CENPF	-1.73979	1.07914e-08
ENSG00000188051	TMEM221	-1.73822	1.12502e-08
ENSG00000186871	ERCC6L	-1.50551	1.19514e-08
ENSG00000078018	MAP2	-1.15793	1.32807e-08
ENSG00000116151	MORN1	-1.12022	1.41113e-08
ENSG00000155966	AFF2	-1.07949	1.41113e-08
ENSG00000158402	CDC25C	-1.43659	1.42849e-08
ENSG00000044524	EPHA3	-1.17119	1.44125e-08
ENSG00000183150	GPR19	-1.33687	1.49777e-08
ENSG00000115041	KCNIP3	-2.09013	1.5119e-08
ENSG00000222000	AC092675.3	-4.23835	1.53412e-08
ENSG00000075568	TMEM131	-1.02014	1.56346e-08
ENSG00000134256	CD101	-1.99022	1.59079e-08
ENSG00000230453	ANKRD18B	-3.74949	1.59079e-08
ENSG00000103489	XYLT1	-1.30832	1.69505e-08
ENSG00000171848	RRM2	-1.33027	1.69906e-08
ENSG00000162595	DIRAS3	-2.13322	1.70876e-08
ENSG00000164070	HSPA4L	-1.2874	1.80603e-08
ENSG00000064218	DMRT3	-2.37124	1.81731e-08
ENSG00000122970	IFT81	-1.03998	1.84323e-08
ENSG00000140525	FANCI	-1.44701	1.93501e-08
ENSG00000153944	MSI2	-1.1811	2.0054e-08
ENSG00000139890	REM2	-2.90671	2.05988e-08
ENSG00000108551	RASD1	-1.50856	2.07234e-08
ENSG00000118513	MYB	-1.62318	2.24505e-08
ENSG00000166793	YPEL4	-1.05341	2.31907e-08
ENSG00000110200	ANAPC15	-1.07587	2.33463e-08
ENSG00000134215	VAV3	-1.70078	2.38673e-08
ENSG00000149403	GRIK4	-1.69609	2.44826e-08
ENSG00000138658	C4orf21	-1.07004	2.45355e-08
ENSG00000145808	ADAMTS19	-2.42971	2.47731e-08
ENSG00000166881	TMEM194A	-1.15646	2.7078e-08
ENSG00000156650	KAT6B	-1.18914	2.80289e-08
ENSG00000176912	C18orf56	-1.99459	2.84331e-08
ENSG00000169683	LRRC45	-1.25503	2.9101e-08
ENSG00000213347	MXD3	-1.54509	3.06612e-08
ENSG00000130224	LRCH2	-1.02847	3.13148e-08
ENSG00000080298	RFX3	-1.45791	3.17337e-08
ENSG00000160856	FCRL3	-8.09435	3.27616e-08
ENSG00000113504	SLC12A7	-1.12405	3.31036e-08
ENSG00000176890	TYMS	-1.30303	3.50486e-08
ENSG00000116983	HPCAL4	-2.97776	3.55679e-08
ENSG00000148773	MKI67	-1.60315	4.06398e-08
ENSG00000177990	DPY19L2	-1.08642	4.13471e-08
ENSG00000058453	CROCC	-1.30706	4.18284e-08
ENSG00000101265	RASSF2	-1.17548	4.18284e-08
ENSG00000146757	ZNF92	-1.146	4.19548e-08
ENSG00000177917	ARL6IP6	-1.11112	4.20079e-08
ENSG00000178568	ERBB4	-2.43917	4.22402e-08
ENSG00000183833	MAATS1	-2.11424	4.36428e-08
ENSG00000179981	TSHZ1	-1.21154	4.4045e-08
ENSG00000122735	DNAI1	-1.90632	4.43085e-08
ENSG00000175305	CCNE2	-1.30521	4.57107e-08
ENSG00000114346	ECT2	-1.65158	4.61191e-08
ENSG00000130684	ZNF337	-1.08517	4.6527e-08
ENSG00000242220	TCP10L	-2.4897	5.06697e-08
ENSG00000204366	ZBTB12	-1.18033	5.08366e-08
ENSG00000156398	SFXN2	-1.23767	5.10062e-08
ENSG00000064199	SPA17	-1.5654	5.16838e-08
ENSG00000173320	STOX2	-1.23898	5.16838e-08
ENSG00000164076	CAMKV	-2.27059	5.20217e-08
ENSG00000106268	NUDT1	-1.15869	5.35063e-08
ENSG00000187535	IFT140	-1.12757	5.7228e-08
ENSG00000166451	CENPN	-1.33614	6.00221e-08
ENSG00000188763	FZD9	-1.81587	6.23989e-08
ENSG00000185361	TNFAIP8L1	-1.02913	6.37745e-08
ENSG00000159239	C2orf81	-1.39368	6.43513e-08
ENSG00000196550	FAM72A	-1.67406	6.54034e-08
ENSG00000139146	FAM60A	-1.11179	6.8835e-08
ENSG00000101003	GINS1	-1.56223	6.92016e-08
ENSG00000174628	IQCK	-1.24443	6.92132e-08
ENSG00000162817	C1orf115	-2.25367	6.9715e-08
ENSG00000187391	MAGI2	-1.17421	7.01548e-08
ENSG00000106018	VIPR2	-2.42649	7.06948e-08
ENSG00000185347	C14orf80	-1.55844	7.29693e-08
ENSG00000125820	NKX2-2	-6.90875	7.45599e-08
ENSG00000173404	INSM1	-2.84759	7.7424e-08
ENSG00000125462	C1orf61	-4.30133	7.8607e-08
ENSG00000165046	LETM2	-1.08397	7.91353e-08
ENSG00000157890	MEGF11	-1.42848	7.97519e-08
ENSG00000180855	ZNF443	-1.1817	8.29094e-08
ENSG00000088325	TPX2	-1.72991	8.66538e-08
ENSG00000144191	CNGA3	-2.97567	9.31253e-08
ENSG00000113810	SMC4	-1.56352	9.77464e-08
ENSG00000165480	SKA3	-1.53946	1.02343e-07
ENSG00000167525	PROCA1	-1.13365	1.07164e-07
ENSG00000160191	PDE9A	-1.07436	1.09565e-07
ENSG00000130821	SLC6A8	-1.07362	1.09925e-07
ENSG00000178538	CA8	-2.95088	1.10747e-07
ENSG00000140022	STON2	-1.06628	1.11821e-07
ENSG00000204624	PTCHD2	-1.53137	1.12525e-07
ENSG00000107338	SHB	-1.08162	1.15752e-07
ENSG00000006047	YBX2	-2.23302	1.17432e-07
ENSG00000090776	EFNB1	-1.33642	1.24011e-07
ENSG00000183579	ZNRF3	-1.15871	1.29185e-07
ENSG00000138160	KIF11	-1.44068	1.29409e-07
ENSG00000150667	FSIP1	-1.63688	1.40704e-07
ENSG00000149527	PLCH2	-2.02921	1.41245e-07
ENSG00000121621	KIF18A	-1.59316	1.42033e-07
ENSG00000101868	POLA1	-1.28498	1.42076e-07
ENSG00000112312	GMNN	-1.30463	1.43026e-07
ENSG00000164045	CDC25A	-1.10485	1.49747e-07
ENSG00000213186	TRIM59	-1.55428	1.52913e-07
ENSG00000203691	AC092811.1	-1.56782	1.55169e-07
ENSG00000273274	ZBTB8B	-1.19427	1.5807e-07
ENSG00000197008	ZNF138	-1.23458	1.62072e-07
ENSG00000114656	KIAA1257	-2.04756	1.6536e-07
ENSG00000175564	UCP3	-1.86112	1.69697e-07
ENSG00000185436	IFNLR1	-2.34538	1.78363e-07
ENSG00000196812	ZSCAN16	-1.07819	1.94339e-07
ENSG00000143458	GABPB2	-1.08372	1.96818e-07
ENSG00000175274	TP53I11	-1.33841	1.977e-07
ENSG00000196189	SEMA4A	-2.17596	2.03828e-07
ENSG00000178796	RIIAD1	-2.6269	2.07971e-07
ENSG00000131771	PPP1R1B	-3.22351	2.10742e-07
ENSG00000183715	OPCML	-2.13806	2.12891e-07
ENSG00000183691	NOG	-1.47887	2.14831e-07
ENSG00000168309	FAM107A	-3.40327	2.1991e-07
ENSG00000152076	CCDC74B	-1.42027	2.21226e-07
ENSG00000147119	CHST7	-2.1417	2.24518e-07
ENSG00000187730	GABRD	-2.66674	2.34662e-07
ENSG00000049759	NEDD4L	-1.44811	2.37307e-07
ENSG00000004777	ARHGAP33	-1.9583	2.43685e-07
ENSG00000177602	GSG2	-1.43129	2.51587e-07
ENSG00000142606	MMEL1	-1.94293	2.53972e-07
ENSG00000163918	RFC4	-1.22611	2.56281e-07
ENSG00000175643	RMI2	-1.19009	2.59116e-07
ENSG00000078295	ADCY2	-1.63278	2.63638e-07
ENSG00000176155	CCDC57	-1.01176	2.66046e-07
ENSG00000225828	FAM229A	-1.45725	2.67972e-07
ENSG00000168528	SERINC2	-1.1786	2.82194e-07
ENSG00000112029	FBXO5	-1.24305	2.85753e-07
ENSG00000101542	CDH20	-2.74559	3.03153e-07
ENSG00000205856	C22orf42	-3.37121	3.12034e-07
ENSG00000121753	BAI2	-1.49153	3.42254e-07
ENSG00000162545	CAMK2N1	-1.95274	3.53524e-07
ENSG00000263053	RP11-1055B8.6	-1.44575	3.59408e-07
ENSG00000100479	POLE2	-1.42535	3.69639e-07
ENSG00000109046	WSB1	-1.32959	3.7591e-07
ENSG00000163617	KIAA1407	-1.20683	3.88529e-07
ENSG00000147535	PPAPDC1B	-1.00173	3.9311e-07
ENSG00000116667	C1orf21	-1.05364	4.10934e-07
ENSG00000092850	TEKT2	-2.42969	4.18036e-07
ENSG00000143195	ILDR2	-2.17051	4.49472e-07
ENSG00000103528	SYT17	-1.59034	4.59286e-07
ENSG00000120440	TTLL2	-2.78964	4.65908e-07
ENSG00000101188	NTSR1	-3.95475	4.74541e-07
ENSG00000183148	ANKRD20A2	-1.27171	4.76272e-07
ENSG00000144227	NXPH2	-2.624	4.97456e-07
ENSG00000187951	ARHGAP11B	-1.20646	5.37509e-07
ENSG00000163406	SLC15A2	-1.38355	5.48515e-07
ENSG00000114315	HES1	-1.02837	5.48898e-07
ENSG00000204618	RNF39	-1.62773	5.77112e-07
ENSG00000138336	TET1	-1.23306	5.78293e-07
ENSG00000205212	CCDC144NL	-2.04075	6.23963e-07
ENSG00000149636	DSN1	-1.05114	6.34221e-07
ENSG00000170160	CCDC144A	-1.82568	6.39091e-07
ENSG00000076716	GPC4	-1.79172	6.46642e-07
ENSG00000143032	BARHL2	-2.79503	6.6998e-07
ENSG00000066279	ASPM	-1.52675	6.72882e-07
ENSG00000100526	CDKN3	-1.27046	6.80342e-07
ENSG00000163032	VSNL1	-2.07	6.80342e-07
ENSG00000183814	LIN9	-1.34371	6.93712e-07
ENSG00000144152	FBLN7	-1.93916	7.04417e-07
ENSG00000145687	SSBP2	-1.43634	7.08942e-07
ENSG00000007171	NOS2	-1.9152	7.39556e-07
ENSG00000188610	FAM72B	-1.68736	7.42171e-07
ENSG00000170873	MTSS1	-1.53394	7.81392e-07
ENSG00000076003	MCM6	-1.16238	8.02703e-07
ENSG00000164171	ITGA2	-1.35287	8.4466e-07
ENSG00000120885	CLU	-1.26547	8.50497e-07
ENSG00000101871	MID1	-1.56216	8.59888e-07
ENSG00000165238	WNK2	-1.20959	8.72955e-07
ENSG00000124602	UNC5CL	-2.46085	9.07591e-07
ENSG00000123810	B9D2	-1.08956	9.24546e-07
ENSG00000185838	GNB1L	-1.45974	9.59092e-07
ENSG00000242732	RGAG4	-1.09825	9.91965e-07
ENSG00000156687	UNC5D	-2.24402	9.94206e-07
ENSG00000101489	CELF4	-2.06413	9.97563e-07
ENSG00000054803	CBLN4	-7.9319	1.00939e-06
ENSG00000168237	GLYCTK	-1.44536	1.01522e-06
ENSG00000251503	APITD1-CORT	-1.62057	1.02531e-06
ENSG00000171282	RP11-1055B8.7	-1.08464	1.06181e-06
ENSG00000092377	TBL1Y	-2.02345	1.0938e-06
ENSG00000101447	FAM83D	-1.30481	1.09814e-06
ENSG00000143674	MLK4	-1.49848	1.10292e-06
ENSG00000163673	DCLK3	-3.74811	1.11565e-06
ENSG00000206013	IFITM5	-7.41985	1.1461e-06
ENSG00000162975	KCNF1	-3.09206	1.15011e-06
ENSG00000005961	ITGA2B	-1.66694	1.18922e-06
ENSG00000114554	PLXNA1	-1.09021	1.18938e-06
ENSG00000164406	LEAP2	-1.51521	1.2535e-06
ENSG00000010292	NCAPD2	-1.108	1.25965e-06
ENSG00000106012	IQCE	-1.01688	1.26006e-06
ENSG00000149243	KLHL35	-2.16626	1.26007e-06
ENSG00000129596	CDO1	-1.04336	1.26814e-06
ENSG00000196081	ZNF724P	-1.60345	1.29636e-06
ENSG00000115423	DNAH6	-1.51515	1.31002e-06
ENSG00000110427	KIAA1549L	-1.3117	1.31604e-06
ENSG00000160917	CPSF4	-1.00039	1.33606e-06
ENSG00000176399	DMRTA1	-1.7955	1.34302e-06
ENSG00000197020	ZNF100	-1.16814	1.34496e-06
ENSG00000164032	H2AFZ	-1.08396	1.34604e-06
ENSG00000180900	SCRIB	-1.06567	1.35536e-06
ENSG00000127586	CHTF18	-1.16204	1.35672e-06
ENSG00000171791	BCL2	-1.11353	1.36637e-06
ENSG00000159307	SCUBE1	-1.35704	1.40339e-06
ENSG00000204444	APOM	-1.43237	1.44992e-06
ENSG00000115163	CENPA	-1.25834	1.46593e-06
ENSG00000175471	MCTP1	-1.17709	1.51923e-06
ENSG00000187889	C1orf168	-2.51227	1.6187e-06
ENSG00000097046	CDC7	-1.0562	1.62618e-06
ENSG00000172014	ANKRD20A4	-1.39659	1.64164e-06
ENSG00000159251	ACTC1	-2.2344	1.64232e-06
ENSG00000180777	ANKRD30B	-7.41447	1.72571e-06
ENSG00000085117	CD82	-1.3099	1.775e-06
ENSG00000078900	TP73	-1.89909	1.81644e-06
ENSG00000080986	NDC80	-1.47445	1.82814e-06
ENSG00000178217	SH2D4B	-3.58036	1.84887e-06
ENSG00000106113	CRHR2	-3.48409	1.85465e-06
ENSG00000147536	GINS4	-1.38434	1.87412e-06
ENSG00000188394	GPR21	-3.02758	1.91025e-06
ENSG00000164853	UNCX	-2.98845	1.95269e-06
ENSG00000196277	GRM7	-2.28263	2.03912e-06
ENSG00000168301	KCTD6	-1.02078	2.07701e-06
ENSG00000169607	CKAP2L	-1.2963	2.24818e-06
ENSG00000137807	KIF23	-1.40441	2.26419e-06
ENSG00000148600	CDHR1	-1.22467	2.30246e-06
ENSG00000139132	FGD4	-1.00307	2.37726e-06
ENSG00000134222	PSRC1	-1.92911	2.39643e-06
ENSG00000189410	SH2D5	-1.86336	2.39678e-06
ENSG00000197177	GPR123	-2.8945	2.44791e-06
ENSG00000145604	SKP2	-1.16522	2.46517e-06
ENSG00000177728	KIAA0195	-1.16583	2.56802e-06
ENSG00000175182	FAM131A	-1.09521	2.66988e-06
ENSG00000121966	CXCR4	-1.68683	2.68057e-06
ENSG00000165891	E2F7	-1.55302	2.77694e-06
ENSG00000196169	KIF19	-1.49643	2.8058e-06
ENSG00000109956	B3GAT1	-1.00925	2.81702e-06
ENSG00000170681	MURC	-1.01052	2.83939e-06
ENSG00000107443	CCNJ	-1.02052	2.94828e-06
ENSG00000184221	OLIG1	-3.03306	3.04772e-06
ENSG00000007516	BAIAP3	-2.1965	3.09231e-06
ENSG00000053108	FSTL4	-1.50931	3.25646e-06
ENSG00000185742	C11orf87	-1.95195	3.29728e-06
ENSG00000126583	PRKCG	-1.80237	3.32639e-06
ENSG00000137343	ATAT1	-1.19799	3.33555e-06
ENSG00000197283	SYNGAP1	-1.0245	3.36e-06
ENSG00000179761	PIPOX	-1.69417	3.36657e-06
ENSG00000140519	RHCG	-3.08198	3.39015e-06
ENSG00000133247	SUV420H2	-1.28915	3.40011e-06
ENSG00000145730	PAM	-1.04717	3.43045e-06
ENSG00000162073	PAQR4	-1.08026	3.53105e-06
ENSG00000174450	GOLGA6L2	-7.24966	3.66614e-06
ENSG00000117425	PTCH2	-1.89431	3.7419e-06
ENSG00000145198	VWA5B2	-1.92584	3.7872e-06
ENSG00000134574	DDB2	-1.26227	3.83258e-06
ENSG00000092853	CLSPN	-1.44844	3.84088e-06
ENSG00000021645	NRXN3	-1.42776	3.96424e-06
ENSG00000184635	ZNF93	-1.0933	3.99808e-06
ENSG00000175170	FAM182B	-1.62162	4.06425e-06
ENSG00000197093	GAL3ST4	-1.51314	4.14214e-06
ENSG00000111783	RFX4	-2.73939	4.18856e-06
ENSG00000124140	SLC12A5	-2.48733	4.21865e-06
ENSG00000128573	FOXP2	-1.19929	4.31248e-06
ENSG00000166845	C18orf54	-1.17587	4.35882e-06
ENSG00000117245	KIF17	-1.52095	4.60962e-06
ENSG00000105516	DBP	-1.19124	4.77661e-06
ENSG00000011332	DPF1	-1.52886	4.78437e-06
ENSG00000175183	CSRP2	-1.23757	4.87513e-06
ENSG00000134253	TRIM45	-1.07044	4.95306e-06
ENSG00000130032	PRRG3	-1.41425	5.06807e-06
ENSG00000141750	STAC2	-2.62304	5.07273e-06
ENSG00000215784	FAM72D	-1.61721	5.30542e-06
ENSG00000121211	MND1	-1.46459	5.34389e-06
ENSG00000184486	POU3F2	-1.81704	5.42464e-06
ENSG00000137411	VARS2	-1.03218	5.6415e-06
ENSG00000100802	C14orf93	-1.07118	5.88102e-06
ENSG00000005448	WDR54	-1.04378	6.02278e-06
ENSG00000181827	RFX7	-1.10907	6.02278e-06
ENSG00000158062	UBXN11	-1.09793	6.02316e-06
ENSG00000089116	LHX5	-2.35272	6.16823e-06
ENSG00000144395	CCDC150	-1.32941	6.30968e-06
ENSG00000154839	SKA1	-1.20791	6.35686e-06
ENSG00000082482	KCNK2	-1.03609	6.38397e-06
ENSG00000167524	SGK494	-1.08526	6.43384e-06
ENSG00000163535	SGOL2	-1.30221	6.44107e-06
ENSG00000164123	C4orf45	-2.58113	6.72448e-06
ENSG00000138376	BARD1	-1.24054	6.73792e-06
ENSG00000183850	ZNF730	-1.46401	6.85909e-06
ENSG00000181085	MAPK15	-1.73631	6.95958e-06
ENSG00000254221	PCDHGB1	-1.42497	7.22383e-06
ENSG00000139725	RHOF	-1.53946	7.28826e-06
ENSG00000172602	RND1	-1.7406	7.34034e-06
ENSG00000051341	POLQ	-1.50466	7.44861e-06
ENSG00000136122	BORA	-1.2416	7.62792e-06
ENSG00000197299	BLM	-1.3179	7.9126e-06
ENSG00000198944	SOWAHA	-4.31661	7.9467e-06
ENSG00000147117	ZNF157	-1.81421	8.08267e-06
ENSG00000163006	CCDC138	-1.10051	8.11857e-06
ENSG00000174371	EXO1	-1.24723	8.37242e-06
ENSG00000143401	ANP32E	-1.07184	8.46239e-06
ENSG00000171823	FBXL14	-1.19432	8.86524e-06
ENSG00000163235	TGFA	-2.22265	9.1921e-06
ENSG00000146856	AGBL3	-1.87298	9.36269e-06
ENSG00000154822	PLCL2	-1.57184	9.40144e-06
ENSG00000139044	B4GALNT3	-1.54263	9.56111e-06
ENSG00000185736	ADARB2	-2.9941	9.60937e-06
ENSG00000165501	LRR1	-1.15933	9.61883e-06
ENSG00000170684	ZNF296	-2.22765	9.75315e-06
ENSG00000138346	DNA2	-1.3346	9.85276e-06
ENSG00000068781	STON1-GTF2A1L	-4.3459	1.00661e-05
ENSG00000171320	ESCO2	-1.45885	1.06203e-05
ENSG00000064692	SNCAIP	-1.90794	1.07279e-05
ENSG00000157796	WDR19	-1.0568	1.08809e-05
ENSG00000136237	RAPGEF5	-1.16792	1.10522e-05
ENSG00000175206	NPPA	-2.65606	1.11487e-05
ENSG00000134057	CCNB1	-1.34316	1.14084e-05
ENSG00000141232	TOB1	-1.25073	1.16639e-05
ENSG00000136492	BRIP1	-1.24038	1.17814e-05
ENSG00000196774	ANKRD20A1	-1.11079	1.27172e-05
ENSG00000188878	FBF1	-1.09928	1.27535e-05
ENSG00000161996	WDR90	-1.25855	1.28353e-05
ENSG00000125885	MCM8	-1.35308	1.30259e-05
ENSG00000058804	NDC1	-1.00447	1.31628e-05
ENSG00000156858	PRR14	-1.0457	1.36008e-05
ENSG00000184381	PLA2G6	-1.02079	1.36914e-05
ENSG00000180176	TH	-1.94123	1.38863e-05
ENSG00000105011	ASF1B	-1.24726	1.44979e-05
ENSG00000126787	DLGAP5	-1.40202	1.48466e-05
ENSG00000125257	ABCC4	-1.02803	1.48496e-05
ENSG00000177272	KCNA3	-2.15432	1.48813e-05
ENSG00000166450	PRTG	-1.6621	1.48952e-05
ENSG00000140287	HDC	-2.28112	1.50337e-05
ENSG00000144908	ALDH1L1	-2.57604	1.55532e-05
ENSG00000170485	NPAS2	-1.80447	1.5647e-05
ENSG00000182575	NXPH3	-1.71941	1.57431e-05
ENSG00000142512	SIGLEC10	-1.80826	1.61247e-05
ENSG00000149548	CCDC15	-1.08203	1.61247e-05
ENSG00000164796	CSMD3	-1.62098	1.62405e-05
ENSG00000175229	GAL3ST3	-1.30219	1.6801e-05
ENSG00000147874	HAUS6	-1.07543	1.73952e-05
ENSG00000005379	BZRAP1	-1.50621	1.86341e-05
ENSG00000166483	WEE1	-1.28483	1.87012e-05
ENSG00000144644	GADL1	-2.46135	1.87212e-05
ENSG00000180592	SKIDA1	-1.23324	1.92209e-05
ENSG00000198346	ZNF813	-1.16939	1.96699e-05
ENSG00000159335	PTMS	-1.04018	1.96947e-05
ENSG00000170667	RASA4B	-1.93712	1.96947e-05
ENSG00000197604	AC022532.1	-1.72558	2.00731e-05
ENSG00000083842	ZNF8	-1.18545	2.01564e-05
ENSG00000099958	DERL3	-1.63301	2.03187e-05
ENSG00000205929	C21orf62	-1.69455	2.03574e-05
ENSG00000112539	C6orf118	-2.08766	2.04229e-05
ENSG00000080839	RBL1	-1.18001	2.07921e-05
ENSG00000123307	NEUROD4	-2.87698	2.08177e-05
ENSG00000273439	ZNF8	-1.1802	2.08177e-05
ENSG00000181625	SLX1B	-1.28761	2.1174e-05
ENSG00000129534	MIS18BP1	-1.14243	2.13404e-05
ENSG00000115361	ACADL	-1.69363	2.13571e-05
ENSG00000228716	DHFR	-1.31027	2.14317e-05
ENSG00000102125	TAZ	-1.00695	2.23975e-05
ENSG00000105251	SHD	-2.30413	2.29636e-05
ENSG00000074855	ANO8	-1.43487	2.32234e-05
ENSG00000186487	MYT1L	-1.59947	2.38465e-05
ENSG00000041515	MYO16	-2.0422	2.43194e-05
ENSG00000146263	MMS22L	-1.1284	2.45289e-05
ENSG00000154914	USP43	-1.40039	2.45311e-05
ENSG00000172568	FNDC9	-2.95642	2.51887e-05
ENSG00000198049	AVPR1B	-3.78251	2.7039e-05
ENSG00000069696	DRD4	-2.06959	2.73641e-05
ENSG00000177943	MAMDC4	-1.5965	2.78784e-05
ENSG00000158321	AUTS2	-1.08489	2.79919e-05
ENSG00000185149	NPY2R	-5.95965	2.81036e-05
ENSG00000109674	NEIL3	-1.60138	2.81809e-05
ENSG00000183248	CTD-3193O13.9	-1.49759	2.85535e-05
ENSG00000198720	ANKRD13B	-1.17724	2.93023e-05
ENSG00000255245	FXYD6-FXYD2	-2.77619	2.96374e-05
ENSG00000188888	GPR179	-4.2561	2.99392e-05
ENSG00000164049	FBXW12	-1.73205	3.01364e-05
ENSG00000074276	CDHR2	-1.31735	3.08901e-05
ENSG00000132498	ANKRD20A3	-1.05723	3.08941e-05
ENSG00000007350	TKTL1	-2.45469	3.23117e-05
ENSG00000174672	BRSK2	-1.33621	3.27751e-05
ENSG00000008300	CELSR3	-1.20984	3.39093e-05
ENSG00000142856	ITGB3BP	-1.12727	3.44787e-05
ENSG00000110975	SYT10	-2.23456	3.54069e-05
ENSG00000187726	DNAJB13	-2.04873	3.60832e-05
ENSG00000189057	FAM111B	-1.2364	3.68568e-05
ENSG00000122859	NEUROG3	-6.92724	3.70271e-05
ENSG00000131351	HAUS8	-1.09328	3.792e-05
ENSG00000164600	NEUROD6	-7.60493	3.792e-05
ENSG00000186007	LEMD1	-1.20796	3.792e-05
ENSG00000075826	SEC31B	-1.1212	3.95492e-05
ENSG00000170312	CDK1	-1.08454	4.03123e-05
ENSG00000137812	CASC5	-1.16886	4.0985e-05
ENSG00000224420	ADM5	-2.3185	4.18868e-05
ENSG00000142621	FHAD1	-1.414	4.26651e-05
ENSG00000175906	ARL4D	-1.24898	4.46305e-05
ENSG00000064547	LPAR2	-1.4054	4.50578e-05
ENSG00000185928	PAGR1	-1.43397	4.71372e-05
ENSG00000196963	PCDHB16	-1.10782	4.87626e-05
ENSG00000129810	SGOL1	-1.40634	4.92472e-05
ENSG00000162599	NFIA	-1.2734	4.92615e-05
ENSG00000129167	TPH1	-1.30632	5.11503e-05
ENSG00000136982	DSCC1	-1.34059	5.38179e-05
ENSG00000077063	CTTNBP2	-1.32841	5.69166e-05
ENSG00000228532	RP1-241P17.4	-1.05381	5.70548e-05
ENSG00000099625	C19orf26	-1.3112	5.79443e-05
ENSG00000164089	ETNPPL	-4.06673	5.83319e-05
ENSG00000092054	MYH7	-1.59466	5.87707e-05
ENSG00000158106	RHPN1	-1.54321	5.99739e-05
ENSG00000046889	PREX2	-1.18084	6.07719e-05
ENSG00000167588	GPD1	-2.7867	6.08243e-05
ENSG00000111254	AKAP3	-1.42972	6.19014e-05
ENSG00000170324	FRMPD2	-1.63002	6.25159e-05
ENSG00000188290	HES4	-1.33654	6.25159e-05
ENSG00000146410	MTFR2	-1.16675	6.3209e-05
ENSG00000168539	CHRM1	-6.08321	6.33212e-05
ENSG00000007062	PROM1	-1.66802	6.49241e-05
ENSG00000129295	LRRC6	-1.14596	6.50932e-05
ENSG00000005059	CCDC109B	-1.10044	6.64731e-05
ENSG00000173114	LRRN3	-1.56189	6.79629e-05
ENSG00000137959	IFI44L	-1.18942	6.85791e-05
ENSG00000184459	BPIFC	-6.72418	6.9319e-05
ENSG00000101115	SALL4	-1.80399	6.96981e-05
ENSG00000176894	PXMP2	-1.05438	7.10765e-05
ENSG00000138685	FGF2	-1.15356	7.37571e-05
ENSG00000124713	GNMT	-1.70989	7.69522e-05
ENSG00000135750	KCNK1	-1.28097	7.74528e-05
ENSG00000217702	MGC10955	-2.72631	8.23455e-05
ENSG00000163288	GABRB1	-2.28134	8.37367e-05
ENSG00000165802	NSMF	-1.09682	8.39416e-05
ENSG00000101883	RHOXF1	-4.83775	8.62016e-05
ENSG00000177807	KCNJ10	-1.19924	8.70656e-05
ENSG00000180881	CAPS2	-1.31711	8.7824e-05
ENSG00000130226	DPP6	-8.47495	9.0762e-05
ENSG00000100629	CEP128	-1.27212	9.07878e-05
ENSG00000106633	GCK	-2.44067	9.12564e-05
ENSG00000160844	GATS	-1.23839	9.26645e-05
ENSG00000184661	CDCA2	-1.21846	9.29326e-05
ENSG00000166578	IQCD	-1.25636	9.3214e-05
ENSG00000125319	C17orf53	-1.04822	9.35252e-05
ENSG00000169218	RSPO1	-1.442	9.37987e-05
ENSG00000136828	RALGPS1	-1.13656	9.75759e-05
ENSG00000156384	SFR1	-1.1223	9.83215e-05
ENSG00000222038	POTEJ	-4.21329	9.90786e-05
ENSG00000050628	PTGER3	-1.86106	0.000100062
ENSG00000155849	ELMO1	-1.04767	0.00010715
ENSG00000160972	PPP1R16A	-1.15821	0.000115345
ENSG00000154342	WNT3A	-1.86988	0.00011836
ENSG00000139618	BRCA2	-1.28816	0.000120169
ENSG00000160325	CACFD1	-1.12853	0.000121624
ENSG00000135973	GPR45	-4.40206	0.000123904
ENSG00000118407	FILIP1	-1.22825	0.000126885
ENSG00000182053	TRIM49B	-7.21115	0.000126885
ENSG00000156500	FAM122C	-1.00547	0.000127357
ENSG00000215475	SIAH3	-1.96394	0.000128387
ENSG00000081479	LRP2	-2.18243	0.000131305
ENSG00000205593	DENND6B	-1.36165	0.000134598
ENSG00000187837	HIST1H1C	-1.1846	0.000134618
ENSG00000137033	IL33	-1.78525	0.000136176
ENSG00000138182	KIF20B	-1.15552	0.000136683
ENSG00000166840	GLYATL1	-1.70372	0.000141137
ENSG00000131409	LRRC4B	-1.13402	0.000143641
ENSG00000172244	C5orf34	-1.06433	0.00014419
ENSG00000063015	SEZ6	-1.91437	0.000147734
ENSG00000100987	VSX1	-3.9709	0.000150007
ENSG00000131591	C1orf159	-1.08546	0.000150408
ENSG00000268194	LINC01101	-4.93218	0.000151104
ENSG00000157429	ZNF19	-1.04507	0.000154419
ENSG00000225119	LINC00999	-1.45146	0.000159895
ENSG00000162105	SHANK2	-1.3699	0.000161866
ENSG00000125703	ATG4C	-1.00712	0.000162407
ENSG00000204314	PRRT1	-1.82134	0.000163941
ENSG00000068489	PRR11	-1.18771	0.00016509
ENSG00000198883	PNMA5	-4.10998	0.000169104
ENSG00000160161	CILP2	-1.46688	0.000169219
ENSG00000138823	MTTP	-1.75573	0.000172242
ENSG00000154162	CDH12	-1.64033	0.0001785
ENSG00000164404	GDF9	-1.56541	0.000183781
ENSG00000162753	SLC9C2	-2.29695	0.000185878
ENSG00000258472	RP11-192H23.4	-1.07832	0.000186279
ENSG00000178498	DTX3	-1.04713	0.000186664
ENSG00000185499	MUC1	-1.22426	0.000187039
ENSG00000105376	ICAM5	-2.47521	0.000187509
ENSG00000156787	TBC1D31	-1.05741	0.00018818
ENSG00000137843	PAK6	-2.32112	0.000190118
ENSG00000257242	C12orf79	-2.8502	0.00019227
ENSG00000026297	RNASET2	-1.1299	0.000192338
ENSG00000079215	SLC1A3	-1.20093	0.000193133
ENSG00000180660	MAB21L1	-2.45449	0.000195102
ENSG00000160345	C9orf116	-1.131	0.000200834
ENSG00000261949	GFY	-2.90298	0.000206166
ENSG00000137285	TUBB2B	-1.00811	0.000211694
ENSG00000107295	SH3GL2	-1.25141	0.000214375
ENSG00000102384	CENPI	-1.03897	0.000220175
ENSG00000168918	INPP5D	-2.39231	0.000223756
ENSG00000187821	HELT	-3.79763	0.000228303
ENSG00000140398	NEIL1	-1.29273	0.000236671
ENSG00000143469	SYT14	-1.06689	0.000239754
ENSG00000178966	RMI1	-1.02036	0.000241816
ENSG00000130775	THEMIS2	-1.25221	0.000244428
ENSG00000184261	KCNK12	-2.12149	0.000252908
ENSG00000144355	DLX1	-1.42634	0.000259684
ENSG00000154330	PGM5	-1.51245	0.000260012
ENSG00000131095	GFAP	-3.08421	0.000269587
ENSG00000226180	AC010536.1	-1.0964	0.000277497
ENSG00000185386	MAPK11	-1.16838	0.000284422
ENSG00000036565	SLC18A1	-2.72448	0.000286046
ENSG00000138722	MMRN1	-2.09068	0.000287917
ENSG00000224201	PNMA6A	-1.64866	0.000288254
ENSG00000101812	H2BFM	-6.53176	0.000289278
ENSG00000127423	AUNIP	-1.15474	0.00028968
ENSG00000132016	C19orf57	-1.03399	0.000294399
ENSG00000168038	ULK4	-1.09111	0.000295898
ENSG00000075290	WNT8B	-1.53992	0.000297204
ENSG00000183914	DNAH2	-2.05461	0.000298703
ENSG00000135454	B4GALNT1	-1.39322	0.000302472
ENSG00000081248	CACNA1S	-6.47106	0.000312577
ENSG00000151704	KCNJ1	-6.39628	0.000347711
ENSG00000167414	GNG8	-1.80778	0.000350354
ENSG00000197872	FAM49A	-1.24277	0.00035144
ENSG00000109063	MYH3	-1.03193	0.000357614
ENSG00000181544	FANCB	-1.16348	0.000363327
ENSG00000165966	PDZRN4	-1.56268	0.000363682
ENSG00000138696	BMPR1B	-1.84662	0.000364434
ENSG00000118193	KIF14	-1.29173	0.000372509
ENSG00000174453	VWC2L	-3.18352	0.000375903
ENSG00000114859	CLCN2	-1.01091	0.00037809
ENSG00000173809	TDRD12	-1.71675	0.000381439
ENSG00000181418	DDN	-2.65998	0.000389249
ENSG00000197714	ZNF460	-1.17253	0.000394724
ENSG00000214999	AC129492.6	-2.58721	0.000397335
ENSG00000170616	SCRT1	-1.46698	0.00040075
ENSG00000185666	SYN3	-1.80432	0.000400823
ENSG00000025423	HSD17B6	-1.76552	0.000401168
ENSG00000116819	TFAP2E	-1.03739	0.000401168
ENSG00000106009	BRAT1	-1.05136	0.000406748
ENSG00000231924	PSG1	-6.32188	0.000418634
ENSG00000185522	C11orf35	-2.04012	0.000439619
ENSG00000113763	UNC5A	-1.57729	0.000439918
ENSG00000157423	HYDIN	-1.45617	0.000461037
ENSG00000184750	MAGEA2	-6.84451	0.000478833
ENSG00000150244	TRIM48	-6.34708	0.000480109
ENSG00000166682	TMPRSS5	-1.30052	0.000487081
ENSG00000172995	ARPP21	-1.59507	0.00049046
ENSG00000138778	CENPE	-1.26291	0.000508073
ENSG00000074527	NTN4	-1.0309	0.000521074
ENSG00000067840	PDZD4	-1.21401	0.00052208
ENSG00000109805	NCAPG	-1.20602	0.000536985
ENSG00000188760	TMEM198	-1.00271	0.000539087
ENSG00000100167	45538	-1.09449	0.000547328
ENSG00000100302	RASD2	-1.59472	0.000556771
ENSG00000114646	CSPG5	-1.3032	0.000558193
ENSG00000164236	ANKRD33B	-1.95385	0.000559814
ENSG00000171811	TTC40	-1.31926	0.000563371
ENSG00000168970	JMJD7-PLA2G4B	-1.08618	0.000567847
ENSG00000099715	PCDH11Y	-1.67451	0.000572377
ENSG00000187609	EXD3	-1.39276	0.000575571
ENSG00000168348	INSM2	-1.77181	0.000582425
ENSG00000171956	FOXB1	-2.97786	0.000587783
ENSG00000198003	CCDC151	-1.29183	0.000591548
ENSG00000089250	NOS1	-1.44148	0.000616126
ENSG00000132010	ZNF20	-1.10799	0.00061686
ENSG00000188505	NCCRP1	-2.60272	0.000617065
ENSG00000188828	GLRA4	-2.81789	0.000629525
ENSG00000205281	GOLGA6L10	-1.15584	0.000643149
ENSG00000108878	CACNG1	-2.56614	0.000643924
ENSG00000261794	GOLGA8H	-1.27685	0.000647661
ENSG00000166748	AGBL1	-6.22671	0.000649485
ENSG00000174871	CNIH2	-1.04793	0.000649941
ENSG00000112164	GLP1R	-3.52469	0.000655082
ENSG00000036672	USP2	-1.16704	0.000667278
ENSG00000112246	SIM1	-3.19409	0.000671507
ENSG00000160360	GPSM1	-1.20701	0.000675187
ENSG00000135298	BAI3	-1.01103	0.000692903
ENSG00000146360	GPR6	-5.71755	0.000731358
ENSG00000155066	PROM2	-1.30226	0.00074038
ENSG00000088320	REM1	-4.42421	0.000743452
ENSG00000171551	ECEL1	-2.01144	0.000759578
ENSG00000244274	DBNDD2	-1.03726	0.000759578
ENSG00000028277	POU2F2	-1.70359	0.000761546
ENSG00000138622	HCN4	-1.27727	0.000786841
ENSG00000089692	LAG3	-1.78895	0.000792837
ENSG00000244694	PTCHD4	-1.07312	0.000805722
ENSG00000145708	CRHBP	-2.04707	0.000812418
ENSG00000166863	TAC3	-2.24117	0.000812715
ENSG00000132207	SLX1A	-1.17362	0.000813193
ENSG00000168453	HR	-1.25546	0.000817159
ENSG00000157005	SST	-2.30168	0.000827596
ENSG00000203817	FAM72C	-1.67547	0.000838836
ENSG00000139714	MORN3	-1.29364	0.000839621
ENSG00000112212	TSPO2	-3.02273	0.00085519
ENSG00000022355	GABRA1	-2.75531	0.000857389
ENSG00000183305	MAGEA2B	-6.69142	0.000859724
ENSG00000136943	CTSV	-2.0696	0.000872999
ENSG00000165490	C11orf82	-1.10195	0.000876696
ENSG00000063438	AHRR	-1.54721	0.000885034
ENSG00000186231	KLHL32	-1.04751	0.000891185
ENSG00000258365	RP11-1105G2.3	-1.53008	0.000919661
ENSG00000080644	CHRNA3	-1.07736	0.00092482
ENSG00000159398	CES5A	-6.42366	0.000929651
ENSG00000180447	GAS1	-1.17834	0.000953765
ENSG00000183778	B3GALT5	-1.211	0.000954841
ENSG00000170786	SDR16C5	-6.50367	0.00095504
ENSG00000174123	TLR10	-6.18418	0.000974002
ENSG00000162755	KLHDC9	-1.17148	0.000978347
ENSG00000168314	MOBP	-6.56896	0.000995896
ENSG00000196482	ESRRG	-2.14003	0.00102126
ENSG00000130055	GDPD2	-1.07916	0.00104275
ENSG00000198633	ZNF534	-2.07554	0.00105814
ENSG00000128833	MYO5C	-1.66174	0.00106397
ENSG00000180875	GREM2	-1.34568	0.00110134
ENSG00000142675	CNKSR1	-1.19993	0.00110776
ENSG00000033122	LRRC7	-1.203	0.0011179
ENSG00000175356	SCUBE2	-1.42037	0.00112424
ENSG00000135824	RGS8	-1.41443	0.001142
ENSG00000244607	CCDC13	-1.09573	0.00117073
ENSG00000170419	VSTM2A	-2.89185	0.00117331
ENSG00000203867	RBM20	-1.31863	0.0011903
ENSG00000115257	PCSK4	-1.47772	0.00122846
ENSG00000157734	SNX22	-1.55238	0.0012332
ENSG00000176749	CDK5R1	-1.1593	0.00123527
ENSG00000162482	AKR7A3	-1.12581	0.00124362
ENSG00000124772	CPNE5	-2.06228	0.00125173
ENSG00000162551	ALPL	-1.88092	0.00128898
ENSG00000203852	HIST2H3A	-1.66509	0.00129176
ENSG00000249931	GOLGA8K	-1.42778	0.00130122
ENSG00000128285	MCHR1	-1.67157	0.00131985
ENSG00000147509	RGS20	-1.49144	0.00133641
ENSG00000132330	SCLY	-1.042	0.00137945
ENSG00000145088	EAF2	-1.42459	0.00138184
ENSG00000168081	PNOC	-4.73455	0.0014301
ENSG00000118733	OLFM3	-1.05991	0.00143572
ENSG00000182685	BRICD5	-1.15013	0.00145986
ENSG00000099849	RASSF7	-1.41163	0.00148052
ENSG00000138400	MDH1B	-1.00602	0.00148083
ENSG00000177551	NHLH2	-1.30724	0.00148112
ENSG00000130522	JUND	-1.03674	0.00149421
ENSG00000214872	SMTNL1	-1.19213	0.00149653
ENSG00000213077	FAM106A	-2.37571	0.00152456
ENSG00000167194	C16orf92	-2.17228	0.00162408
ENSG00000103044	HAS3	-1.00323	0.00168576
ENSG00000040608	RTN4R	-1.10622	0.00168873
ENSG00000080166	DCT	-1.97436	0.00175135
ENSG00000263136	PAGR1	-1.05984	0.00182281
ENSG00000176945	MUC20	-1.02158	0.00184797
ENSG00000102466	FGF14	-1.34612	0.00188212
ENSG00000085514	PILRA	-1.37005	0.00190468
ENSG00000058866	DGKG	-1.79039	0.00196223
ENSG00000139800	ZIC5	-1.53799	0.00197813
ENSG00000205853	RFPL3S	-1.34632	0.00200989
ENSG00000176927	EFCAB5	-1.44436	0.00201084
ENSG00000112182	BACH2	-1.00232	0.00202411
ENSG00000161664	ASB16	-1.11328	0.00206037
ENSG00000168135	KCNJ4	-1.4698	0.00206374
ENSG00000116852	KIF21B	-1.23639	0.00208659
ENSG00000157103	SLC6A1	-1.94831	0.00210886
ENSG00000215788	TNFRSF25	-1.02031	0.00212214
ENSG00000234719	RP11-166B2.1	-1.14767	0.00216026
ENSG00000137731	FXYD2	-1.6821	0.00220375
ENSG00000145965	C6ORF50	-1.05563	0.00223256
ENSG00000126759	CFP	-1.21529	0.00226225
ENSG00000177483	RBM44	-1.43701	0.00227522
ENSG00000115266	APC2	-1.15713	0.00227737
ENSG00000186854	TRABD2A	-1.53283	0.00230446
ENSG00000187474	FPR3	-3.16923	0.00231334
ENSG00000164776	PHKG1	-2.07901	0.00236171
ENSG00000198156	NPIPB6	-1.27101	0.00236662
ENSG00000111012	CYP27B1	-1.04377	0.00238345
ENSG00000138771	SHROOM3	-1.16222	0.00239973
ENSG00000198216	CACNA1E	-1.7796	0.00241261
ENSG00000196355	AC021860.1	-1.4101	0.00243787
ENSG00000145920	CPLX2	-1.08765	0.00243869
ENSG00000218416	AC110619.2	-1.72299	0.00244109
ENSG00000124507	PACSIN1	-2.12503	0.00248665
ENSG00000104983	CCDC61	-1.04605	0.00253282
ENSG00000219545	RPA3-AS1	-1.55535	0.0025608
ENSG00000167800	TBX10	-4.4337	0.00256166
ENSG00000203811	HIST2H3C	-1.64849	0.0026035
ENSG00000188474	ZNF788	-1.33983	0.00261375
ENSG00000164451	FAM26D	-6.05191	0.00265844
ENSG00000240053	LY6G5B	-1.01889	0.00267945
ENSG00000145113	MUC4	-1.93049	0.00269986
ENSG00000138180	CEP55	-1.02879	0.00274833
ENSG00000184408	KCND2	-1.45593	0.00276529
ENSG00000166979	EVA1C	-1.8269	0.00282911
ENSG00000116652	DLEU2L	-1.50674	0.00290575
ENSG00000135439	AGAP2	-1.20585	0.00293337
ENSG00000170279	C7orf33	-4.92999	0.00295369
ENSG00000168913	ENHO	-1.15165	0.0030086
ENSG00000173208	ABCD2	-1.44791	0.00310123
ENSG00000138435	CHRNA1	-2.24605	0.00312014
ENSG00000145002	FAM86B2	-1.02772	0.00313745
ENSG00000253537	PCDHGA7	-2.41583	0.00317677
ENSG00000212124	TAS2R19	-1.20259	0.00318073
ENSG00000139547	RDH16	-1.49176	0.00319884
ENSG00000142513	ACPT	-2.02602	0.00324064
ENSG00000137561	TTPA	-1.24065	0.0032674
ENSG00000174776	WDR49	-1.57614	0.00327473
ENSG00000113100	CDH9	-1.59944	0.00328648
ENSG00000105327	BBC3	-1.00271	0.00330164
ENSG00000141505	ASGR1	-1.17346	0.00335606
ENSG00000151023	ENKUR	-1.60567	0.00338823
ENSG00000088836	SLC4A11	-1.38678	0.00352171
ENSG00000268927	FLJ00418	-1.47476	0.00354197
ENSG00000164100	NDST3	-1.17724	0.0036458
ENSG00000143318	CASQ1	-1.86609	0.00366743
ENSG00000203902	PNMA6B	-1.57289	0.00373268
ENSG00000175426	PCSK1	-1.46131	0.00373763
ENSG00000198821	CD247	-2.75279	0.00374526
ENSG00000185291	IL3RA	-1.18558	0.00378574
ENSG00000125931	CITED1	-1.13818	0.00378815
ENSG00000164794	KCNV1	-3.43777	0.00386823
ENSG00000076826	CAMSAP3	-1.10092	0.0038957
ENSG00000204305	AGER	-1.02674	0.003935
ENSG00000070388	FGF22	-1.92069	0.0039811
ENSG00000119125	GDA	-2.32298	0.0040843
ENSG00000156574	NODAL	-1.42017	0.0041439
ENSG00000021488	SLC7A9	-1.39024	0.00419286
ENSG00000185267	CDNF	-1.16268	0.00431861
ENSG00000127415	IDUA	-1.23353	0.00432579
ENSG00000125531	C20orf195	-1.24555	0.00436307
ENSG00000165566	AMER2	-1.00498	0.00437352
ENSG00000170454	KRT75	-5.765	0.00447439
ENSG00000147166	ITGB1BP2	-1.45614	0.00455838
ENSG00000131188	PRR7	-1.18449	0.00457003
ENSG00000215642	AL360154.1	-1.96884	0.00471437
ENSG00000160117	ANKLE1	-1.13308	0.00494006
ENSG00000197406	DIO3	-1.12772	0.00510429
ENSG00000174448	STARD6	-2.96435	0.00524886
ENSG00000163958	ZDHHC19	-3.31381	0.00528193
ENSG00000204421	LY6G6C	-2.27532	0.00529033
ENSG00000198082	H2AFB1	-3.44718	0.00535117
ENSG00000258643	BCL2L2-PABPN1	-1.33775	0.0055241
ENSG00000182533	CAV3	-3.11681	0.00565913
ENSG00000152822	GRM1	-1.58592	0.00569902
ENSG00000104901	DKKL1	-1.04365	0.00574202
ENSG00000149654	CDH22	-2.03906	0.00576911
ENSG00000180251	SLC9A4	-5.98397	0.00577764
ENSG00000130037	KCNA5	-1.77014	0.00578161
ENSG00000058335	RASGRF1	-1.38791	0.00584543
ENSG00000268863	AC135048.1	-2.04153	0.00607562
ENSG00000173567	GPR113	-1.34102	0.00613083
ENSG00000235034	C19orf81	-1.13974	0.00625426
ENSG00000196188	CTSE	-5.77218	0.00630628
ENSG00000161328	LRRC56	-1.26598	0.006311
ENSG00000196834	POTEI	-3.25412	0.00633043
ENSG00000176428	VPS37D	-1.03563	0.00644136
ENSG00000100206	DMC1	-1.31918	0.00644938
ENSG00000255833	TIFAB	-7.08584	0.00653623
ENSG00000246223	C14orf64	-3.38205	0.0065712
ENSG00000221890	NPTXR	-1.14525	0.00657943
ENSG00000121577	POPDC2	-1.00139	0.00660495
ENSG00000142538	PTH2	-3.7086	0.00684762
ENSG00000087586	AURKA	-1.06741	0.00693398
ENSG00000197483	ZNF628	-1.08985	0.00695637
ENSG00000131941	RHPN2	-1.00639	0.00700004
ENSG00000150594	ADRA2A	-2.69624	0.0070079
ENSG00000268343	AC012414.1	-5.7035	0.00704061
ENSG00000130787	HIP1R	-1.01893	0.00711333
ENSG00000072571	HMMR	-1.1806	0.00722798
ENSG00000132702	HAPLN2	-1.99626	0.00737688
ENSG00000183840	GPR39	-3.09207	0.00750584
ENSG00000024526	DEPDC1	-1.10601	0.00758087
ENSG00000119614	VSX2	-2.53192	0.00760845
ENSG00000036448	MYOM2	-1.0592	0.0076823
ENSG00000140009	ESR2	-1.50584	0.00780175
ENSG00000231213	PLSCR5	-4.07926	0.00783231
ENSG00000141086	CTRL	-2.13454	0.00796669
ENSG00000184163	FAM132A	-1.48191	0.00796669
ENSG00000099338	CATSPERG	-1.52521	0.00800567
ENSG00000188011	CXXC11	-1.95407	0.00803038
ENSG00000119508	NR4A3	-1.91265	0.00817568
ENSG00000077522	ACTN2	-1.1495	0.00820012
ENSG00000156925	ZIC3	-1.32629	0.00831851
ENSG00000140488	CELF6	-1.32304	0.00839778
ENSG00000101327	PDYN	-4.76935	0.00842209
ENSG00000172771	EFCAB12	-1.17387	0.00843172
ENSG00000173991	TCAP	-1.42125	0.0084645
ENSG00000248405	PRR5-ARHGAP8	-2.02691	0.00847912
ENSG00000053747	LAMA3	-1.17941	0.00850257
ENSG00000105499	PLA2G4C	-1.192	0.00887465
ENSG00000076770	MBNL3	-1.8145	0.00914221
ENSG00000100429	HDAC10	-1.01401	0.00918284
ENSG00000170011	MYRIP	-1.60731	0.00923007
ENSG00000135702	CHST5	-1.66504	0.00923906
ENSG00000185482	STAC3	-1.02818	0.00929952
ENSG00000255748	AC226150.4	-1.22775	0.00938341
ENSG00000269558	AC104057.1	-3.74359	0.00956596
ENSG00000095464	PDE6C	-1.32525	0.00962877
ENSG00000214946	TBC1D26	-2.10037	0.00970272
ENSG00000165066	NKX6-3	-4.35186	0.00983497
ENSG00000222012	AC005481.5	-1.93172	0.0100982
ENSG00000186453	FAM228A	-2.45301	0.0104675
ENSG00000232237	ASCL5	-2.2135	0.0104823
ENSG00000130035	GALNT8	-1.3643	0.0105322
ENSG00000142235	LMTK3	-1.14121	0.0105322
ENSG00000187323	DCC	-2.21278	0.0105449
ENSG00000127588	GNG13	-1.48719	0.0106047
ENSG00000234295	AC109135.1	-1.05412	0.0107983
ENSG00000235863	B3GALT4	-1.09777	0.0108564
ENSG00000129194	SOX15	-1.15568	0.0108734
ENSG00000185668	POU3F1	-1.30941	0.0109608
ENSG00000095303	PTGS1	-1.1592	0.0110036
ENSG00000121101	TEX14	-1.73717	0.0110353
ENSG00000214128	TMEM213	-3.01358	0.0111342
ENSG00000104371	DKK4	-5.45994	0.0111821
ENSG00000107593	PKD2L1	-4.04902	0.0115579
ENSG00000147003	TMEM27	-1.01008	0.0115704
ENSG00000167210	LOXHD1	-3.70543	0.011572
ENSG00000107954	NEURL1	-1.21337	0.0116158
ENSG00000167646	DNAAF3	-1.29892	0.011698
ENSG00000169181	GSG1L	-1.78686	0.0117274
ENSG00000132130	LHX1	-1.54198	0.011755
ENSG00000196503	ARL9	-1.23173	0.0117553
ENSG00000198520	C1orf228	-1.02837	0.0119065
ENSG00000140368	PSTPIP1	-1.71259	0.0123843
ENSG00000161509	GRIN2C	-1.07558	0.0125296
ENSG00000151577	DRD3	-5.78767	0.0126029
ENSG00000174527	MYO1H	-1.3763	0.0128039
ENSG00000153086	ACMSD	-1.4605	0.0129883
ENSG00000182771	GRID1	-1.05509	0.0133723
ENSG00000182557	SPNS3	-3.02741	0.0134305
ENSG00000180815	MAP3K15	-1.41457	0.013577
ENSG00000187210	GCNT1	-1.38423	0.0136535
ENSG00000131126	TEX101	-5.46213	0.0136787
ENSG00000176092	AIM1L	-1.79386	0.0137654
ENSG00000215440	NPEPL1	-1.16331	0.0139867
ENSG00000188770	OPTC	-5.46551	0.0139889
ENSG00000108375	RNF43	-1.09889	0.0140257
ENSG00000167306	MYO5B	-1.15154	0.014115
ENSG00000100197	CYP2D6	-1.21906	0.0142975
ENSG00000163357	DCST1	-1.09586	0.0143103
ENSG00000183346	C10orf107	-1.46655	0.014812
ENSG00000162526	TSSK3	-1.36592	0.0148215
ENSG00000158423	RIBC1	-1.20767	0.0148547
ENSG00000214814	FER1L6	-2.00924	0.0150462
ENSG00000150672	DLG2	-1.1671	0.0151375
ENSG00000170290	SLN	-5.43819	0.015143
ENSG00000121380	BCL2L14	-1.88425	0.0151782
ENSG00000188596	C12orf55	-1.27206	0.0152578
ENSG00000196533	C1orf186	-2.64464	0.0153208
ENSG00000146233	CYP39A1	-1.10692	0.0153263
ENSG00000070882	OSBPL3	-1.10903	0.0153555
ENSG00000241563	CORT	-1.42228	0.0155904
ENSG00000120756	PLS1	-1.16841	0.0159299
ENSG00000215217	C5orf49	-1.00972	0.0159676
ENSG00000167208	SNX20	-5.41725	0.0163143
ENSG00000126246	IGFLR1	-1.41643	0.0163154
ENSG00000196090	PTPRT	-1.73329	0.0165366
ENSG00000074317	SNCB	-1.11758	0.0166155
ENSG00000186675	MAGEE2	-1.82131	0.016809
ENSG00000215045	GRID2IP	-1.86189	0.0168762
ENSG00000151650	VENTX	-5.32963	0.0169254
ENSG00000133640	LRRIQ1	-1.02338	0.0173843
ENSG00000204422	XXbac-BPG32J3.20	-6.50844	0.0176447
ENSG00000244482	LILRA6	-4.15989	0.017793
ENSG00000141744	PNMT	-1.96074	0.0178865
ENSG00000149488	TMC2	-1.98295	0.0182745
ENSG00000174792	C4orf26	-2.74437	0.0184079
ENSG00000266202	RP1-66C13.4	-3.89894	0.0187627
ENSG00000184911	DMRTC1B	-1.45619	0.0189165
ENSG00000140749	IGSF6	-1.70877	0.0199278
ENSG00000145309	CABS1	-2.23716	0.0199278
ENSG00000255622	PCDHB17	-1.08952	0.0202861
ENSG00000159123	DMRTC1	-1.34369	0.0203143
ENSG00000172901	AQPEP	-1.16559	0.0204977
ENSG00000267913	AP001055.1	-1.66537	0.0206199
ENSG00000175077	RTP1	-1.45143	0.0210066
ENSG00000269155	AL009178.1	-2.63995	0.0211433
ENSG00000064655	EYA2	-1.08581	0.0213731
ENSG00000129991	TNNI3	-1.71722	0.0217429
ENSG00000205089	CCNI2	-1.42815	0.0219332
ENSG00000174473	GALNTL6	-1.15059	0.0222839
ENSG00000180475	OR10Q1	-5.41233	0.0225455
ENSG00000137747	TMPRSS13	-1.99972	0.0227184
ENSG00000137825	ITPKA	-1.97274	0.0229529
ENSG00000181240	SLC25A41	-1.2528	0.0230728
ENSG00000155719	OTOA	-1.74541	0.0231278
ENSG00000204767	FAM196B	-1.15758	0.0232091
ENSG00000133246	PRAM1	-1.37397	0.0234827
ENSG00000165409	TSHR	-2.60954	0.0238229
ENSG00000161180	CCDC116	-1.38517	0.0244861
ENSG00000203734	ECT2L	-1.51612	0.0244918
ENSG00000125409	TEKT3	-1.31678	0.0246298
ENSG00000107968	MAP3K8	-1.01786	0.0250624
ENSG00000135502	SLC26A10	-1.01676	0.0256109
ENSG00000136114	THSD1	-1.08443	0.0256523
ENSG00000105464	GRIN2D	-1.11378	0.0262463
ENSG00000221887	HMSD	-1.35544	0.0266572
ENSG00000126861	OMG	-1.65984	0.0268399
ENSG00000175766	EIF4E1B	-2.86022	0.0271125
ENSG00000185633	NDUFA4L2	-1.07629	0.0285182
ENSG00000170458	CD14	-1.29033	0.0285848
ENSG00000101213	PTK6	-1.2371	0.0287476
ENSG00000236624	CCDC163P	-1.18947	0.0292146
ENSG00000011083	SLC6A7	-3.09968	0.0293956
ENSG00000062096	ARSF	-2.50011	0.0296918
ENSG00000198711	SSBP3-AS1	-1.00924	0.0297015
ENSG00000145248	SLC10A4	-1.25415	0.0302871
ENSG00000078814	MYH7B	-1.1631	0.0309704
ENSG00000110675	ELMOD1	-1.465	0.0313589
ENSG00000137265	IRF4	-1.48856	0.0313589
ENSG00000105427	CNFN	-2.78301	0.0325429
ENSG00000170482	SLC23A1	-1.01715	0.0335987
ENSG00000054179	ENTPD2	-1.18565	0.0338331
ENSG00000104953	TLE6	-1.64119	0.034783
ENSG00000272195	RP11-156E8.1	-1.13622	0.0350539
ENSG00000150783	TEX12	-5.10343	0.035065
ENSG00000196331	HIST1H2BO	-5.14598	0.0357949
ENSG00000130368	MAS1	-3.5066	0.0358621
ENSG00000232417	CT45A3	-5.2357	0.0359871
ENSG00000148386	LCN9	-3.87096	0.0362312
ENSG00000174125	TLR1	-1.18264	0.0363135
ENSG00000159197	KCNE2	-1.42121	0.0376443
ENSG00000114378	HYAL1	-1.04611	0.0377314
ENSG00000164900	GBX1	-3.90414	0.037798
ENSG00000215066	C9orf38	-5.04384	0.0381777
ENSG00000077984	CST7	-5.02225	0.0384314
ENSG00000167332	OR51E2	-2.75715	0.0386415
ENSG00000105467	SYNGR4	-3.74014	0.0386868
ENSG00000105672	ETV2	-1.1518	0.0391299
ENSG00000134955	SLC37A2	-1.05079	0.0394312
ENSG00000144852	NR1I2	-1.71325	0.0395564
ENSG00000101307	SIRPB1	-1.61217	0.0405036
ENSG00000204657	OR2H2	-1.83828	0.0414416
ENSG00000104951	IL4I1	-2.4904	0.0421313
ENSG00000135077	HAVCR2	-1.04258	0.0423507
ENSG00000118017	A4GNT	-5.20314	0.0427651
ENSG00000198211	TUBB3	-9.05435	0.0429761
ENSG00000182776	RP11-114H20.1	-2.92115	0.0437598
ENSG00000102174	PHEX	-1.11122	0.0439306
ENSG00000174255	ZNF80	-1.93561	0.0453407
ENSG00000248485	PCP4L1	-1.52241	0.0456783
ENSG00000145692	BHMT	-3.82086	0.0462099
ENSG00000168263	KCNV2	-1.42183	0.0483467
ENSG00000267561	RP5-1052I5.2	-3.68063	0.0484285
ENSG00000130751	NPAS1	-1.63936	0.0485634
ENSG00000132972	RNF17	-5.19662	0.0489904
ENSG00000179902	C1orf194	-1.32848	0.049331
