# Supplementary material for: CHCHD2 rescues the mitochondrial dysfunction in iPSC-derived neurons from patient with Mohr-Tranebjaerg syndrome
Source: Cell Death Dis. 2025 Mar 12;16(1):173. doi: 10.1038/s41419-025-07472-9 (PMC11903874; doi:10.1038/s41419-025-07472-9)
Supplement: Supplementary file 2 — Table S2. 1836 Gene ontology biological process related to Figure 4B [file 41419_2025_7472_MOESM2_ESM.xlsx]

## Sheet: Sheet1
Table S2. 1836 Gene ontology biological process related to Figure 4B
ID	Description	p value	p-adjust(﹤0.05)	Number of genes	gene ID
GO:0007389	pattern specification process	6.7e-31	1e-27	210	TBX3/FOXG1/NRP1/LHX2/RARG/TBX2/ACVR2B/SP8/CHRDL1/EMX1/ATP6AP2/HEYL/DMRTA2/PAX6/DAAM2/NRARP/APLNR/PRKACA/GDNF/BMP5/ETS2/ACVRL1/WNT7A/SOX1/TLL1/OTX1/STC1/LMX1B/VANGL2/EMX2/MEIS1/FEZF2/EOMES/SFRP2/MEOX2/HOXA10/ENG/GLI3/SNAI1/EYA1/TGFBR2/MDFI/TBR1/NEUROG1/FOXN4/NBL1/MICOS10-NBL1/LRP4/CDON/SIX2/WNT11/NOTCH1/ALX4/GSX2/SPRY1/TBX1/MAFB/HOXD8/SIX3/RELN/SATB2/HOXD3/DLL1/INTU/XRCC2/PTCH1/RNF207/APC/MFNG/SEM…
GO:0061564	axon development	2e-20	6.9e-18	192	NEFH/ITGA4/RET/FOXG1/DRGX/NR2E1/CDH1/SHOX2/GFRA3/SLITRK2/EDN3/NRP1/CHL1/LHX2/S100B/SEMA3G/NTNG1/NGFR/THY1/SEMA5A/SLITRK6/APP/PLP1/PAX6/NGF/DRAXIN/GDNF/TNN/ALCAM/PLXNA4/TNFRSF21/FLRT2/ATP8A2/ARX/CDH11/WNT7A/IGSF9/FGF13/EFNB2/BCL11B/POU4F2/NOVA2/FEZF2/SLITRK4/APOD/RNF165/RGMA/MAP1A/GLI3/TBR1/NDEL1/EPHB2/LRP4/NOTCH1/EPHA8/NRCAM/SLIT3/RELN/DSCAM/NIBAN2/ISL2/DDR1/SPP1/SEMA6D/LPAR3/PTCH1/SEMA5B/EPHB1/S…
GO:0048568	embryonic organ development	2.3e-24	1.6e-21	189	TBX3/FOXG1/SHOX2/TFAP2A/SALL1/RARG/TBX2/TBX15/LRIG1/SPRY2/SOX9/ITGA8/IGF2/POLE/SLITRK6/PAX6/TWIST1/APLNR/GDNF/BMP5/PLXNA4/STOX1/ADM/STRA6/ATP8A2/OTX1/VANGL2/EOMES/PDGFRA/TBX4/ENG/GLI3/SNAI1/EYA1/TGFBR2/MDFI/RARB/NEUROG1/EPHB2/FOXN4/SIX2/WNT11/SOX11/NOTCH1/PRRX1/ALX4/LRIG3/TBX1/PDGFA/MAFB/GATA2/SIX3/CHD7/EPAS1/SATB2/HOXD3/DLL1/PLK4/CDH23/SH2B3/POU3F4/PTCH1/RNF207/PROX1/MMP16/PKDCC/RNF112/CXCL8/CRB…
GO:0051960	regulation of nervous system development	2.9e-21	1.2e-18	184	FOXG1/SOX10/NR2E1/CDH1/SHOX2/SLITRK2/NRP1/LHX2/RARG/SEMA3G/SERPINE2/CLSTN2/THY1/SEMA5A/AMIGO2/SLITRK6/HEYL/DMRTA2/PAX6/NGF/DAAM2/DRAXIN/WDR62/PLXNA4/TNFRSF21/SERPINF1/FLRT2/IL1RAP/WNT7A/FGF13/NTRK3/POU4F2/FEZF2/SLITRK4/GLI3/LRRN1/HMGB2/NDEL1/RAPGEF2/EPHB2/ID4/DUSP10/LRP4/SOX11/NOTCH1/GSX2/IL6ST/LGI4/HGF/CTSC/RELN/CHD7/E2F1/DSCAM/DLL1/XRCC2/SPP1/SEMA6D/LPAR3/SEMA5B/EPHB1/SEMA6A/YWHAH/PROX1/ASPA/CD…
GO:0007409	axonogenesis	9.4e-20	3e-17	175	NEFH/ITGA4/RET/FOXG1/DRGX/NR2E1/CDH1/SHOX2/GFRA3/SLITRK2/EDN3/NRP1/CHL1/LHX2/S100B/SEMA3G/NTNG1/NGFR/THY1/SEMA5A/SLITRK6/APP/PAX6/NGF/DRAXIN/GDNF/TNN/ALCAM/PLXNA4/FLRT2/ATP8A2/ARX/CDH11/WNT7A/IGSF9/FGF13/EFNB2/BCL11B/POU4F2/NOVA2/FEZF2/SLITRK4/RNF165/MAP1A/GLI3/TBR1/NDEL1/EPHB2/LRP4/NOTCH1/EPHA8/NRCAM/SLIT3/RELN/DSCAM/NIBAN2/ISL2/SPP1/SEMA6D/LPAR3/PTCH1/SEMA5B/EPHB1/SEMA6A/LAMA2/PAK1/CDH4/ADARB1/…
GO:0003012	muscle system process	2.2e-17	3.2e-15	174	TBX3/IGFBP5/TMOD1/KCNA1/SCN7A/EDN3/SGCD/TBX2/PRKG1/TRPV4/DOCK5/EDNRB/P2RX3/RGS4/PRKACA/GDNF/CALCRL/ATP8A2/EHD3/STC1/FGF13/FXYD1/SNTB1/ABAT/ATP1B1/SCN2B/PTGS2/ANXA6/NEUROG1/KLF15/ARHGAP42/CHRM2/NOTCH1/IL6ST/FBXO32/PDE5A/AKAP6/KCNJ5/MYOM1/RAP1GDS1/GSN/CERT1/STAC/JUP/NMU/RNF207/SCN10A/DRD2/CFLAR/TNNI3K/SSPN/BDKRB2/PLN/CHRNB4/ANK2/EZH2/IGF1/CALM3/SMAD7/CD38/SSTR2/MYOZ2/HTR7/ADRA2C/CHRNB1/ADRA1A/FOXO1…
GO:0043062	extracellular structure organization	3.6e-39	2.3e-35	173	NID2/NR2E1/OLFML2B/COL23A1/ADAMTS5/EMILIN1/COL15A1/NTNG1/HAS2/WDR72/SOX9/ITGA8/GPM6B/APP/FLRT2/COL8A2/OLFML2A/TLL1/ADAMTS4/GAS2/EGFLAM/ADAMTS18/EFEMP2/ADAMTSL3/PDGFRA/SFRP2/ENG/NID1/ITGB3/P4HA1/FAP/COL17A1/KAZALD1/NOTCH1/DDR2/RGCC/COL16A1/LAMB1/DDR1/AEBP1/PXDN/TIE1/LAMA2/COL18A1/BCL3/MMP16/PLOD3/COL19A1/ECM2/FBLN2/IBSP/ATP7A/CFLAR/HMCN1/ITGB1/RECK/FBLN5/MIA/VWA1/FOXC2/COL14A1/MATN2/CYP1B1/MMP25/T…
GO:0030198	extracellular matrix organization	9.6e-39	3e-35	172	NID2/NR2E1/OLFML2B/COL23A1/ADAMTS5/EMILIN1/COL15A1/NTNG1/HAS2/WDR72/SOX9/ITGA8/GPM6B/APP/FLRT2/COL8A2/OLFML2A/TLL1/ADAMTS4/GAS2/EGFLAM/ADAMTS18/EFEMP2/ADAMTSL3/PDGFRA/SFRP2/ENG/NID1/ITGB3/P4HA1/FAP/COL17A1/KAZALD1/NOTCH1/DDR2/RGCC/COL16A1/LAMB1/DDR1/AEBP1/PXDN/TIE1/LAMA2/COL18A1/BCL3/MMP16/PLOD3/COL19A1/ECM2/FBLN2/IBSP/ATP7A/CFLAR/HMCN1/ITGB1/RECK/FBLN5/MIA/VWA1/FOXC2/COL14A1/MATN2/CYP1B1/MMP25/T…
GO:0045229	external encapsulating structure organization	4.9e-38	1e-34	172	NID2/NR2E1/OLFML2B/COL23A1/ADAMTS5/EMILIN1/COL15A1/NTNG1/HAS2/WDR72/SOX9/ITGA8/GPM6B/APP/FLRT2/COL8A2/OLFML2A/TLL1/ADAMTS4/GAS2/EGFLAM/ADAMTS18/EFEMP2/ADAMTSL3/PDGFRA/SFRP2/ENG/NID1/ITGB3/P4HA1/FAP/COL17A1/KAZALD1/NOTCH1/DDR2/RGCC/COL16A1/LAMB1/DDR1/AEBP1/PXDN/TIE1/LAMA2/COL18A1/BCL3/MMP16/PLOD3/COL19A1/ECM2/FBLN2/IBSP/ATP7A/CFLAR/HMCN1/ITGB1/RECK/FBLN5/MIA/VWA1/FOXC2/COL14A1/MATN2/CYP1B1/MMP25/T…
GO:0050804	modulation of chemical synaptic transmission	2.1e-17	3.2e-15	172	NR2E1/SNCG/SCGN/CDH1/S100B/HCN1/SERPINE2/CHRDL1/NTNG1/PLK2/CLSTN2/ITPR3/BCHE/GRIN3A/P2RX3/APP/NGF/RGS4/PRKACA/RAB26/RIMS1/CDH11/WNT7A/HTR1B/PLAT/AKAP12/MAP1A/NPTX2/LRRC4/PTGS2/RAPGEF2/EPHB2/GRM2/CHRM2/GRM3/CDC20/TPRG1L/RELN/PRKCE/GRIK1/PACSIN2/CHRNA6/ACHE/NMU/EPHB1/PRNP/LAMA2/YWHAH/GLUL/CACNG5/SLC24A2/SHISA6/DRD2/NLGN1/CNTN2/DISC1/ITGB1/CHRNB4/PLPPR4/CHRNA5/CALM3/CX3CL1/NEUROD2/RIMS4/BDNF/CD38/CH…
GO:0099177	regulation of trans-synaptic signaling	2.7e-17	3.8e-15	172	NR2E1/SNCG/SCGN/CDH1/S100B/HCN1/SERPINE2/CHRDL1/NTNG1/PLK2/CLSTN2/ITPR3/BCHE/GRIN3A/P2RX3/APP/NGF/RGS4/PRKACA/RAB26/RIMS1/CDH11/WNT7A/HTR1B/PLAT/AKAP12/MAP1A/NPTX2/LRRC4/PTGS2/RAPGEF2/EPHB2/GRM2/CHRM2/GRM3/CDC20/TPRG1L/RELN/PRKCE/GRIK1/PACSIN2/CHRNA6/ACHE/NMU/EPHB1/PRNP/LAMA2/YWHAH/GLUL/CACNG5/SLC24A2/SHISA6/DRD2/NLGN1/CNTN2/DISC1/ITGB1/CHRNB4/PLPPR4/CHRNA5/CALM3/CX3CL1/NEUROD2/RIMS4/BDNF/CD38/CH…
GO:0001503	ossification	3.3e-19	8e-17	171	IGFBP5/SHOX2/TFAP2A/MGP/ECM1/ACVR2B/FGF18/IGSF10/CHRDL1/CBFB/SOX9/SOX2/GPM6B/IGF2/TWIST1/PRKACA/TNN/BMP5/CDH11/BMP8B/STC1/CEBPD/OMD/SFRP2/GLI3/SNAI1/TCIRG1/TENT5A/ALOX15/PTGS2/RANBP3L/SNX10/ID4/S1PR1/LRP4/KAZALD1/SIX2/WNT11/SOX11/FGFR3/NOTCH1/DDR2/PTH1R/CBS/LOC102724560/IL6ST/FBL/OSTF1/HGF/RRBP1/SATB2/INTU/FSTL3/SPP1/ACHE/ALYREF/PTCH1/NPR2/DHH/LGR4/DHRS3/MMP16/PKDCC/PRKD1/P2RX7/RBMX/IBSP/DLX5/GLI…
GO:0045785	positive regulation of cell adhesion	1.8e-13	1.3e-11	171	ITGA4/RET/NRP1/VCAM1/EMILIN1/CBFB/HAS2/JAK1/THY1/EDIL3/DOCK5/SOX2/RASGRP1/IGF2/CD36/JAK3/EGFLAM/EFNB2/EFEMP2/GCNT2/SFRP2/NID1/GLI3/ITGB3/TGFBR2/ALOX15/CD28/PTPRJ/ITGA3/DUSP10/PLEKHA2/IL6ST/COL16A1/IRAK1/PRKCE/CD55/LAMB1/HLA-A/IL7R/FSTL3/KLHL25/JUP/LAMA2/FMN1/AFDN/MYADM/RRAS/SOCS1/CD4/ECM2/FBLN2/IBSP/CYTH3/ADGRG1/SMARCD2/GLI2/ZBTB16/DISC1/SOX4/NFKBIZ/CCL28/IGF1/BMP7/FOXC2/KIF26B/CX3CL1/SMAD7/NPY/P…
GO:0003002	regionalization	8e-28	1e-24	168	TBX3/FOXG1/NRP1/LHX2/RARG/ACVR2B/SP8/EMX1/ATP6AP2/HEYL/DMRTA2/PAX6/NRARP/PRKACA/GDNF/ETS2/ACVRL1/WNT7A/SOX1/TLL1/OTX1/LMX1B/EMX2/FEZF2/EOMES/SFRP2/MEOX2/HOXA10/GLI3/SNAI1/MDFI/TBR1/NEUROG1/FOXN4/NBL1/MICOS10-NBL1/LRP4/CDON/SIX2/WNT11/NOTCH1/ALX4/GSX2/SPRY1/TBX1/MAFB/HOXD8/SIX3/RELN/HOXD3/DLL1/INTU/XRCC2/PTCH1/SEMA3C/PGAP1/CRB2/ADGRG1/GLI2/ROBO2/DLL3/FEZF1/NEUROD1/CELSR2/ZBTB16/HES6/WNT7B/ALDH1A2/…
GO:0060537	muscle tissue development	7.9e-19	1.7e-16	168	TBX3/ERBB3/IGFBP5/SHOX2/SGCD/TBX2/TGFBR3/SOX9/ITGA8/IGF2/HEYL/DMRTA2/TWIST1/RGS4/TNN/BMP5/PITX1/NEB/STRA6/EFNB2/RCAN1/EFEMP2/EOMES/PDGFRA/MEOX2/ENG/EYA1/TGFBR2/RARB/S1PR1/NRG1/RIPOR2/CDON/SOX11/NOTCH1/TBX1/HDAC9/SAP30/AKAP6/CHD7/DLL1/NIBAN2/PTCH1/ZBTB18/EPHB1/PROX1/PDGFRB/TFAP2B/COL19A1/SEMA3C/RXRG/CNTNAP1/CFLAR/XK/TENM4/PLN/ITGB1/POPDC3/PPARGC1A/ALDH1A2/CSRP1/IGF1/CYP26B1/BMP7/FOXC2/SMAD7/HOPX/T…
GO:0034329	cell junction assembly	7e-18	1.2e-15	168	CDH1/SLITRK2/CLDN11/NRP1/LGI2/CLSTN2/THY1/AMIGO2/TRPV4/GPM6B/SLITRK6/APP/PCDHB5/APLNR/PRKACA/LRFN5/CDH19/ARHGAP6/FLRT2/IL1RAP/ACVRL1/CDH11/WNT7A/FGF13/EFNB2/NTRK3/CNTNAP2/SLITRK4/APOD/LRRC4/LRRN1/SNAI1/ITGB3/DLC1/RAPGEF2/PTPRJ/EPHB2/MYO9A/NRG1/LRP4/COL17A1/WNT11/NRCAM/GABRB2/COL16A1/DSCAM/DST/ACHE/JUP/EPHB1/FMN1/APC/AFDN/ITGB4/CNTNAP1/DRD2/PEAK1/NLGN1/GPM6A/CDH24/ROBO2/ANK2/LRTM2/LIMCH1/SMAD7/RHO…
GO:0048732	gland development	1.2e-16	1.5e-14	168	TBX3/IGFBP5/ONECUT2/SOX10/CDH1/NRP1/SALL1/RARG/TBX2/SERPINE2/UCP2/TGFBR3/SOX9/SOX2/IGF2/PAX6/PTPN3/SERPINF1/PITX1/STRA6/ONECUT1/NR3C1/BCL11B/SOCS2/SOX3/IQGAP3/PDGFRA/HOXA10/GLI3/STAT6/TGFBR2/ID4/PCNA/NRG1/WNT11/NOTCH1/CADM1/TBX1/PDGFA/MAFB/GATA2/SIX3/HGF/HOXD3/DDR1/CRH/PTCH1/PROX1/OTP/HNRNPD/SEMA3C/DRD2/ATP7A/CFLAR/ALDH1A3/CCNB2/EGF/GLI2/GDF7/WNT7B/EZH2/ALDH1A2/BMP7/RAP1GAP/FBXW7/CYP1B1/FRZB/STAT…
GO:0050673	epithelial cell proliferation	9.2e-13	5.6e-11	168	BMPER/ITGA4/IGFBP5/NRP1/ECM1/TBX2/HAS2/VSTM4/NGFR/SEMA5A/TGFBR3/SOX9/SOX2/EDNRB/MYC/FABP7/IGF2/PAX6/TWIST1/NRARP/APLNR/BMP5/SERPINF1/ARX/ACVRL1/COL8A2/SERPINB1/WNT7A/EFNB2/BCL11B/PGF/IQGAP3/SFRP2/IGFBP4/STAT6/EYA1/ITGB3/ZFP36/FAP/HMGB2/DUSP10/FLT4/F3/SOX11/NOTCH1/TBX1/MMRN2/RGCC/GATA2/PPP1R16B/HGF/LAMB1/INTU/PTCH1/TIE1/GLUL/PROX1/LGR4/PRKD1/DRD2/ATP7A/CFLAR/DLX6/JCAD/DLX5/EGF/ALDH1A2/AGTR1/IGF1/R…
GO:0001667	ameboidal-type cell migration	7.8e-12	4.1e-10	168	BMPER/ITGA4/RET/SOX10/TNS1/NR2E1/STARD13/EDN3/NRP1/FGF18/CENPV/SEMA3G/PLK2/HAS2/VSTM4/SEMA5A/DOCK5/SOX9/EDNRB/TWIST1/DAAM2/GDNF/PTPRR/SERPINF1/ARHGDIB/ACVRL1/ANGPT2/WNT7A/LGALS8/STC1/EFNB2/SASH1/AKAP12/MEOX2/ADGRA2/RHOJ/ENPP2/SNAI1/ITGB3/DNAJA4/FAP/TGFBR2/PTGS2/ANXA6/SPRED1/ITGA3/DUSP10/FLT4/WNT11/NOTCH1/DDR2/TBX1/PKN3/HDAC9/MMRN2/RGCC/GATA2/CCBE1/PRKCE/CD248/SEMA6D/JUP/SEMA5B/SEMA6A/GLUL/PROX1/I…
GO:0043410	positive regulation of MAPK cascade	1.6e-11	7.8e-10	168	BMPER/RET/EDN3/NRP1/FGF18/NAIP/SPRY2/TRPV4/SOX2/RASGRP1/IGF2/APP/GHR/CD36/WNT7A/SASH1/NTRK3/GCNT2/IQGAP3/PDGFRA/AKAP12/IGFBP4/ITGB3/ALOX15/RAPGEF2/PTPRJ/SHC1/NRG1/CDON/FLT4/ACKR3/PTPN1/FGFR3/NOTCH1/DDR2/EPHA8/TBX1/PDGFA/HGF/PDE5A/IRAK1/PRKCE/BCAR3/TRAF1/TLR4/LPAR3/GPR37/TNIK/PAK1/GAREM1/GADD45G/PDGFRB/CD4/P2RX7/ADCYAP1/DRD2/CFLAR/JCAD/MAP3K5/EGF/IGFBP6/WNT7B/EZH2/WWC1/IGF1/FBXW7/CX3CL1/NPY/RIPK1/…
GO:0042391	regulation of membrane potential	2.2e-17	3.3e-15	167	PIEZO2/KCNA1/SCN9A/SCN7A/HCN1/UCP2/KCNA2/GRIN3A/P2RX3/APP/RGS4/PTPN3/CD36/RIMS1/STOX1/SLC4A4/WNT7A/EHD3/FGF13/FXYD1/GLRA3/ABAT/GJD2/GABRG3/ATP1B1/SCN2B/GABRE/NRCAM/GABRB2/AKAP6/RELN/GRIK1/KCNJ5/P2RX5/CHRNA6/GABRA4/JUP/RNF207/YWHAH/SCN10A/GABRG1/IFI6/P2RX7/CNTNAP1/CNGB1/DRD2/TRPC5/NLGN1/RGS7BP/PLN/KCNK3/POPDC3/CHRNB4/ANK2/GPR88/CHRNA5/CALM3/SMAD7/RIMS4/CHRNB3/GRM5/KCNJ11/ASIC2/MEF2C/CHRNB1/ADRA1A/…
GO:0001655	urogenital system development	3e-26	3.1e-23	165	BMPER/RET/DCHS2/TFAP2A/NRP1/SALL1/RARG/ACVR2B/HAS2/SOX9/ITGA8/EDNRB/MYC/CRLF1/HEYL/GDNF/SERPINF1/STRA6/ANGPT2/ODC1/GREB1L/POU3F3/EFNB2/VANGL2/EMX2/PDGFRA/GFRA1/HOXA10/NID1/GLI3/EYA1/ITGB3/RARB/EPHB2/ID4/ITGA3/KLF15/LRP4/SIX2/WNT11/SOX11/NOTCH1/SPRY1/PDGFA/GATA2/TNS2/DLL1/PTCH1/FMN1/ENPEP/PROX1/LGR4/PDGFRB/TFAP2B/CFLAR/GLI2/HELLS/ROBO2/ZBTB16/WNT7B/SOX4/ALDH1A2/AGTR1/CYP26B1/BMP7/FOXC2/KIF26B/SEC6…
GO:0030900	forebrain development	2.7e-21	1.2e-18	162	TBX3/FOXG1/NR2E1/KCNA1/CDH1/NRP1/LHX2/SALL1/PRKG1/SEMA5A/SOX2/EMX1/APP/DMRTA2/PAX6/DRAXIN/WDR62/PLXNA4/PITX1/ARX/WNT7A/SOX1/OTX1/FGF13/POU3F3/BCL11B/EMX2/CNTNAP2/FEZF2/SOX3/EOMES/CCDC85C/GLI3/SYNE2/H2AX/TBR1/RARB/SLC1A2/NDEL1/DLC1/RAPGEF2/EPHB2/ID4/NRG1/SLC32A1/CDON/NOTCH1/GSX2/GATA2/FAT4/SIX3/RELN/CHD7/E2F1/LAMB1/PROX1/OTP/OLIG2/PGAP1/DRD2/ATP7A/DLX5/ALDH1A3/ADGRG1/GLI2/ROBO2/FEZF1/NEUROD1/TACC3…
GO:0010975	regulation of neuron projection development	5.7e-13	3.6e-11	159	RET/NR2E1/CDH1/SHOX2/NRP1/FRMD7/SEMA3G/NTNG1/THY1/SEMA5A/TRPV4/NGF/DRAXIN/TNN/BMP5/PLXNA4/SERPINF1/ATP8A2/WNT7A/FGF13/FUT9/EFNB2/NTRK3/POU4F2/NOVA2/FEZF2/RGMA/SFRP2/ITM2C/TBR1/NDEL1/RAPGEF2/EPHB2/ITGA3/FAT3/LRP4/SPOCK1/PRRX1/CDC20/BCL11A/NRCAM/HGF/RELN/MINAR1/PMP22/DSCAM/NR2F1/SPP1/SEMA6D/LPAR3/SEMA5B/AVIL/SEMA6A/YWHAH/TNIK/PAK1/CDH4/PRKD1/SEMA3C/MBP/TRPV2/CFLAR/TRPC5/NLGN1/XK/ROBO2/P3H1/CNTN2/DI…
GO:0042060	wound healing	5.2e-13	3.3e-11	158	ERBB3/UBASH3B/ARHGAP24/PRKG1/EMILIN1/SERPINE2/PLA2G4A/CD36/ACVRL1/TFPI/WNT7A/SERPINB2/MCAM/ADAMTS18/PLAT/PDGFRA/TMEFF2/GLI3/ABAT/ITGB3/FAP/TGFBR2/ALOX15/ANXA6/EPHB2/NRG1/F3/DDR2/IL6ST/PDGFA/GATA2/PRKCE/DST/PEAR1/TLR4/SH2B3/DDR1/PAK1/PDGFRB/ELK3/PROS1/PRKCD/CFLAR/DGKB/MAP3K5/PAPSS2/TIMP1/ITGB1/CSRP1/IGF1/FOXC2/CX3CL1/RHOC/APOE/PDGFB/TGFB1/F13A1/ADRA2C/SMPD1/TLN1/HBEGF/SLC12A2/DUOX1/MYOZ1/VAV3/DGKA…
GO:0031589	cell-substrate adhesion	1.2e-19	3.5e-17	154	ITGA4/ITGA9/ONECUT2/NID2/SPRY4/NRP1/VCAM1/EMILIN1/ATRNL1/PARVB/NTNG1/HAS2/ST6GAL1/THY1/EDIL3/DOCK5/ITGA8/GPM6B/CD36/TNN/ARHGAP6/ONECUT1/ACVRL1/ANGPT2/EGFLAM/EFEMP2/GCNT2/APOD/TMEFF2/ITGB8/NID1/BST1/ITGB3/ALOX15/SNED1/DLC1/PTPRJ/ITGA3/COL17A1/SPOCK1/NOTCH1/PLEKHA2/TTYH1/COL16A1/PRKCE/LAMB1/HOXD3/DDR1/JUP/EPHB1/FMN1/NEXMIF/MYADM/ITGB4/RRAS/PXN/ITGA10/LAMC3/BCAM/PIK3R1/ECM2/FBLN2/PEAK1/DISC1/ITGB1/I…
GO:0048880	sensory system development	4.6e-16	5.5e-14	154	RET/TMOD1/NR2E1/TFAP2A/NRP1/LHX2/MAB21L2/RARG/TBX2/ACVR2B/HCN1/CHRDL1/VSTM4/THY1/SPRY2/SOX9/SOX2/SLITRK6/PAX6/TWIST1/CRB1/SERPINF1/STRA6/ATP8A2/PLAAT3/ACVRL1/COL8A2/WNT7A/SOX1/ADAMTS18/BCL11B/MEIS1/POU4F2/PRPH2/PDGFRA/GLI3/RHOJ/TCIRG1/TGFBR2/RARB/BFSP1/SPRED1/EPHB2/FOXN4/FAT3/CDON/SOX11/NOTCH1/SPRY1/NDP/SIX3/SALL2/CHD7/BCAR3/DSCAM/DLL1/PXDN/ACHE/EPHB1/TGIF2/PROX1/PDGFRB/TMEM132E/TFAP2B/LAMC3/CRB2…
GO:0023061	signal release	1.7e-09	5.2e-08	154	TBX3/SNCG/EDN3/SYT15/ACVR2B/SCG5/UCP2/PLA2G4A/KCNA2/TRPV4/GRIN3A/EDNRB/ACSL4/MAFA/GDNF/RIMS1/ADM/WNT7A/HTR1B/PASK/CADPS/RAPGEF4/ABAT/TCIRG1/PTGS2/OXCT1/GRM2/TRH/SLC32A1/CHRM2/SOX11/SYT2/CHD7/PRKCE/NIBAN2/CHRNA6/SPP1/CRH/GLUL/TFAP2B/P2RX7/ADCYAP1/DRD2/HMGN3/NLGN1/RAB8B/NEUROD1/CHRNB4/SOX4/AGTR1/SYT6/CHRNA5/CALM3/RIMS4/CD38/CHRNB3/SELENOM/CAMK2A/EPHA5/GRM4/NKX3-1/SUCNR1/KCNJ11/SLC9B2/INHBB/MEF2C/AD…
GO:0150063	visual system development	8e-15	7.3e-13	149	RET/TMOD1/NR2E1/TFAP2A/NRP1/LHX2/MAB21L2/RARG/TBX2/ACVR2B/HCN1/CHRDL1/VSTM4/THY1/SPRY2/SOX9/SOX2/SLITRK6/PAX6/TWIST1/CRB1/SERPINF1/STRA6/ATP8A2/PLAAT3/ACVRL1/COL8A2/WNT7A/SOX1/ADAMTS18/BCL11B/MEIS1/POU4F2/PRPH2/PDGFRA/GLI3/RHOJ/TCIRG1/TGFBR2/RARB/BFSP1/SPRED1/EPHB2/FOXN4/FAT3/CDON/SOX11/NOTCH1/SPRY1/NDP/SIX3/SALL2/CHD7/BCAR3/DSCAM/DLL1/PXDN/ACHE/EPHB1/TGIF2/PROX1/PDGFRB/TFAP2B/LAMC3/CRB2/DRD2/ALD…
GO:0042692	muscle cell differentiation	4.4e-13	2.9e-11	149	TBX3/IGFBP5/TMOD1/SHOX2/SGCD/TBX2/ADAMTS5/DOCK5/SOX9/ITGA8/EDNRB/IGF2/RGS4/APLNR/ADM/NEB/SYNE1/EFNB2/RCAN1/EFEMP2/PDGFRA/ENG/NID1/RARB/NRG1/RIPOR2/CDON/NOTCH1/TBX1/HDAC9/AKAP6/LAMB1/DLL1/NIBAN2/LAMA2/PROX1/PDGFRB/CNTNAP1/CFLAR/XK/CAPN3/TMEM204/TMEM182/ITGB1/QKI/POPDC3/ANK2/EZH2/SMYD3/CSRP1/IGF1/CYP26B1/MYEF2/NFATC2/HOPX/BDNF/RBM38/TANC1/PRDM6/CDH2/BHLHE41/PDGFB/TGFB1/MYOZ2/MEF2C/CHRNB1/ADRA1A/BMP…
GO:0010959	regulation of metal ion transport	8.7e-12	4.5e-10	149	KCNA1/UBASH3B/EDN3/SERPINE2/THY1/STOM/P2RX3/PLP1/RGS4/APLNR/PRKACA/PTPN3/CEMIP/JAK3/EHD3/STC1/FGF13/NKAIN2/KCNS1/FXYD1/ATP1B1/ITGB3/SCN2B/PTGS2/HSPA2/FXYD3/AKAP6/CHD7/PRKCE/P2RX5/EPB41/STAC/RNF207/PRNP/YWHAH/PDGFRB/CD4/PRKD1/P2RX7/TRPV2/FXYD6/C4orf3/DRD2/ATP7A/EGF/CAPN3/PLN/KCNK3/GRAMD2A/ITGB1/KCNAB3/ANK2/CALM3/TRPC6/CX3CL1/HPCA/CAMK2A/PDGFB/SNCA/NETO2/HAP1/ATP2C2/KCNC2/KCNG1/CNTN1/NEDD4/NOS1AP/F…
GO:0044089	positive regulation of cellular component biogenesis	1.7e-06	2.4e-05	149	SYNPO2/SLITRK2/NRP1/FRMD7/EMILIN1/CLSTN2/THY1/AMIGO2/SOX9/SLITRK6/CD36/FLRT2/IL1RAP/WNT7A/WIPI1/CNTNAP2/SLITRK4/CDC42EP1/LRRN1/PDE4DIP/ALOX15/NDEL1/PTPRJ/EPHB2/NRG1/RIPOR2/CDC42EP5/SLF1/WNT11/RGCC/COL16A1/ARAP1/SLAIN1/CDT1/PRKCE/PLK4/TLR4/BIK/EPHB1/AVIL/FMN1/APC/PAK1/PXN/PIK3R1/P2RX7/ATP7A/NLGN1/GPM6A/SPAG5/EPS8/CDC42EP2/LRTM2/MOAP1/LIMCH1/FCHSD1/BMP7/CX3CL1/RHOC/HOPX/BDNF/WARS1/SYNPO/TGFB1/LPAR1…
GO:0072001	renal system development	1.7e-24	1.5e-21	148	BMPER/RET/DCHS2/TFAP2A/NRP1/SALL1/ACVR2B/HAS2/SOX9/ITGA8/EDNRB/MYC/CRLF1/HEYL/GDNF/SERPINF1/STRA6/ANGPT2/ODC1/GREB1L/POU3F3/EFNB2/VANGL2/EMX2/PDGFRA/GFRA1/NID1/GLI3/EYA1/ITGB3/RARB/ITGA3/KLF15/LRP4/SIX2/WNT11/SOX11/NOTCH1/SPRY1/PDGFA/TNS2/DLL1/PTCH1/FMN1/ENPEP/PROX1/LGR4/PDGFRB/TFAP2B/CFLAR/GLI2/HELLS/ROBO2/ZBTB16/WNT7B/SOX4/ALDH1A2/AGTR1/CYP26B1/BMP7/FOXC2/KIF26B/SEC61A1/HES5/SMAD7/BICC1/KANK2/P…
GO:0001654	eye development	7e-15	6.5e-13	148	RET/TMOD1/NR2E1/TFAP2A/NRP1/LHX2/MAB21L2/RARG/TBX2/ACVR2B/HCN1/CHRDL1/VSTM4/THY1/SPRY2/SOX9/SOX2/SLITRK6/PAX6/TWIST1/CRB1/SERPINF1/STRA6/ATP8A2/PLAAT3/ACVRL1/COL8A2/WNT7A/SOX1/ADAMTS18/BCL11B/MEIS1/POU4F2/PRPH2/PDGFRA/GLI3/RHOJ/TCIRG1/TGFBR2/RARB/BFSP1/SPRED1/EPHB2/FOXN4/FAT3/CDON/SOX11/NOTCH1/SPRY1/NDP/SIX3/SALL2/CHD7/BCAR3/DSCAM/DLL1/PXDN/ACHE/EPHB1/TGIF2/PROX1/PDGFRB/TFAP2B/LAMC3/CRB2/DRD2/ALD…
GO:0006816	calcium ion transport	4.6e-10	1.6e-08	148	UBASH3B/ITPR3/THY1/TRPV4/GRIN3A/EDNRB/P2RX3/PLP1/RGS4/APLNR/PRKACA/CALCRL/CEMIP/JAK3/EHD3/STC1/CACNA2D3/ATP1B1/ITGB3/PTGS2/ANXA6/HSPA2/AKAP6/CHD7/PRKCE/CDH23/MICU3/P2RX5/EPB41/STAC/PRNP/CACNG5/SLC24A2/PDGFRB/CD4/PRKD1/P2RX7/TRPV2/C4orf3/DRD2/TRPC5/GPM6A/EGF/RASA3/CAPN3/PLN/GRAMD2A/ANK2/SEC61A1/CALM3/TRPC6/CX3CL1/HPCA/CACNG4/CAMK2A/PDGFB/ADRA1A/TMEM37/SNCA/HAP1/ATP2C2/SLC24A1/GRIN2B/DDIT3/NOS1AP/G…
GO:0016055	Wnt signaling pathway	7.1e-09	1.9e-07	148	RBMS3/SOX10/SALL1/RARG/HIC1/CCDC88C/APCDD1/SEMA5A/SOX9/SOX2/EDNRB/ATP6AP2/APP/TPBGL/DAAM2/NRARP/DRAXIN/TNN/PRICKLE1/WNT7A/VANGL2/GRK5/SFRP2/IGFBP4/GLI3/LRRK1/ADGRA2/MDFI/PRICKLE2/PLEKHA4/ITGA3/KLF15/LRP4/WNT11/NOTCH1/NDP/CELSR1/SFRP4/WIF1/DEPDC1B/GPRC5B/FBXW4/JUP/APC/TNIK/LGR4/SHISA6/DRD2/DLX5/EGF/BAMBI/CELSR2/IGFBP6/DISC1/WNT7B/RECK/SOX4/DCDC2/TERT/MCC/BICC1/GPC5/FRZB/RNF138/CDH2/APOE/TGFB1/FZD3…
GO:0198738	cell-cell signaling by wnt	9.8e-09	2.6e-07	148	RBMS3/SOX10/SALL1/RARG/HIC1/CCDC88C/APCDD1/SEMA5A/SOX9/SOX2/EDNRB/ATP6AP2/APP/TPBGL/DAAM2/NRARP/DRAXIN/TNN/PRICKLE1/WNT7A/VANGL2/GRK5/SFRP2/IGFBP4/GLI3/LRRK1/ADGRA2/MDFI/PRICKLE2/PLEKHA4/ITGA3/KLF15/LRP4/WNT11/NOTCH1/NDP/CELSR1/SFRP4/WIF1/DEPDC1B/GPRC5B/FBXW4/JUP/APC/TNIK/LGR4/SHISA6/DRD2/DLX5/EGF/BAMBI/CELSR2/IGFBP6/DISC1/WNT7B/RECK/SOX4/DCDC2/TERT/MCC/BICC1/GPC5/FRZB/RNF138/CDH2/APOE/TGFB1/FZD3…
GO:0016049	cell growth	1.5e-06	2.1e-05	148	ITGA4/IGFBP5/CDH1/EDN3/NRP1/LHX2/RARG/SEMA3G/SERPINE2/SEMA5A/SOX9/EMX1/APP/NGF/RGS4/CPNE9/DRAXIN/TNN/RIMS1/ALCAM/PLXNA4/ACVRL1/FGF13/PAPPA2/SOCS2/POU4F2/RPS6KA3/SFRP2/IGFBP4/BST2/TGFBR2/NDEL1/PTPRJ/GNG4/SPOCK1/KAZALD1/WNT11/BCL11A/NRCAM/SYT2/SLIT3/AKAP6/MINAR1/DSCAM/CDKN2C/DDR1/SPP1/SEMA6D/LPAR3/SEMA5B/SEMA6A/CDH4/SEMA3C/TRPV2/TRPC5/RAPH1/DISC1/ITGB1/SEMA3D/FBLN5/MFSD2A/AGTR1/IGF1/IGFBPL1/SMAD7/B…
GO:0033674	positive regulation of kinase activity	3.5e-06	4.5e-05	147	ERBB3/RET/EDN3/ACVR2B/FGF18/AFAP1L2/SPRY2/RASGRP1/IGF2/GHR/STOX1/CEMIP/CDC25B/FGF13/SASH1/NTRK3/ACSL1/PDGFRA/ITGB3/TGFBR2/RAPGEF2/EPHB2/NRG1/CKS2/FLT4/PTPN1/WNT11/FGFR3/DDR2/EPHA8/PDGFA/RGCC/DLG3/PDE5A/RELN/IRAK1/GPRC5B/TLR4/DDR1/EPHB1/PRNP/TIE1/INSRR/PROX1/PAK1/GPRC5A/PDGFRB/SOCS1/CD4/DBF4/PRKD1/MOB3C/P2RX7/PRKCD/ADCYAP1/DRD2/MAP3K5/EGF/INCENP/EZH2/IGF1/FBXW7/CALM3/CDK5R2/DAB1/GRM5/EPHA5/PDGFB/R…
GO:1904062	regulation of cation transmembrane transport	1.6e-13	1.2e-11	146	KCNA1/UBASH3B/EDN3/HCN1/THY1/STOM/P2RX3/APP/PLP1/TWIST1/RGS4/APLNR/PRKACA/PTPN3/CEMIP/EHD3/FGF13/KCNS1/FXYD1/ATP1B1/ITGB3/TCIRG1/SCN2B/EPHB2/HSPA2/FXYD3/AKAP6/RELN/CHD7/PRKCE/P2RX5/STAC/CRH/RNF207/PRNP/YWHAH/CACNG5/SHISA6/PRKD1/P2RX7/FXYD6/C4orf3/DRD2/ATP7A/NLGN1/CAPN3/PLN/KCNK3/ITGB1/KCNAB3/ANK2/CALM3/CX3CL1/HPCA/CACNG4/SHISA9/MEF2C/SNCA/NETO2/HAP1/ARC/KCNC2/KCNG1/NEDD4/GRIN2B/NOS1AP/GRIN2A/FXYD…
GO:0006936	muscle contraction	4.3e-18	7.8e-16	145	TBX3/TMOD1/KCNA1/SCN7A/EDN3/SGCD/TBX2/PRKG1/TRPV4/DOCK5/EDNRB/P2RX3/PRKACA/GDNF/CALCRL/ATP8A2/EHD3/STC1/FGF13/FXYD1/SNTB1/ABAT/ATP1B1/SCN2B/PTGS2/ANXA6/NEUROG1/ARHGAP42/CHRM2/PDE5A/KCNJ5/MYOM1/RAP1GDS1/GSN/CERT1/STAC/JUP/NMU/RNF207/SCN10A/DRD2/TNNI3K/SSPN/BDKRB2/PLN/CHRNB4/ANK2/CALM3/SMAD7/CD38/SSTR2/HTR7/ADRA2C/CHRNB1/ADRA1A/KCNJ12/C12orf57/NOS1AP/CTNNA3/CRYAB/SLC6A8/NEDD4L/SCN4B/TRDN/SPX/ITGA2/…
GO:0050767	regulation of neurogenesis	6e-15	5.6e-13	145	FOXG1/SOX10/NR2E1/CDH1/SHOX2/NRP1/LHX2/SEMA3G/SERPINE2/THY1/SEMA5A/HEYL/DMRTA2/PAX6/NGF/DAAM2/DRAXIN/WDR62/PLXNA4/SERPINF1/WNT7A/FGF13/NTRK3/POU4F2/FEZF2/GLI3/HMGB2/NDEL1/RAPGEF2/EPHB2/ID4/DUSP10/LRP4/SOX11/NOTCH1/GSX2/IL6ST/RELN/CHD7/E2F1/DSCAM/DLL1/XRCC2/SPP1/SEMA6D/LPAR3/SEMA5B/SEMA6A/YWHAH/PROX1/ASPA/CDH4/OTP/RNF112/SEMA3C/MBP/OLIG2/TRPV2/FAIM/DRD2/TRPC5/PTPRZ1/ROBO2/TENM4/DLL3/FEZF1/DISC1/IT…
GO:0050808	synapse organization	8.1e-10	2.7e-08	145	NEFH/SNCG/CDH1/SLITRK2/NRP1/LGI2/CHRDL1/NTNG1/CLSTN2/FRMPD4/AMIGO2/SLITRK6/APP/PCDHB5/GDNF/ARHGAP22/LRFN5/FLRT2/IL1RAP/WNT7A/IGSF9/FGF13/EFNB2/NTRK3/SLITRK4/CNKSR2/LRRC4/LRRN1/EPHB2/ITGA3/NRG1/LRP4/PPFIBP1/CDC20/NRCAM/GABRB2/DOCK10/PPFIBP2/RELN/DSCAM/ACHE/EPHB1/PRNP/SHISA6/CNTNAP1/C1QL3/DRD2/NLGN1/TNNI3K/GPM6A/ROBO2/CNTN2/DISC1/WNT7B/LRTM2/PDZRN3/CX3CL1/NEUROD2/BDNF/BCAN/TANC1/IL1RAPL2/SYNPO/GRM5…
GO:0030003	cellular cation homeostasis	2e-05	0.00021	144	UBASH3B/SCGN/EDN3/ITPR3/THY1/TRPV4/MYC/ATP6AP2/APP/LACC1/APLNR/PRKACA/CEMIP/SLC4A4/HTR1B/STC1/GPR12/ATP1B1/ITGB3/TCIRG1/ANXA6/SCARA5/PTH1R/SLC30A4/AKAP6/CHD7/PRKCE/ATP6V1H/SLC9A9/CDH23/MICU3/RAP1GDS1/PRNP/SLC24A2/TFAP2B/PRKD1/P2RX7/HERPUD1/DRD2/ATP7A/TRPC5/XK/RASA3/CAPN3/PLN/SLC9A2/STEAP2/DISC1/RAB39A/ANK2/ATP6V1A/CALM3/TRPC6/CX3CL1/ATP6V0D2/GRM5/APOE/SNCA/CYBRD1/HAP1/HEXB/SLC12A2/ATP2C2/SLC4A8/S…
GO:0001822	kidney development	2e-23	1.3e-20	143	BMPER/RET/DCHS2/TFAP2A/NRP1/SALL1/ACVR2B/HAS2/SOX9/ITGA8/EDNRB/MYC/CRLF1/HEYL/GDNF/SERPINF1/STRA6/ANGPT2/ODC1/GREB1L/POU3F3/EFNB2/VANGL2/PDGFRA/GFRA1/NID1/GLI3/EYA1/ITGB3/RARB/ITGA3/KLF15/LRP4/SIX2/WNT11/SOX11/NOTCH1/SPRY1/PDGFA/TNS2/DLL1/PTCH1/FMN1/ENPEP/PROX1/LGR4/PDGFRB/TFAP2B/CFLAR/GLI2/HELLS/ROBO2/ZBTB16/WNT7B/SOX4/ALDH1A2/AGTR1/CYP26B1/BMP7/FOXC2/KIF26B/SEC61A1/HES5/SMAD7/BICC1/KANK2/PDGFB/…
GO:0050678	regulation of epithelial cell proliferation	1.1e-10	4.5e-09	143	ITGA4/NRP1/ECM1/HAS2/NGFR/SEMA5A/TGFBR3/SOX9/SOX2/EDNRB/MYC/IGF2/PAX6/TWIST1/NRARP/APLNR/BMP5/SERPINF1/ARX/ACVRL1/WNT7A/EFNB2/BCL11B/PGF/IQGAP3/SFRP2/EYA1/ITGB3/ZFP36/HMGB2/DUSP10/FLT4/F3/SOX11/NOTCH1/TBX1/MMRN2/RGCC/GATA2/PPP1R16B/LAMB1/INTU/PTCH1/TIE1/GLUL/PROX1/PRKD1/DRD2/ATP7A/CFLAR/DLX6/JCAD/DLX5/EGF/ALDH1A2/AGTR1/IGF1/RAP1GAP/FBXW7/HES5/MCC/STAT5A/APOE/PDGFB/LIMS2/NKX3-1/ROBO1/TGFB1/RIDA/ME…
GO:0009410	response to xenobiotic stimulus	3e-09	9e-08	143	RET/SOX10/CDH1/MCM7/BCHE/SLCO2B1/EMX1/MYC/HTR1B/EMX2/SULT1B1/ACSL1/PGF/AHR/SFRP2/ENG/ABAT/GABRG3/ITGB3/TGFBR2/PTGS2/SLC1A2/OXCT1/ITGA3/GRM2/PCNA/DUSP6/SULT1A1/PDGFA/SULT1C4/GAD2/BCAR3/E2F1/PTCH1/PRNP/LPL/TFAP2B/SEMA3C/P2RX7/DRD2/FMO1/NEUROD1/KCNK3/RAD54L/PDE3A/CYP26B1/RAB6C/NFATC2/EHMT2/CYP1B1/CD38/NKX3-1/FZD3/KCNJ11/MEF2C/SMPD1/AIM2/ADRA1A/TXNRD2/SNCA/GSTA4/GSTO2/GRIN2A/CENPF/RORA/NNMT/VAV3/TYMS…
GO:0022407	regulation of cell-cell adhesion	1.1e-05	0.00013	143	ITGA4/UBASH3B/CDH1/VCAM1/FGL2/PRKG1/SERPINE2/CBFB/HAS2/JAK1/THY1/TRPV4/SOX2/RASGRP1/IGF2/NRARP/TNFRSF21/JAK3/ADAMTS18/FUT9/EFNB2/GCNT2/GLI3/ABAT/TGFBR2/CD28/DUSP10/RIPOR2/NOTCH1/IL6ST/RGCC/PDE5A/IRAK1/CD55/HLA-A/IL7R/SH2B3/FSTL3/KLHL25/PRNP/AFDN/NEXMIF/MYADM/SOCS1/CD4/MBP/PRKCD/SMARCD2/GLI2/CELSR2/ZBTB16/SOX4/NFKBIZ/CCL28/IGF1/BMP7/KIF26B/CX3CL1/SMAD7/TGFB1/ADAM19/ZAP70/SOX13/FCHO1/BMP4/EFNB3/POD…
GO:0060562	epithelial tube morphogenesis	1.8e-18	3.5e-16	141	TBX3/RET/STARD13/NRP1/LHX2/SALL1/RARG/TBX2/SPRY2/SOX9/MYC/TWIST1/NRARP/APLNR/PRKACA/GDNF/BMP5/STOX1/ADM/PRICKLE1/ACVRL1/NR3C1/GREB1L/EFNB2/VANGL2/RGMA/SFRP2/ENG/GLI3/EYA1/TGFBR2/DLC1/FOXN4/TIMELESS/SIX2/WNT11/SOX11/NOTCH1/SPRY1/CELSR1/MMRN2/DLL1/DDR1/PTCH1/RNF207/TIE1/FMN1/PROX1/PAK1/LGR4/EGF/GLI2/RHOB/GDF7/SOX4/BMP7/FOXC2/KIF26B/HES5/CSMD1/NKX3-1/TGFB1/FZD3/HOXA11/RSPO2/MEF2C/FUZ/BMP4/PODXL/ASB2…
GO:0000280	nuclear division	1e-05	0.00012	141	EDN3/IGF2/MYBL2/CDC25B/CDCA5/KIF22/KIFC1/NEUROG1/CD28/NDEL1/HSPA2/UBE2C/CKS2/PTTG1/SLF1/CDC20/PLK1/PIWIL2/CDCA8/AURKB/RGCC/CDT1/PKMYT1/SPC24/KIF18B/APC/EME1/ESPL1/PDGFRB/NUSAP1/NCAPH/TEX15/KIF15/SPC25/CCNB2/EGF/SMARCD2/NUF2/SPAG5/KNTC1/TACC3/EPS8/RAD54L/KASH5/TOP2B/INCENP/GOLGA2/PSMC3IP/PDE3A/HFM1/IGF1/CYP26B1/BMP7/CCNB1IP1/EHMT2/USP44/KIF4A/ZWINT/KIF2C/PHIP/PDGFB/XRCC3/BUB1B/RAD51AP1/MAD2L1/SYCE…
GO:0001819	positive regulation of cytokine production	1.8e-05	0.00019	141	NAIP/AFAP1L2/TRPV4/RASGRP1/ATP6AP2/APP/TWIST1/LACC1/SPTBN1/CD36/IL1RAP/IL12RB2/AKAP12/PTGS2/HMGB2/CD28/PTPRJ/IL18R1/EPHB2/FLT4/F3/WNT11/CADM1/IL6ST/RGCC/HGF/CCBE1/IRAK1/CD55/GPRC5B/HLA-A/TLR4/TRIM6/LPL/BCL3/CD4/MBP/S100A13/PIK3R1/P2RX7/ADCYAP1/DRD2/STING1/SPON2/CX3CL1/CYP1B1/RIPK1/GPSM3/TGFB1/AIM2/HK1/BRCA1/CASP8/DDIT3/RORA/POLR3G/RARA/RIGI/OAS1/ARID5A/IFI16/B2M/CRLF2/FURIN/HLA-E/GATA6/NOS2/CLU/I…
GO:0007517	muscle organ development	6.1e-16	7e-14	139	ERBB3/SHOX2/SGCD/MKX/TGFBR3/IGF2/HEYL/DMRTA2/TWIST1/PITX1/NEB/STRA6/RCAN1/EFEMP2/EOMES/LARGE1/MEOX2/ENG/FGFRL1/NEUROG1/S1PR1/NRG1/RIPOR2/CDON/SOX11/NOTCH1/ALX4/TBX1/HDAC9/SAP30/CHD7/DLL1/NIBAN2/POU6F1/ZBTB18/EPHB1/LAMA2/PROX1/ADARB1/CD164/PAXBP1/COL19A1/RXRG/CNTNAP1/CFLAR/XK/CAPN3/PAX3/TMEM182/ITGB1/POPDC3/IGF1/CYP26B1/FOXC2/DISP1/SMAD7/TGFB1/MTM1/MYOZ2/MEF2C/POU4F1/ZBTB42/HBEGF/ZFPM2/BMP4/ASB2/H…
GO:0007015	actin filament organization	9.3e-07	1.4e-05	139	TMOD1/SYNPO2/ARHGAP28/NRP1/FRMD7/FHDC1/SEMA5A/TRPV4/RGS4/DAAM2/SPTBN1/TMSB15A/ARHGAP6/NEB/GAS2/TMEFF2/ARPC1B/CDC42EP1/ALOX15/DLC1/S1PR1/CDC42EP5/VILL/WNT11/RGCC/ARAP1/PRKCE/COTL1/GSN/SH3KBP1/AVIL/FMN1/MYADM/PROX1/PAK1/PLS3/DSTN/PXN/MYO1D/PIK3R1/SPTBN5/PRKCD/RHOB/EPS8/HMCN1/CDC42EP2/KASH5/ITGB5/PSTPIP2/LIMCH1/FCHSD1/ADD3/CX3CL1/RHOC/SYNPO/AP1AR/SHROOM4/LPAR1/ALMS1/LIMA1/MYO1C/HCLS1/EFS/NEBL/CDC42E…
GO:0048562	embryonic organ morphogenesis	2.3e-23	1.3e-20	138	TBX3/FOXG1/SHOX2/TFAP2A/RARG/TBX2/TBX15/LRIG1/SPRY2/SOX9/ITGA8/SLITRK6/PAX6/TWIST1/APLNR/STOX1/STRA6/ATP8A2/OTX1/VANGL2/PDGFRA/ENG/GLI3/EYA1/TGFBR2/MDFI/RARB/NEUROG1/EPHB2/FOXN4/SIX2/WNT11/SOX11/NOTCH1/PRRX1/ALX4/LRIG3/TBX1/MAFB/GATA2/SIX3/CHD7/SATB2/HOXD3/DLL1/CDH23/POU3F4/RNF207/PROX1/MMP16/CRB2/DLX6/DLX5/ALDH1A3/NEUROD1/BMP7/FOXC2/DSCAML1/IRX5/HOXC4/FRZB/ALX1/HOXA9/HOXB6/FZD3/FOXF2/HOXA11/MEF2…
GO:0010876	lipid localization	5e-05	0.00046	138	PMP2/RBP1/LRAT/ANO3/PLA2G4A/SLCO1A2/PLIN5/SLCO2B1/FABP7/ABCA8/SERPINA5/CD36/STRA6/ATP8A2/APOB/ACSL1/APOD/TEX2/ITGB3/APOL2/PTGS2/PITPNC1/CERT1/SPP1/CRH/PTCH1/ANO4/ABCA9/LPL/UGCG/FABP6/P2RX7/PRKCD/DRD2/PITPNM2/TRPC5/ABCA10/ABCG2/EGF/BDKRB2/PLSCR4/ABCB4/PLPPR4/SLC43A3/OSBPL6/MFSD2A/AGTR1/FBXW7/ATP10B/DGAT2/SELENOM/OSBPL10/APOE/NKX3-1/ATP10D/ESYT1/ATP8B1/HEXB/LIMA1/SLCO1C1/FABP3/ABCA4/SURF4/FITM2/OSB…
GO:0007178	transmembrane receptor protein serine/threonine kinase signaling pathway	7.5e-11	3e-09	137	BMPER/ONECUT2/ACVR2B/VEPH1/EMILIN1/CHRDL1/SPRY2/TGFBR3/ITGA8/SPTBN1/SKOR2/BMP5/ONECUT1/ACVRL1/BMP8B/PMEPA1/GCNT2/LNPEP/RNF165/RGMA/SFRP2/ITGB8/ENG/NUP93/TGFBR2/SPRED1/ITGA3/NBL1/MICOS10-NBL1/SOX11/NOTCH1/SPRY1/SFRP4/SAP30/FSTL3/TGIF2/TFAP2B/PXN/CRB2/DLX5/RASL11B/BAMBI/PPM1L/GDF7/HIVEP1/ITGB5/ASPN/BMP7/HES5/SMAD7/TMEM100/PELO/TGFB1/WWTR1/TNFAIP6/INHBB/FSTL1/ABTB3/TTK/BMP4/PCSK6/CDH5/TGFB1I1/LTBP2/…
GO:0045165	cell fate commitment	1.9e-24	1.5e-21	136	TBX3/ONECUT2/FOXG1/NR2E1/NRP1/TBX2/TBX15/SPRY2/SOX9/SOX2/DMRTA2/PAX6/ETS2/PITX1/ARX/TLX3/ONECUT1/WNT7A/SOX1/FGF13/BCL11B/NTRK3/FEZF2/EOMES/SFRP2/TBX4/GLI3/STAT6/EYA1/TBR1/NEUROG1/FOXN4/NRG1/CDON/SIX2/WNT11/SOX5/NOTCH1/PRRX1/GSX2/TBX1/GATA2/EPAS1/DLL1/ISL2/PTCH1/DHH/APC/PROX1/TCF3/OLIG2/GLI2/TENM4/NEUROD1/GDF7/ITGB1/WNT7B/CYP26B1/FOXC2/DSCAML1/HES5/EHMT2/HOXA11/ASCL1/SOX13/MEF2C/POU4F1/HOXC10/BMP4…
GO:0043010	camera-type eye development	1.1e-15	1.2e-13	136	RET/TMOD1/NR2E1/TFAP2A/NRP1/LHX2/MAB21L2/RARG/TBX2/ACVR2B/HCN1/VSTM4/THY1/SPRY2/SOX9/SLITRK6/PAX6/TWIST1/CRB1/SERPINF1/STRA6/ATP8A2/PLAAT3/ACVRL1/COL8A2/WNT7A/SOX1/BCL11B/MEIS1/POU4F2/PRPH2/PDGFRA/GLI3/RHOJ/TCIRG1/TGFBR2/BFSP1/SPRED1/EPHB2/FOXN4/FAT3/CDON/SOX11/NOTCH1/SPRY1/NDP/SIX3/CHD7/BCAR3/DSCAM/DLL1/ACHE/EPHB1/TGIF2/PROX1/PDGFRB/TFAP2B/LAMC3/CRB2/DRD2/ALDH1A3/GPM6A/NEUROD1/RORB/WNT7B/ALDH1A2…
GO:0032970	regulation of actin filament-based process	6.1e-09	1.7e-07	135	TMOD1/SYNPO2/ARHGAP28/NRP1/FRMD7/SEMA5A/GPM6B/RGS4/DAAM2/SPTBN1/TMSB15A/ARHGAP6/NEB/ARHGDIB/STC1/FGF13/NTRK3/IQGAP3/PDGFRA/TMEFF2/ARPC1B/CDC42EP1/BST2/BST1/ITGB3/ALOX15/DLC1/S1PR1/CDC42EP5/VILL/WNT11/PDGFA/CELSR1/RGCC/ARAP1/PRKCE/COTL1/GSN/JUP/AVIL/FMN1/MYADM/PROX1/PAK1/PDGFRB/DSTN/PXN/FRMD6/PIK3R1/SPTBN5/PRKCD/RHOB/PLN/EPS8/CDC42EP2/ANK2/LIMCH1/FCHSD1/ADD3/CX3CL1/RHOC/SYNPO/AP1AR/ABRACL/EPHA5/LP…
GO:0002683	negative regulation of immune system process	6.3e-06	7.6e-05	134	UBASH3B/GPR17/SERPINB9/PADI2/FGL2/EMILIN1/CBFB/PLK2/THY1/ADGRF5/SOX9/MYC/TWIST1/NRARP/BMP5/LRFN5/TNFRSF21/TCTA/JAK3/TSC22D3/APOD/AHR/GLI3/STAT6/BST2/ALOX15/PTPRJ/DUSP10/NBL1/MICOS10-NBL1/RIPOR2/LRRC17/SOX11/MAFB/GATA2/PDE5A/CD55/DLL1/HLA-A/IL7R/TLR4/FSTL3/PRNP/SOCS1/PIK3R1/NMI/HMGB3/DRD2/CCL28/FBXW7/SUSD4/CX3CL1/SMAD7/NPY/SERPINB4/TGFB1/TNFAIP6/BMP4/RIN3/GRN/FCRL3/APOA1/SAMHD1/RARA/TRIM21/LST1/GP…
GO:0032103	positive regulation of response to external stimulus	3.7e-05	0.00036	134	EDN3/NRP1/FGF18/EMILIN1/NAIP/SEMA5A/TRPV4/RASGRP1/APP/SASH1/NTRK3/PGF/PLAT/PTGS2/HMGB2/CD28/NDEL1/S1PR1/RIPOR2/F3/CADM1/IL6ST/MMRN2/CTSC/GPRC5B/DSCAM/TLR4/TRIM6/PAK1/LPL/PDGFRB/PRKD1/NMI/PVR/CXCL8/STING1/IFI35/LAMP1/NFKBIZ/AGTR1/CX3CL1/NPY/RIPK1/GPSM3/PDGFB/TGFB1/SUCNR1/LPAR1/PDGFD/AIM2/SNCA/SCG2/COCH/STX3/PTN/GRN/POLR3G/CALR/CASP4/CXCL13/PLSCR1/CAMK2N1/ETS1/IFI16/S100A8/HLA-E/SMOC2/ITGA2/CXCL12/…
GO:0060485	mesenchyme development	1.8e-17	2.9e-15	132	TBX3/ERBB3/RET/SOX10/EDN3/NRP1/TBX2/SEMA3G/HAS2/SPRY2/SEMA5A/TGFBR3/SOX9/EDNRB/MYC/HEYL/TWIST1/APLNR/GDNF/BMP5/ACVRL1/EOMES/GCNT2/SFRP2/ENG/SNAI1/TGFBR2/RANBP3L/ANXA6/SPRED1/NRG1/SIX2/WNT11/SOX11/NOTCH1/SPRY1/TBX1/RGCC/HGF/SEMA6D/SEMA5B/SEMA6A/PDGFRB/SEMA3C/CRB2/BAMBI/ROBO2/DLL3/DPPA4/SEMA3D/EZH2/ALDH1A2/IGF1/BMP7/FOXC2/SMAD7/TMEM100/FRZB/ALX1/CDH2/ROBO1/TGFB1/WWTR1/FOXF2/PITX2/RADIL/MEF2C/FUZ/ZF…
GO:0006869	lipid transport	1e-05	0.00012	129	PMP2/RBP1/LRAT/ANO3/PLA2G4A/SLCO1A2/SLCO2B1/FABP7/ABCA8/SERPINA5/CD36/STRA6/ATP8A2/APOB/ACSL1/APOD/TEX2/ITGB3/APOL2/PTGS2/PITPNC1/CERT1/SPP1/CRH/PTCH1/ANO4/ABCA9/UGCG/FABP6/P2RX7/PRKCD/DRD2/PITPNM2/TRPC5/ABCA10/ABCG2/EGF/BDKRB2/PLSCR4/ABCB4/PLPPR4/SLC43A3/OSBPL6/MFSD2A/AGTR1/ATP10B/SELENOM/OSBPL10/APOE/NKX3-1/ATP10D/ESYT1/ATP8B1/LIMA1/SLCO1C1/FABP3/ABCA4/SURF4/OSBPL1A/APOA1/VMP1/ABCD1/XKR4/PROCA1…
GO:0052547	regulation of peptidase activity	0.00019	0.0014	129	SERPINB9/ECM1/NAIP/SERPINE2/NGFR/SOX2/MYC/PCOLCE/APP/NGF/SERPINA5/SERPINF1/SERPINB1/TFPI/SERPINB2/RPS6KA3/TIMP3/SFRP2/BST2/PTGS2/TFAP4/DLC1/RCN3/SPOCK1/PTTG1/F3/HGF/UBE2Z/GSN/CTSB/PRNP/C4B/ST18/PROS1/MBP/IFI6/CRB2/C4A/CFLAR/MAP3K5/TIMP1/CST2/RECK/PERP/LXN/SERPINB4/NKX3-1/PIDD1/ROBO1/RARRES1/SH3RF1/AIM2/SNCA/SERPINB8/ITIH5/BIRC5/SERPINB3/SPOCK3/SERPINB6/CASP8/KHDC1/UACA/GRIN2B/GRIN2A/CTSD/GRN/CRYA…
GO:0051051	negative regulation of transport	0.0012	0.0064	129	ERBB3/SERPINE2/UCP2/GPM6B/TWIST1/RGS4/CD36/HTR1B/STC1/PIP4P2/APOD/ABAT/ITGB3/PTGS2/NEUROG1/EPHB2/NRG1/TRH/GABRE/NOTCH1/SFRP4/PRKCE/PACSIN2/NDFIP2/CRH/PKDCC/PRKD1/RHBDF1/C4orf3/DRD2/ATP7A/EGF/PLN/ARHGAP1/CALM3/APOE/STXBP6/KCNJ11/INHBB/ADRA2C/SNCA/FOXO1/NEDD4/EPHA3/RIN3/CRYAB/SLC43A1/PID1/PPP3CC/ITGAV/NEDD4L/LMAN1/TRDN/PLSCR1/TNFRSF1B/VAMP3/NTSR1/HES1/SPX/VSNL1/WNK2/FKBP1B/BCL2/LRRTM1/MCTP1/NPY5R/F…
GO:0019932	second-messenger-mediated signaling	3.6e-15	3.5e-13	127	ERBB3/EDN3/VCAM1/SGCD/NR5A2/PRKG1/ITPR3/PDE7B/SOX9/EDNRB/P2RX3/MAFA/APLNR/PRKACA/CD36/ADM/RCAN2/NUDT4/RCAN1/AHR/BST1/ATP1B1/PDE7A/RAPGEF2/PTPRJ/NRG1/ADGRG6/ACKR3/CBS/LOC102724560/PDE5A/AKAP6/P2RX5/PRNP/NPR2/CD4/P2RX7/CXCL8/ADCYAP1/NEUROD1/PLN/GNAI1/ANK2/PDE3A/AGTR1/IGF1/NFATC2/CALM3/NEUROD2/HPCA/TMEM100/GRM5/EPHA5/APOE/ZAP70/LPAR1/MYOZ2/KCNC2/EGFR/GRIN2B/NOS1AP/GRIN2A/MYOZ1/RASD1/AGTR2/AQP1/MCTP2…
GO:0040013	negative regulation of locomotion	4.7e-06	5.9e-05	127	IGFBP5/STARD13/CDH1/NRP1/PADI2/PRKG1/EMILIN1/SEMA3G/ST6GAL1/NGFR/THY1/SEMA5A/TNN/BMP5/PTPRR/SERPINF1/ARHGDIB/ACVRL1/ANGPT2/STC1/APOD/TMEFF2/SFRP2/MEOX2/ENG/BST2/DNAJA4/SPRED1/DLC1/PTPRJ/DUSP10/NRG1/NBL1/MICOS10-NBL1/RIPOR2/WNT11/NOTCH1/MMRN2/RGCC/SAP30/SRGAP3/SEMA6D/JUP/SEMA5B/TIE1/SEMA6A/AFDN/NEXMIF/ADARB1/RRAS/SEMA3C/DRD2/ABHD2/ADGRG1/TIMP1/ROBO2/RHOB/CYGB/RECK/SEMA3D/CCL28/LIMCH1/CX3CL1/SMAD7/…
GO:0032102	negative regulation of response to external stimulus	3.8e-05	0.00037	127	UBASH3B/GPR17/NRP1/SERPINB9/PADI2/FGL2/PRKG1/SEMA3G/RNF125/SERPINE2/PLK2/ST6GAL1/SEMA5A/GRIN3A/LRFN5/SERPINF1/CALCRL/ANGPT2/TFPI/SERPINB2/ADAMTS18/PLAT/PDGFRA/RGMA/ABAT/ZFP36/FAP/DUSP10/NBL1/MICOS10-NBL1/PBK/NOTCH1/PDGFA/HGF/HLA-A/SH2B3/SPP1/SEMA6D/SEMA5B/SEMA6A/PROS1/SEMA3C/NMI/PRKCD/DRD2/ROBO2/SEMA3D/IGF1/PTGIS/SUSD4/CX3CL1/NPY/SERPINB4/APOE/PDGFB/ROBO1/TNFAIP6/SLC12A2/INPP5F/PTPRS/CDH5/RORA/RI…
GO:0042063	gliogenesis	3e-15	2.9e-13	126	ERBB3/FOXG1/SOX10/NR2E1/GPR17/SERPINE2/APCDD1/SOX9/SOX2/EMX1/APP/PLP1/PAX6/CRB1/DAAM2/TNFRSF21/SOX1/NTRK3/EOMES/GLI3/SYNE2/ID4/DUSP10/NRG1/KLF15/ADGRG6/SOX11/NOTCH1/GSX2/PRDM8/IL6ST/LGI4/RELN/E2F1/LAMB1/DLL1/TLR4/CDKN2C/ASPA/ITGB4/RRAS/LAMC3/RNF112/OLIG2/CNTNAP1/B4GALT5/ADGRG1/PTPRZ1/TENM4/CNTN2/DISC1/SOX4/EZH2/HES5/CDK5R2/CX3CL1/DAB1/CDH2/TGFB1/LPAR1/ASCL1/SOX13/NFIB/HEXB/DLX2/CNTN1/SH3TC2/PRKCH…
GO:0051090	regulation of DNA-binding transcription factor activity	0.00039	0.0026	126	APP/HEYL/TWIST1/CD36/IL1RAP/NEUROG2/POU4F2/EOMES/GLI3/MDFI/NEUROG1/IL18R1/DDR2/TRIM14/NDP/RGCC/MID2/SFRP4/RELN/IRAK1/TRAF1/E2F1/TLR4/TRIM6/NTS/JUP/PTCH1/PRNP/PROX1/BCL3/TRAIP/PRKD1/TCF3/CFLAR/CAPN3/STING1/NEUROD1/RTKN2/HES6/PPARGC1A/EZH2/BMP7/PTGIS/CX3CL1/SMAD7/NEUROD2/CYP1B1/RHEBL1/TRIM34/RIPK1/CAMK2A/EPHA5/NKX3-1/PIDD1/AIM2/POU4F1/MAPK10/HCLS1/FANCD2/BHLHE40/C14orf39/DDIT3/PRKCH/CDKN2A/AMH/TRIM…
GO:0044772	mitotic cell cycle phase transition	0.0021	0.01	126	RHOU/PLK2/MYC/POLE/APP/STOX1/CDC25B/CDCA5/IQGAP3/NEUROG1/TFAP4/ID4/HSPA2/UBE2C/CKS2/DDR2/CDC20/PLK1/CDCA8/AURKB/RGCC/CDT1/E2F1/CDKN2C/ORC1/PKMYT1/SPC24/FOXM1/APC/ESPL1/DBF4/UBE2E2/SPC25/CCNB2/SMARCD2/NUF2/KNTC1/TACC3/EPS8/ITGB1/DTL/INCENP/EZH2/PPM1D/CALM3/TERT/KANK2/USP44/ZWINT/ATAD5/CAMK2A/PIDD1/XRCC3/RBBP8/CCNA2/BUB1B/MAD2L1/NASP/CHEK1/RRM1/BIRC5/TICRR/RCC1/TTK/GTSE1/BRCA1/BUB1/EGFR/CENPF/CDK15…
GO:1903131	mononuclear cell differentiation	0.0029	0.013	125	ITGA4/DHRS2/VCAM1/FGL2/CBFB/MYC/RASGRP1/NRARP/JAK3/ONECUT1/BCL11B/TPD52/EOMES/ITGB8/GLI3/STAT6/TCIRG1/TGFBR2/ITM2A/CD28/PTPRJ/IL18R1/DUSP10/HDAC9/MAFB/DOCK10/CHD7/DLL1/IL7R/KLHL25/BCL3/MFNG/SOCS1/CD4/DNAJB9/TCF3/PIK3R1/HMGB3/ATP7A/SMARCD2/GLI2/ZBTB16/ITGB1/TOP2B/SOX4/NFKBIZ/EZH2/KLF6/CYP26B1/SMAD7/ZAP70/BLNK/SH3RF1/SOX13/BMP4/FES/FANCD2/LFNG/TOX/RORA/BATF2/MYB/FCRL3/RARA/FZD9/SHB/SEMA4A/CTSK/TMEM…
GO:0061448	connective tissue development	1.8e-19	4.5e-17	124	SHOX2/MGP/ECM1/RARG/FGF18/TRPV4/SOX9/OGN/GHR/BMP5/PITX1/PLAAT3/ACVRL1/WNT7A/BMP8B/STC1/POU4F2/SFRP2/ITGB8/GLI3/SNAI1/ITGB3/TGFBR2/RARB/ANXA6/ID4/OXCT1/SIX2/WNT11/SOX5/FGFR3/NOTCH1/PRRX1/PTH1R/CBS/LOC102724560/ZNF219/SATB2/HOXD3/PDGFRB/PKDCC/ATP7A/CFLAR/TIMP1/ZBTB16/GDF7/WNT7B/PPARGC1A/BMP7/FOXC2/HES5/SMAD7/HOXC4/FRZB/DGAT2/SELENOM/PDGFB/TGFB1/HOXA11/BMP1/PDGFD/RSPO2/MEF2C/NFIB/BMP4/NKX3-2/DLX2/GD…
GO:1901342	regulation of vasculature development	8.8e-10	2.9e-08	124	BMPER/NR2E1/NRP1/ECM1/FGF18/EMILIN1/PLK2/JAK1/SPRY2/SEMA5A/ANGPTL4/TWIST1/APLNR/TNN/ADM/SERPINF1/ACVRL1/ANGPT2/E2F2/KLF2/SASH1/PGF/SFRP2/ITGB8/ENG/ADGRA2/RHOJ/ENPP2/ITGB3/TGFBR2/SPRED1/F3/RGCC/GATA2/PPP1R16B/HGF/CCBE1/MINAR1/DLL1/NIBAN2/JUP/TIE1/SEMA6A/GLUL/HTATIP2/RRAS/AGO1/PRKD1/CXCL8/ERAP1/JCAD/RHOB/ITGB1/RECK/FOXC2/PTGIS/TERT/CYP1B1/WARS1/SLC12A2/CDH5/BRCA1/GRN/TNFSF12/FOXC1/AQP1/CREB3L1/GPNM…
GO:0045765	regulation of angiogenesis	5.5e-10	1.8e-08	123	BMPER/NR2E1/NRP1/ECM1/FGF18/EMILIN1/PLK2/JAK1/SPRY2/SEMA5A/ANGPTL4/TWIST1/APLNR/TNN/ADM/SERPINF1/ACVRL1/ANGPT2/E2F2/KLF2/SASH1/PGF/SFRP2/ITGB8/ENG/ADGRA2/RHOJ/ENPP2/ITGB3/TGFBR2/SPRED1/F3/RGCC/GATA2/PPP1R16B/HGF/CCBE1/MINAR1/DLL1/NIBAN2/JUP/TIE1/SEMA6A/GLUL/HTATIP2/RRAS/AGO1/PRKD1/CXCL8/ERAP1/JCAD/RHOB/ITGB1/RECK/FOXC2/PTGIS/TERT/CYP1B1/WARS1/SLC12A2/CDH5/BRCA1/GRN/TNFSF12/FOXC1/AQP1/CREB3L1/GPNM…
GO:0050878	regulation of body fluid levels	7.2e-07	1.1e-05	123	UBASH3B/PRKG1/EMILIN1/SERPINE2/HAS2/PLA2G4A/TRPV4/EDNRB/FLI1/APLNR/PRKACA/CD36/ADM/TFPI/SERPINB2/ADAMTS18/SOCS2/PLAT/PDGFRA/ABAT/ITGB3/FAP/NEUROG1/EPHB2/F3/NPR3/IL6ST/PDGFA/PRKCE/PEAR1/TLR4/SH2B3/DDR1/UGCG/TFAP2B/PROS1/PRKCD/DRD2/ATP7A/DGKB/PAPSS2/CELSR2/CSRP1/CYP26B1/STAT5A/APOE/PDGFB/F13A1/ADRA2C/TLN1/ELOVL1/PRKACB/VAV3/DGKA/ERBB4/AQP1/LMAN1/PLSCR1/HPS5/F2RL2/KLF4/ITGA2/ANXA5/MYL12A/CDO1/SCUBE1…
GO:0090596	sensory organ morphogenesis	8.5e-19	1.7e-16	122	TBX3/FOXG1/TFAP2A/RARG/TBX2/HCN1/LRIG1/THY1/SPRY2/SOX9/ITGA8/SLITRK6/PAX6/TWIST1/CRB1/STOX1/STRA6/ATP8A2/COL8A2/SOX1/OTX1/MEIS1/GLI3/EYA1/RARB/NEUROG1/EPHB2/FOXN4/FAT3/CDON/SIX2/SOX11/NOTCH1/PRRX1/LRIG3/TBX1/MAFB/GATA2/SIX3/CHD7/BCAR3/DSCAM/DLL1/CDH23/INTU/POU3F4/EPHB1/PROX1/TFAP2B/CRB2/DLX6/DLX5/ALDH1A3/RORB/MFSD2A/CYP26B1/BMP7/FRZB/FZD3/FOXF2/PITX2/BMP4/TULP1/IMPG2/NKX3-2/MYO3A/C12orf57/MAN2A1/…
GO:0048638	regulation of developmental growth	3e-11	1.4e-09	122	CDH1/NRP1/TBX2/SEMA3G/SEMA5A/TGFBR3/IGF2/APP/NGF/RGS4/GHR/CPNE9/DRAXIN/RIMS1/PLXNA4/ATP8A2/ARX/FGF13/SOCS2/POU4F2/TGFBR2/NDEL1/DUSP10/DUSP6/FGFR3/NOTCH1/NPY1R/BCL11A/NRCAM/SYT2/AKAP6/CHD7/DSCAM/DLL1/SPP1/SEMA6D/LPAR3/PTCH1/SEMA5B/SEMA6A/PROX1/CDH4/SEMA3C/TRPV2/DRD2/TRPC5/CAPN3/DISC1/SEMA3D/PPIB/MFSD2A/WWC1/IGF1/FOXC2/SMAD7/HOPX/BDNF/STAT5A/APOE/MTM1/MEF2C/ZFPM2/BMP4/PTPRS/CPNE6/MAP2/TBX5/MYOZ1/FO…
GO:0018108	peptidyl-tyrosine phosphorylation	2.8e-07	5.1e-06	122	ERBB3/RET/NRP1/AFAP1L2/JAK1/THY1/IGF2/CRLF1/APP/GHR/CD36/JAK3/IL12RB2/NTRK3/PDGFRA/GFRA1/SFRP2/LRRK1/ENPP2/BST1/ITGB3/PTPRJ/EPHB2/SHC1/NRG1/LRP4/FLT4/PBK/PTPN1/FGFR3/DDR2/EPHA8/IL6ST/PDGFA/DLG3/HGF/RELN/PRKCE/GPRC5B/SH2B3/DDR1/EPHB1/PRNP/TIE1/INSRR/GPRC5A/PDGFRB/SOCS1/CD4/PKDCC/PRKCD/PEAK1/EGF/MVP/IGF1/FBXW7/HES5/GRM5/EPHA5/PDGFB/TGFB1/ZAP70/PDGFD/ADRA1A/HBEGF/TTK/HCLS1/INPP5F/FES/CNTN1/EGFR/EPHA…
GO:0018212	peptidyl-tyrosine modification	3.8e-07	6.5e-06	122	ERBB3/RET/NRP1/AFAP1L2/JAK1/THY1/IGF2/CRLF1/APP/GHR/CD36/JAK3/IL12RB2/NTRK3/PDGFRA/GFRA1/SFRP2/LRRK1/ENPP2/BST1/ITGB3/PTPRJ/EPHB2/SHC1/NRG1/LRP4/FLT4/PBK/PTPN1/FGFR3/DDR2/EPHA8/IL6ST/PDGFA/DLG3/HGF/RELN/PRKCE/GPRC5B/SH2B3/DDR1/EPHB1/PRNP/TIE1/INSRR/GPRC5A/PDGFRB/SOCS1/CD4/PKDCC/PRKCD/PEAK1/EGF/MVP/IGF1/FBXW7/HES5/GRM5/EPHA5/PDGFB/TGFB1/ZAP70/PDGFD/ADRA1A/HBEGF/TTK/HCLS1/INPP5F/FES/CNTN1/EGFR/EPHA…
GO:0045860	positive regulation of protein kinase activity	6.1e-05	0.00055	122	ERBB3/EDN3/ACVR2B/FGF18/AFAP1L2/SPRY2/RASGRP1/IGF2/GHR/STOX1/CEMIP/CDC25B/FGF13/SASH1/NTRK3/ACSL1/ITGB3/TGFBR2/RAPGEF2/NRG1/CKS2/PTPN1/WNT11/DDR2/PDGFA/RGCC/DLG3/PDE5A/RELN/IRAK1/GPRC5B/TLR4/PRNP/PROX1/PAK1/GPRC5A/PDGFRB/SOCS1/CD4/DBF4/MOB3C/P2RX7/PRKCD/ADCYAP1/DRD2/MAP3K5/EGF/INCENP/EZH2/IGF1/FBXW7/CALM3/CDK5R2/DAB1/GRM5/PDGFB/ROBO1/TGFB1/PDGFD/MEF2C/ADRA2C/ADRA1A/SNCA/HBEGF/GPRC5C/EGFR/RASSF2/E…
GO:0001558	regulation of cell growth	7.7e-05	0.00066	122	IGFBP5/CDH1/NRP1/SEMA3G/SERPINE2/SEMA5A/NGF/RGS4/CPNE9/DRAXIN/RIMS1/PLXNA4/ACVRL1/FGF13/PAPPA2/SOCS2/POU4F2/RPS6KA3/SFRP2/IGFBP4/BST2/NDEL1/PTPRJ/GNG4/SPOCK1/KAZALD1/WNT11/BCL11A/NRCAM/SYT2/SLIT3/AKAP6/MINAR1/DSCAM/CDKN2C/DDR1/SPP1/SEMA6D/LPAR3/SEMA5B/SEMA6A/CDH4/SEMA3C/TRPV2/TRPC5/DISC1/SEMA3D/FBLN5/MFSD2A/AGTR1/IGF1/IGFBPL1/SMAD7/BDNF/FRZB/CD38/APOE/TGFB1/HBEGF/CDKN2AIP/PTPRS/CPNE6/EGFR/MAP2/AG…
GO:0006875	cellular metal ion homeostasis	9.6e-05	0.00081	121	UBASH3B/SCGN/EDN3/ITPR3/THY1/TRPV4/MYC/APP/APLNR/PRKACA/CEMIP/HTR1B/STC1/GPR12/ATP1B1/ITGB3/TCIRG1/ANXA6/SCARA5/PTH1R/SLC30A4/AKAP6/CHD7/PRKCE/CDH23/MICU3/RAP1GDS1/PRNP/SLC24A2/PRKD1/P2RX7/HERPUD1/DRD2/ATP7A/TRPC5/XK/RASA3/CAPN3/PLN/STEAP2/DISC1/ANK2/ATP6V1A/CALM3/TRPC6/CX3CL1/GRM5/APOE/SNCA/CYBRD1/HAP1/HEXB/SLC12A2/ATP2C2/SLC24A1/MT1F/CDH5/HEPH/DDIT3/CALB2/CALR/FZD9/LETM2/SLC30A3/MCOLN3/SYPL2/TR…
GO:1901987	regulation of cell cycle phase transition	0.0023	0.011	121	TBX2/PLK2/SOX2/APP/STOX1/CDC25B/CDCA5/H2AX/NEUROG1/TFAP4/TIMELESS/HSPA2/UBE2C/PBK/DDR2/CDC20/PLK1/CDCA8/AURKB/RGCC/SIX3/CDT1/E2F1/RHNO1/CDKN2C/ORC1/SPC24/APC/EME1/PROX1/ESPL1/DBF4/UBE2E2/SPC25/SMARCD2/NUF2/CDC45/KNTC1/DTL/INCENP/EZH2/FBXW7/DOT1L/TERT/KANK2/USP44/ZWINT/ATAD5/NKX3-1/PIDD1/XRCC3/RBBP8/BUB1B/MAD2L1/CHEK1/RRM1/BIRC5/TICRR/TTK/GTSE1/FANCD2/BRCA1/BUB1/EGFR/CENPF/CDC25C/RRM2/ANAPC15/CDKN…
GO:0090287	regulation of cellular response to growth factor stimulus	5.3e-10	1.8e-08	120	BMPER/ONECUT2/SPRY4/NRP1/FGF18/VEPH1/EMILIN1/CHRDL1/NGFR/SPRY2/TGFBR3/ITGA8/SKOR2/ONECUT1/ACVRL1/PMEPA1/RNF165/RGMA/SFRP2/ENG/ADGRA2/ITGB3/SPRED1/ITGA3/NBL1/MICOS10-NBL1/PTPN1/SOX11/NOTCH1/SPRY1/MMRN2/SFRP4/SAP30/CCBE1/DLL1/NIBAN2/FSTL3/SEMA6A/TFAP2B/CRB2/CFLAR/JCAD/RASL11B/BAMBI/TMEM204/ASPN/HES5/SMAD7/PELO/ROBO1/TGFB1/TNFAIP6/FSTL1/FUZ/BMP4/MYO1C/PCSK6/CDH5/TGFB1I1/NEDD4/TMEM108/AGTR2/CREB3L1/S…
GO:0052548	regulation of endopeptidase activity	0.00034	0.0023	120	SERPINB9/NAIP/SERPINE2/NGFR/SOX2/MYC/APP/NGF/SERPINA5/SERPINF1/SERPINB1/TFPI/SERPINB2/RPS6KA3/TIMP3/SFRP2/BST2/PTGS2/TFAP4/DLC1/SPOCK1/PTTG1/F3/HGF/UBE2Z/GSN/PRNP/C4B/ST18/PROS1/MBP/IFI6/CRB2/C4A/CFLAR/MAP3K5/TIMP1/CST2/RECK/PERP/LXN/SERPINB4/NKX3-1/PIDD1/ROBO1/RARRES1/SH3RF1/AIM2/SNCA/SERPINB8/ITIH5/BIRC5/SERPINB3/SPOCK3/SERPINB6/CASP8/KHDC1/UACA/GRIN2B/GRIN2A/CTSD/CRYAB/SERPINH1/AQP1/CST3/SPOCK…
GO:0045787	positive regulation of cell cycle	9.6e-08	2e-06	119	TBX3/FOXG1/NR2E1/EDN3/TBX2/CENPV/IGF2/APP/STOX1/CDC25B/CDCA5/NEUROG1/CD28/HSPA2/UBE2C/CKS2/SLF1/PBK/DDR2/PIWIL2/CDCA8/AURKB/RGCC/CDT1/PRKCE/PLK4/RHNO1/PROX1/ESPL1/PDGFRB/NUSAP1/DBF4/UBE2E2/NCAPH/DRD2/EGF/SPAG5/DTL/INCENP/EZH2/FEN1/IGF1/CDK5R2/TERT/ATAD5/PHIP/DYNLT3/CCPG1/PDGFB/NKX3-1/XRCC3/RAD51AP1/MAD2L1/ASCL1/E2F8/CHEK1/RRM1/BIRC5/GPSM2/LFNG/EGFR/RACGAP1/CDC25C/RRM2/ECT2/CALR/RARA/TRIM21/SVIL/S…
GO:1903522	regulation of blood circulation	3.1e-18	5.7e-16	118	SHOX2/EDN3/TBX2/HCN1/DOCK5/EDNRB/RGS4/PRKACA/ADM/CORIN/EHD3/STC1/FGF13/FXYD1/GCH1/ATP1B1/SCN2B/PTGS2/FOXN4/ARHGAP42/CHRM2/PDE5A/CELF2/EPAS1/KCNJ5/JUP/RNF207/SCN10A/DRD2/TNNI3K/BDKRB2/PLN/SMTNL2/ANK2/AGTR1/CALM3/SMAD7/HOPX/CD38/ECE1/ASIC2/ADRA2C/ADRA1A/HBEGF/KCNJ12/NOS1AP/TBX5/IRX3/AGTR2/CTNNA3/TBX18/RNLS/SCN4B/TRDN/HSPB7/SPX/CYSLTR1/FKBP1B/PDE4B/EDNRA/ABCC9/CHGA/ISL1/CACNA1D/KCNH6/NPPA/TH/AVPR1B/…
GO:0050890	cognition	1.2e-11	6e-10	118	CHL1/S100B/PLK2/ITPR3/BCHE/ITGA8/APP/NGF/SERPINF1/STRA6/FGF13/CHST10/RCAN1/CNTNAP2/GPR155/MAP1A/NPTX2/TBR1/PTGS2/NEUROG1/EPHB2/ITGA3/RELN/CHD7/CRH/PRNP/DRD2/PTPRZ1/CNTN2/ITGB1/FEN1/GPR88/MFSD2A/NEUROD2/EHMT2/BDNF/TANC1/GRM5/CSMD1/APOE/MME/SHROOM4/NRGN/MEF2C/ARC/GABRA5/FOXO6/EGFR/C12orf57/PJA2/GRIN2B/GRIN2A/AFF2/PTN/BRINP1/FZD9/SNAP25/SORCS3/PPP1R1B/NOG/FAM107A/CAMK2N1/B2M/NTSR1/B3GAT1/CEBPB/PRKCG…
GO:0032956	regulation of actin cytoskeleton organization	2.9e-07	5.2e-06	118	TMOD1/SYNPO2/ARHGAP28/NRP1/FRMD7/SEMA5A/GPM6B/RGS4/DAAM2/SPTBN1/TMSB15A/ARHGAP6/NEB/ARHGDIB/NTRK3/IQGAP3/PDGFRA/TMEFF2/ARPC1B/CDC42EP1/BST2/BST1/ITGB3/ALOX15/DLC1/S1PR1/CDC42EP5/VILL/WNT11/PDGFA/CELSR1/RGCC/ARAP1/PRKCE/COTL1/GSN/AVIL/FMN1/MYADM/PROX1/PAK1/PDGFRB/DSTN/PXN/PIK3R1/SPTBN5/PRKCD/RHOB/EPS8/CDC42EP2/LIMCH1/FCHSD1/ADD3/CX3CL1/RHOC/SYNPO/AP1AR/EPHA5/LPAR1/RHOQ/ALMS1/LIMA1/HCLS1/CDC42EP4/F…
GO:0043434	response to peptide hormone	0.00039	0.0026	118	IGFBP5/UCP2/JAK1/TGFBR3/TRPV4/EDNRB/IGF2/GHR/ADM/JAK3/SOCS2/POU4F2/PLAT/STAT6/ITGB3/PTGS2/NDEL1/SHC1/KLF15/PTPN1/DDR2/HDAC9/PTPRE/BCAR3/TNS2/RAP1GDS1/INSRR/APC/LPL/RAB31/SOCS1/PXN/PIK3R1/PRKCD/CFLAR/TIMP1/GNAI1/PDK4/TWIST2/AGTR1/BMP7/FOXC2/CYP1B1/STAT5A/PHIP/CAMK2A/CCNA2/INHBB/RHOQ/GLP2R/FOXO1/MYO1C/AGTR2/CYP11A1/DNAI1/PID1/NR4A2/UCP3/CTSK/SLC27A4/TNFSF10/CXCL12/CDO1/F7/CRHR2/GPR21/EDNRA/CPEB1/XB…
GO:0006979	response to oxidative stress	0.0013	0.007	118	DHRS2/UCP2/NCOA7/APP/CD36/STOX1/KLF2/RCAN1/APOD/PDGFRA/STAT6/GCH1/PTGS2/PCNA/DDR2/SELENOP/HGF/EPAS1/TLR4/PXDN/PRNP/GPR37/HMOX2/PDGFRB/PXN/PRKD1/RNF112/PRKCD/ATP7A/CHCHD2/MAP3K5/RHOB/CYGB/PPARGC1A/EZH2/FBLN5/BMP7/MYEF2/FBXW7/ETV5/CYP1B1/CD38/ACOX2/RIPK1/APOE/PRODH/PDGFD/P4HB/TXNRD2/SNCA/FOXO1/IPCEF1/FANCD2/PSIP1/EGFR/DUOX1/CRYAB/ECT2/AQP1/NUDT1/ABCD1/NR4A2/ND5/UCP3/GPX8/PDLIM1/WNT16/FKBP1B/BCL2/MC…
GO:0009314	response to radiation	0.0057	0.023	118	VCAM1/MYC/APP/CRB1/ATP8A2/ANGPT2/TSPYL5/PRPH2/SFRP2/FANCG/EYA1/ITGB3/H2AX/POLD1/PTGS2/SLC1A2/PCNA/PBK/AURKB/RHNO1/PCLAF/XRCC2/SEMA5B/BCL3/POLD3/PIK3R1/CNGB1/PRKCD/DRD2/TIMP1/RHOB/ITGB1/RAD54L/DTL/USP1/FEN1/GPR88/PPM1D/ELOVL4/NPY/TANC1/MME/RAD51AP1/ASIC2/RGR/SMPD1/MFAP4/CHEK1/TICRR/MAPK10/TULP1/SLC24A1/MSH6/FANCD2/BRCA1/KCNC2/ABCA4/BHLHE40/EGFR/NEDD4/GRIN2A/CRYAB/ECT2/AQP1/HSPA5/CDC25A/PPP1R1B/NOG…
GO:0051146	striated muscle cell differentiation	1.3e-13	9.2e-12	117	TBX3/IGFBP5/TMOD1/SHOX2/SGCD/ADAMTS5/DOCK5/IGF2/RGS4/NEB/EFNB2/RCAN1/PDGFRA/RARB/NRG1/RIPOR2/CDON/NOTCH1/TBX1/HDAC9/AKAP6/DLL1/NIBAN2/PROX1/PDGFRB/CNTNAP1/CFLAR/XK/CAPN3/TMEM182/ITGB1/POPDC3/EZH2/SMYD3/CSRP1/IGF1/CYP26B1/MYEF2/NFATC2/HOPX/BDNF/RBM38/TANC1/CDH2/BHLHE41/TGFB1/MYOZ2/MEF2C/ADRA1A/BMP4/NEBL/ASB2/PLD3/TBX5/IRX3/MYOZ1/TBX18/CALR/RARA/ADAM12/SIX4/ADAMTS15/LMNA/ACVR1/GATA6/BCL2/ACTC1/LMOD…
GO:0061458	reproductive system development	1.1e-11	5.4e-10	117	TBX3/SALL1/RARG/SERPINE2/TFAP2C/SOX9/BMP5/SERPINF1/STRA6/WNT7A/GREB1L/GAS2/PDGFRA/GFRA1/SFRP2/HOXA10/GLI3/FANCG/HMGB2/NEUROG1/ID4/TAF4/NOTCH1/PDGFA/SLIT3/CHD7/BIK/ADAM29/PTCH1/DHH/LGR4/PDGFRB/ADGRG1/ROBO2/GDF7/ACSBG1/BMP7/IRX5/CYP1B1/CSMD1/HOXA9/NKX3-1/TNFAIP6/INHBB/FOXF2/HOXA11/NASP/MAMLD1/ZFPM2/BMP4/LFNG/SPATA22/CYP7B1/FOXC1/AMH/NUDT1/RARA/HSPA5/KIF18A/SIX4/NOG/TNFSF10/ASPM/GATA6/DMRTA1/BCL2/CE…
GO:0032409	regulation of transporter activity	4.1e-10	1.4e-08	117	KCNA1/HCN1/STOM/APP/TWIST1/PRKACA/PTPN3/EHD3/FGF13/KCNS1/FXYD1/ATP1B1/SCN2B/EPHB2/HSPA2/FXYD3/AKAP6/RELN/PRKCE/NDFIP2/STAC/CRH/RNF207/PRNP/YWHAH/CACNG5/SHISA6/FXYD6/PRKCD/C4orf3/DRD2/ATP7A/NLGN1/PLN/KCNK3/ITGB1/ANK2/CALM3/TRPC6/HPCA/RIPK1/GRM5/CACNG4/SHISA9/MEF2C/SNCA/NETO2/HAP1/ARC/KCNC2/KCNG1/NEDD4/NOS1AP/FXYD7/VMP1/PPP3CC/RASGRF2/FXYD5/NEDD4L/SCN4B/TRDN/NTSR1/WNK2/FKBP1B/CTSS/BCL2/PDE4B/EDNRA/…
GO:0008544	epidermis development	3.3e-07	5.8e-06	117	IGFBP5/LHX2/SOX21/NGFR/APCDD1/SOX9/SLITRK6/PAX6/BCL11B/ETV4/SNAI1/MYCL/ZFP36/LRP4/COL17A1/NOTCH1/ALX4/PDGFA/MAFB/SFRP4/PLOD1/DLL1/CDH23/INTU/PTCH1/STS/SVEP1/UGCG/LGR4/TMEM132E/PLOD3/ATP7A/GLI2/EZH2/CYP26B1/HES5/FZD3/PITX2/FUZ/BMP4/EGFR/PRKCH/FOXC1/PTHLH/MCOLN3/WNT16/DLX3/IRF6/KLF4/HES1/GATA6/SCRIB/BCL2/LHFPL5/PTCH2/ESRP1/CDH3/POU3F2/PLAAT4/POU2F3/KRT32/KRT80/DKK1/KRT1/AKR1C3/SHH/CD109/FGF10/FGF2/…
GO:0090130	tissue migration	2.1e-06	2.9e-05	117	BMPER/NR2E1/STARD13/NRP1/FGF18/PLK2/HAS2/VSTM4/SEMA5A/DOCK5/SOX9/DAAM2/PTPRR/SERPINF1/ACVRL1/ANGPT2/WNT7A/LGALS8/STC1/EFNB2/SASH1/MEOX2/ADGRA2/RHOJ/ENPP2/SNAI1/ITGB3/DNAJA4/FAP/TGFBR2/PTGS2/SPRED1/ITGA3/DUSP10/FLT4/NOTCH1/PKN3/HDAC9/MMRN2/RGCC/GATA2/CCBE1/PRKCE/JUP/GLUL/PROX1/RRAS/PXN/PRKD1/JCAD/EGF/RHOB/ITGB1/FOXC2/FBXW7/MCC/KANK2/CYP1B1/STAT5A/APOE/PDGFB/ROBO1/TGFB1/FSTL1/MEF2C/HBEGF/BMP4/SCG2/…
GO:1902903	regulation of supramolecular fiber organization	8.4e-06	9.9e-05	117	TMOD1/SYNPO2/ARHGAP28/NRP1/FRMD7/EMILIN1/SEMA5A/TRPV4/APP/RGS4/DAAM2/SPTBN1/TMSB15A/ARHGAP6/FGF13/EFEMP2/TMEFF2/MAP1A/ARPC1B/CDC42EP1/PDE4DIP/ALOX15/DLC1/S1PR1/CDC42EP5/VILL/WNT11/RGCC/ARAP1/SLAIN1/PRKCE/COTL1/GSN/AEBP1/AVIL/FMN1/APC/MYADM/PROX1/PAK1/DSTN/PXN/PIK3R1/SPTBN5/PRKCD/EPS8/CDC42EP2/LIMCH1/FCHSD1/ADD3/CX3CL1/RHOC/SYNPO/AP1AR/APOE/LPAR1/ALMS1/SNCA/LIMA1/HCLS1/CDC42EP4/FES/CDH5/MAP2/CRYAB…
GO:0048608	reproductive structure development	9.3e-12	4.8e-10	116	TBX3/SALL1/RARG/SERPINE2/TFAP2C/SOX9/BMP5/SERPINF1/STRA6/WNT7A/GREB1L/GAS2/PDGFRA/GFRA1/SFRP2/HOXA10/GLI3/FANCG/HMGB2/NEUROG1/ID4/TAF4/NOTCH1/PDGFA/SLIT3/CHD7/BIK/ADAM29/PTCH1/DHH/LGR4/PDGFRB/ADGRG1/ROBO2/GDF7/ACSBG1/BMP7/IRX5/CYP1B1/CSMD1/HOXA9/NKX3-1/TNFAIP6/INHBB/FOXF2/HOXA11/NASP/MAMLD1/ZFPM2/BMP4/LFNG/CYP7B1/FOXC1/AMH/NUDT1/RARA/HSPA5/KIF18A/SIX4/NOG/TNFSF10/ASPM/GATA6/DMRTA1/BCL2/CEBPB/WDR1…
GO:0070588	calcium ion transmembrane transport	3.5e-08	8.3e-07	116	UBASH3B/ITPR3/THY1/TRPV4/GRIN3A/EDNRB/P2RX3/PLP1/APLNR/PRKACA/CEMIP/EHD3/CACNA2D3/ATP1B1/ITGB3/ANXA6/HSPA2/AKAP6/CHD7/PRKCE/MICU3/P2RX5/STAC/PRNP/CACNG5/SLC24A2/PRKD1/P2RX7/TRPV2/C4orf3/DRD2/TRPC5/GPM6A/RASA3/CAPN3/PLN/ANK2/SEC61A1/CALM3/TRPC6/CX3CL1/HPCA/CACNG4/ADRA1A/TMEM37/SNCA/HAP1/ATP2C2/SLC24A1/GRIN2B/DDIT3/NOS1AP/GRIN2A/VMP1/PPP3CC/ITGAV/MCOLN3/TRPM8/TRDN/NTSR1/FKBP1B/BCL2/PDE4B/EDNRA/STAC…
GO:0072507	divalent inorganic cation homeostasis	2.3e-07	4.3e-06	116	KCNA1/UBASH3B/SCGN/EDN3/SGCD/ITPR3/THY1/TRPV4/APP/APLNR/PRKACA/ADM/CEMIP/HTR1B/STC1/GPR12/ATP1B1/ITGB3/TCIRG1/ANXA6/SNX10/PTH1R/SLC30A4/AKAP6/CHD7/PRKCE/CDH23/MICU3/RAP1GDS1/SLC24A2/TFAP2B/CNNM2/PRKD1/P2RX7/HERPUD1/DRD2/TRPC5/XK/RASA3/CAPN3/PLN/DISC1/ANK2/CALM3/TRPC6/CX3CL1/GRM5/APOE/SNCA/HAP1/HEXB/ATP2C2/SLC24A1/MT1F/CDH5/ANKH/DDIT3/CALB2/CALR/FZD9/SLC30A3/MCOLN3/SYPL2/TRPM8/TRDN/NTSR1/S100A8/BC…
GO:0090132	epithelium migration	1.8e-06	2.5e-05	116	BMPER/NR2E1/STARD13/NRP1/FGF18/PLK2/HAS2/VSTM4/SEMA5A/DOCK5/SOX9/DAAM2/PTPRR/SERPINF1/ACVRL1/ANGPT2/WNT7A/LGALS8/STC1/EFNB2/SASH1/MEOX2/ADGRA2/RHOJ/ENPP2/SNAI1/ITGB3/DNAJA4/FAP/TGFBR2/PTGS2/SPRED1/ITGA3/DUSP10/FLT4/NOTCH1/PKN3/HDAC9/MMRN2/RGCC/GATA2/CCBE1/PRKCE/JUP/GLUL/PROX1/RRAS/PXN/PRKD1/JCAD/EGF/RHOB/ITGB1/FOXC2/FBXW7/MCC/KANK2/CYP1B1/STAT5A/APOE/PDGFB/ROBO1/TGFB1/FSTL1/MEF2C/HBEGF/BMP4/SCG2/…
GO:0001701	in utero embryonic development	4.4e-05	0.00041	116	TBX3/SOX10/LPAR6/EMX1/IGF2/AGBL4/TWIST1/SH3PXD2A/BMP5/PTPRR/ADM/ACVRL1/APOB/KLF2/EOMES/PDGFRA/GLI3/SNAI1/TGFBR2/MDFI/NDEL1/NOTCH1/PTH1R/GATA2/CHD7/EPAS1/PLK4/TENT5C/FOXD3/XRCC2/CERT1/PTCH1/TIE1/MFNG/PLOD3/ATP7A/CCNB2/ITGB1/WNT7B/IGF1/BMP7/CCNB1IP1/HOPX/TMEM100/PELO/PDGFB/RBBP8/NASP/E2F8/NECAB1/CHEK1/SEC24D/ZFPM2/EGFR/CASP8/NEK2/MAN2A1/RRM2/FOXC1/ST8SIA6/GINS1/ETNK2/SKIL/NOG/PLPP4/FURIN/KLF4/HES1/…
GO:0098742	cell-cell adhesion via plasma-membrane adhesion molecules	3.7e-14	3e-12	115	RET/MPZ/CDH1/DCHS2/SLITRK2/CLDN11/VCAM1/PCDHB15/NTNG1/CLSTN2/AMIGO2/PCDHB5/CRB1/ALCAM/LRFN5/CDH19/IL1RAP/MPZL2/CDH11/IGSF9/FGFRL1/LRRC4/TGFBR2/FAT3/CADM1/CELSR1/FAT4/DSCAM/CDH23/MYADM/CDH4/CD164/MBP/PCDHA12/PVR/CRB2/NLGN1/CDH24/ROBO2/TENM4/CELSR2/CNTN2/HMCN1/ITGB1/PCDHA2/PCDH18/DSCAML1/PCDH1/CX3CL1/DAB1/CDH8/CDH2/ROBO1/PCDHAC1/PCDHA10/PCDHA4/PTPRS/CDH5/SLITRK3/IGSF21/APOA1/PCDH7/PCDHGA11/FXYD5/PC…
GO:0070482	response to oxygen levels	1.6e-08	4.2e-07	115	VCAM1/UCP2/TGFBR3/MYC/P2RX3/ANGPTL4/TWIST1/STOX1/ADM/ACVRL1/ANGPT2/STC1/POU4F2/PGF/PLAT/ABAT/ATP1B1/TGFBR2/PTGS2/NOTCH1/DDR2/CBS/LOC102724560/PDGFA/RGCC/IRAK1/PRKCE/PLOD1/EPAS1/E2F1/HMOX2/PLOD2/PDGFRB/DRD2/ATP7A/CFLAR/CHCHD2/KCNK3/CYGB/BMP7/ATP6V1A/PTGIS/TERT/CD38/NKX3-1/CCNA2/LPAR1/P4HB/SUV39H2/TXNRD2/FOXO1/SUV39H1/RORA/CRYAB/AQP1/NR4A2/ND5/UCP3/LMNA/PDLIM1/GATA6/NOS2/ITGA2/CXCL12/NDRG1/AK4/BCL2…
GO:0048545	response to steroid hormone	2.3e-08	5.8e-07	115	SOX10/NR2E1/PADI2/PLPP1/BCHE/HEYL/GHR/ADM/SERPINF1/TFPI/NR3C1/HTR1B/STC1/PMEPA1/NTRK3/POU4F2/PLAT/ENG/ZFP36/TGFBR2/LMO3/PTGS2/HMGB2/TFAP4/PCNA/NOTCH1/FBXO32/SLIT3/SPP1/YWHAH/PAK1/RXRG/MBP/RNF14/CFLAR/ABHD2/ACSBG1/WNT7B/GPR83/SMYD3/BMP7/CALM3/KANK2/CYP1B1/CD38/FIBIN/SSTR2/NKX3-1/TGFB1/BMP4/BRCA1/NEDD4/CYP7B1/TYMS/AQP1/CALR/NKX2-2/CNGA3/UCP3/FAM107A/PTGER2/ACVR1/CDO1/BCL2/SKP2/PAM/ISL1/AIF1/TH/TLR2…
GO:0010038	response to metal ion	8.1e-07	1.3e-05	115	KCNA1/CDH1/TFAP2A/VCAM1/SYT15/ITPR3/APP/CPNE9/S100A16/SERPINF1/CPNE4/ABAT/TCIRG1/ALOX15/PTGS2/PCNA/SLC30A4/SYT2/PRNP/HNRNPD/MBP/P2RX7/ADCY7/DRD2/ATP7A/NLGN1/CAPN3/KCNK3/IMPA2/SYT6/CALM3/TERT/NEUROD2/HPCA/FIBIN/ADGRV1/SUCNR1/INHBB/ASCL1/MEF2C/SMPD1/SNCA/CYBRD1/SLC12A2/HAAO/MT1F/CPNE6/KCNC2/RASA4/EGFR/CASP8/NEDD4/NEK7/ECT2/AQP1/NUDT1/CALR/SLC30A3/CNGA3/HSPA5/PLSCR1/SLC40A1/B2M/SYT17/S100A8/CPNE7/ND…
GO:0010631	epithelial cell migration	2e-06	2.8e-05	115	BMPER/NR2E1/STARD13/NRP1/FGF18/PLK2/HAS2/VSTM4/SEMA5A/DOCK5/SOX9/DAAM2/PTPRR/SERPINF1/ACVRL1/ANGPT2/WNT7A/LGALS8/STC1/EFNB2/SASH1/MEOX2/ADGRA2/RHOJ/ENPP2/SNAI1/ITGB3/DNAJA4/FAP/TGFBR2/PTGS2/SPRED1/ITGA3/DUSP10/FLT4/NOTCH1/PKN3/HDAC9/MMRN2/RGCC/GATA2/CCBE1/PRKCE/JUP/GLUL/PROX1/RRAS/PXN/PRKD1/JCAD/EGF/RHOB/ITGB1/FOXC2/FBXW7/MCC/KANK2/CYP1B1/STAT5A/APOE/PDGFB/ROBO1/TGFB1/FSTL1/MEF2C/HBEGF/BMP4/SCG2/…
GO:1903829	positive regulation of cellular protein localization	0.013	0.045	115	RHOU/CDH1/NGFR/CNST/STOM/ACSL4/SPTBN1/PRKACA/CEMIP/WNT7A/MAP1A/GLI3/ABAT/PTGS2/EPHB2/OXCT1/ITGA3/TRH/LRP4/PLK1/CDT1/PRKCE/MYOM1/TLR4/EPB41/ACHE/STAC/JUP/RIC3/PRNP/APC/GLUL/VRK1/PRKD1/PIK3R1/P2RX7/PRKCD/EGF/SEC16B/CRYZL2P-SEC16B/ITGB1/GNAI1/SOX4/CEP131/IGF1/FBXW7/TERT/HPCA/CD38/TGFB1/WWTR1/TNFAIP6/WRAP53/MYO1C/HCLS1/GPSM2/RAB38/EGFR/STX3/EPHA3/PRKCH/CROCC/ERBB4/ECT2/DTX3L/BCAP31/VSNL1/FRMD4A/NDC80…
GO:0003007	heart morphogenesis	1.4e-16	1.7e-14	113	TBX3/SHOX2/NRP1/TBX2/HAS2/TGFBR3/SOX9/HEYL/TWIST1/APLNR/BMP5/FLRT2/ACVRL1/VANGL2/SFRP2/ENG/FGFRL1/NSD2/SNAI1/EYA1/TGFBR2/DLC1/FOXN4/S1PR1/NRG1/ADGRG6/WNT11/SOX11/NOTCH1/NPY1R/SPRY1/TBX1/SLIT3/CHD7/DLL1/CERT1/PTCH1/RNF207/PROX1/DHRS3/SEMA3C/ROBO2/SOX4/ALDH1A2/BMP7/FOXC2/SMAD7/TMEM100/ROBO1/TGFB1/PITX2/MEF2C/PARVA/POU4F1/ZFPM2/BMP4/ASB2/COL11A1/TBX5/FOXC1/NOG/WNT16/HES1/ACVR1/GATA6/PLXND1/NPY5R/ACT…
GO:0022898	regulation of transmembrane transporter activity	2.9e-12	1.6e-10	113	KCNA1/HCN1/STOM/APP/TWIST1/PRKACA/PTPN3/EHD3/FGF13/KCNS1/FXYD1/ATP1B1/SCN2B/EPHB2/HSPA2/FXYD3/AKAP6/RELN/PRKCE/STAC/CRH/RNF207/PRNP/YWHAH/CACNG5/SHISA6/FXYD6/C4orf3/DRD2/ATP7A/NLGN1/PLN/KCNK3/ITGB1/ANK2/CALM3/TRPC6/HPCA/RIPK1/GRM5/CACNG4/SHISA9/MEF2C/SNCA/NETO2/HAP1/ARC/KCNC2/KCNG1/NEDD4/NOS1AP/FXYD7/VMP1/PPP3CC/RASGRF2/FXYD5/NEDD4L/SCN4B/TRDN/NTSR1/WNK2/FKBP1B/CTSS/BCL2/PDE4B/EDNRA/ABCC9/STAC2/C…
GO:0030111	regulation of Wnt signaling pathway	5.2e-08	1.2e-06	113	RBMS3/SOX10/SALL1/HIC1/CCDC88C/APCDD1/SEMA5A/SOX9/SOX2/ATP6AP2/APP/TPBGL/DAAM2/NRARP/DRAXIN/TNN/PRICKLE1/SFRP2/IGFBP4/GLI3/LRRK1/ADGRA2/MDFI/PLEKHA4/ITGA3/KLF15/LRP4/WNT11/NOTCH1/SFRP4/WIF1/DEPDC1B/GPRC5B/JUP/APC/LGR4/SHISA6/DLX5/EGF/BAMBI/IGFBP6/DISC1/RECK/SOX4/DCDC2/TERT/MCC/BICC1/GPC5/FRZB/CDH2/APOE/TGFB1/WWTR1/FOXL1/RSPO2/SOX13/FOXO1/FUZ/FAM53B/EGFR/DDIT3/TBX18/FZD9/ZNRF3/RSPO4/NOG/ASPM/WNK2/…
GO:0032535	regulation of cellular component size	7e-06	8.5e-05	113	RET/TMOD1/CDH1/ARHGAP28/NRP1/RARG/SEMA3G/SEMA5A/TRPV4/NGF/DAAM2/SPTBN1/DRAXIN/TMSB15A/PLXNA4/NEB/WNT7A/FGF13/POU4F2/IQGAP3/ARPC1B/CDC42EP1/ALOX15/NDEL1/CDC42EP5/VILL/NRCAM/PRKCE/DSCAM/IL7R/COTL1/GSN/SPP1/SEMA6D/LPAR3/SEMA5B/AVIL/SEMA6A/FMN1/MYADM/CDH4/DSTN/SEMA3C/P2RX7/TRPV2/SPTBN5/PRKCD/ATP7A/TRPC5/XK/EPS8/CNTN2/CDC42EP2/DISC1/WNT7B/SEMA3D/FCHSD1/ADD3/SLC12A1/TMEM123/BDNF/APOE/LIMA1/SLC12A2/HCLS…
GO:0051098	regulation of binding	1.4e-05	0.00015	113	ITGA4/UBASH3B/ARHGAP28/NRP1/LHX2/FRMD7/TGFBR3/APP/PAX6/TWIST1/NGF/PRKACA/POU4F2/RGMA/MDFI/HMGB2/TFAP4/RAPGEF2/RIPOR2/CDON/SOX11/PLK1/AURKB/CDT1/E2F1/NIBAN2/TRIM6/EPB41/BCL3/MFNG/CFHR1/ZNF462/PRKCD/C4orf3/EGF/BAMBI/STING1/NEUROD1/PLN/DISC1/GOLGA2/IGF1/RAP1GAP/FBXW7/CALM3/DOT1L/TERT/HOPX/BDNF/CCPG1/APOE/PDGFB/TGFB1/POU4F1/PLCL1/BMP4/LFNG/HJURP/NEK2/DDIT3/MAP2/FOXC1/RARA/TRIM21/DTX3L/GMNN/NOG/IFIT2/…
GO:2000146	negative regulation of cell motility	5.5e-05	0.0005	113	IGFBP5/STARD13/CDH1/PADI2/PRKG1/EMILIN1/NGFR/THY1/TNN/BMP5/PTPRR/SERPINF1/ARHGDIB/ACVRL1/ANGPT2/STC1/APOD/TMEFF2/SFRP2/MEOX2/ENG/BST2/DNAJA4/SPRED1/DLC1/PTPRJ/DUSP10/NRG1/NBL1/MICOS10-NBL1/RIPOR2/WNT11/NOTCH1/MMRN2/RGCC/SAP30/SRGAP3/SEMA6D/JUP/TIE1/AFDN/NEXMIF/ADARB1/RRAS/DRD2/ABHD2/ADGRG1/TIMP1/RHOB/CYGB/RECK/CCL28/LIMCH1/CX3CL1/SMAD7/MCC/CYP1B1/AP1AR/APOE/ROBO1/TGFB1/TNFAIP6/MEF2C/FUZ/SPOCK3/TB…
GO:0048705	skeletal system morphogenesis	2.3e-21	1.1e-18	112	SHOX2/TFAP2A/MGP/RARG/ACVR2B/FGF18/TBX15/HAS2/TRPV4/SOX9/TWIST1/GHR/WNT7A/STC1/PAPPA2/PDGFRA/TBX4/GLI3/EYA1/TGFBR2/MDFI/RARB/ANXA6/NEUROG1/SIX2/SOX11/SOX5/FGFR3/PRRX1/ALX4/CBS/LOC102724560/TBX1/SFRP4/HOXD8/SATB2/HOXD3/FMN1/DHRS3/MMP16/P2RX7/DLX5/CYP26B1/BMP7/FOXC2/DSCAML1/IRX5/HOXC4/ALX1/HOXA9/HOXB6/HOXA11/BMP1/MEF2C/FUZ/BMP4/NKX3-2/DLX2/COL11A1/HOXC9/FOXC1/ALX3/SERPINH1/IFT140/RARA/HOXD9/SIX4/NO…
GO:0010720	positive regulation of cell development	3.2e-10	1.2e-08	112	RET/FOXG1/SOX10/NR2E1/SHOX2/NRP1/SERPINE2/HAS2/SEMA5A/DOCK5/DMRTA2/PAX6/NGF/WDR62/PLXNA4/SERPINF1/POU4F2/GLI3/ITGB3/NDEL1/EPHB2/ID4/SOX11/NOTCH1/GSX2/IL6ST/PDE5A/RELN/E2F1/DSCAM/NIBAN2/XRCC2/LPAR3/MYADM/ASPA/CDH4/OTP/RNF112/OLIG2/TRPV2/FAIM/DRD2/TRPC5/PTPRZ1/ROBO2/TENM4/DISC1/ITGB1/PDE3A/CX3CL1/SMAD7/BDNF/GRM5/NAP1L1/LIMS2/ROBO1/TGFB1/FZD3/SLC9B2/MME/HOXA11/ASCL1/P4HB/HAP1/PLXNB1/BMP4/CDH5/PLXNA2…
GO:0070371	ERK1 and ERK2 cascade	2e-07	3.8e-06	112	BMPER/SPRY4/NRP1/C1QL4/FGF18/EMILIN1/SPRY2/TRPV4/SOX9/MYC/RASGRP1/APP/CD36/PTPRR/GCNT2/IQGAP3/PDGFRA/AKAP12/TIMP3/ITGB3/LMO3/ALOX15/SPRED1/RAPGEF2/EPHB2/SHC1/DUSP10/NRG1/DUSP6/FLT4/ACKR3/PTPN1/FGFR3/NOTCH1/DDR2/SPRY1/PDGFA/TLR4/EPHB1/SEMA6A/RRAS/GAREM1/PDGFRB/CD4/ADCYAP1/DRD2/CFLAR/EGF/IGF1/FBXW7/CX3CL1/NPY/APOE/PDGFB/TGFB1/PDGFD/ADRA1A/BMP4/EGFR/ERBB4/GPNMB/ITGAV/WNK2/FAM83D/NPY5R/ARRB1/CCN1/FER…
GO:0015711	organic anion transport	2.3e-05	0.00024	112	PLA2G4A/SLCO1A2/SLCO2B1/RGS4/CD36/SLC16A12/SLC4A4/HTR1B/SLC17A5/ABAT/SERINC3/SLC26A7/PTGS2/SLC1A2/GRM2/TRH/SLC32A1/CERT1/SLC36A1/CYB5R1/P2RX7/DRD2/ABCG2/BDKRB2/SLC16A5/ITGB1/ABCB4/MFSD2A/SLC22A3/SLC7A8/ATP8B1/SNCA/SLC12A2/SLC7A3/SLC4A8/SLCO1C1/SLCO4C1/SLC35D2/SLC43A1/SFXN2/PROCA1/SLC6A8/SLC10A3/EMB/SLC6A20/SFXN3/NTSR1/SLC27A4/NOS2/NPY5R/SLC25A13/GRM7/SLC25A32/SLC6A11/SLC2A14/SLC2A6/SLCO6A1/PLA2G6…
GO:1903706	regulation of hemopoiesis	0.0019	0.0093	112	UBASH3B/RARG/FGL2/CBFB/MYC/RASGRP1/NRARP/TCTA/JAK3/MEIS1/POU4F2/GLI3/ZFP36/TGFBR2/HMGB2/CD28/DUSP10/LRRC17/MAFB/GATA2/DLL1/IL7R/TLR4/FSTL3/KLHL25/SOCS1/CD4/PIK3R1/HMGB3/SMARCD2/GLI2/ZBTB16/SOX4/NFKBIZ/CYP26B1/FBXW7/SMAD7/RIPK1/HOXA9/TGFB1/SLC9B2/TNFAIP6/ZAP70/SH3RF1/SOX13/MEF2C/POU4F1/BMP4/HCLS1/FES/FANCD2/CASP8/TOX/PTN/CD101/MYB/KAT6B/FCRL3/RASSF2/RARA/SHB/TMEM176B/ETS1/B2M/CEBPB/JUNB/XBP1/STAT3…
GO:0007159	leukocyte cell-cell adhesion	0.0021	0.01	112	ITGA4/VCAM1/FGL2/CBFB/HAS2/THY1/RASGRP1/IGF2/NRARP/TNFRSF21/JAK3/CERCAM/FUT9/EFNB2/GLI3/TGFBR2/CD28/DUSP10/RIPOR2/IL6ST/PDE5A/IRAK1/CD55/HLA-A/IL7R/KLHL25/PRNP/SOCS1/CD4/SMARCD2/GLI2/ZBTB16/ITGB1/SOX4/NFKBIZ/CCL28/STK10/IGF1/BMP7/SMAD7/ZAP70/SOX13/FCHO1/BMP4/EFNB3/TNFRSF13C/SELPLG/MYB/RARA/SHB/EFNB1/GPNMB/ETS1/B2M/ILDR2/S100A8/KLF4/HES1/HLA-E/CXCL12/SCRIB/CEBPB/XBP1/ITGB7/AIF1/LGALS1/HFE/SHH/IGFB…
GO:0007411	axon guidance	3.9e-19	8.7e-17	111	RET/FOXG1/DRGX/GFRA3/EDN3/NRP1/CHL1/LHX2/SEMA3G/NGFR/SEMA5A/APP/PAX6/DRAXIN/GDNF/ALCAM/PLXNA4/FLRT2/ARX/IGSF9/EFNB2/BCL11B/POU4F2/NOVA2/FEZF2/RNF165/GLI3/TBR1/EPHB2/NOTCH1/EPHA8/NRCAM/SLIT3/RELN/DSCAM/NIBAN2/ISL2/SEMA6D/PTCH1/SEMA5B/EPHB1/SEMA6A/LAMA2/CDH4/SEMA3C/DLX5/GLI2/ROBO2/FEZF1/CNTN2/GDF7/SEMA3D/LRTM2/BMP7/DSCAML1/CDK5R2/BDNF/EPHA5/ROBO1/ECE1/FZD3/DPYSL5/NFIB/PLXNB1/EFNB3/CNTN1/PLXNA2/EPHA…
GO:0097485	neuron projection guidance	5.8e-19	1.3e-16	111	RET/FOXG1/DRGX/GFRA3/EDN3/NRP1/CHL1/LHX2/SEMA3G/NGFR/SEMA5A/APP/PAX6/DRAXIN/GDNF/ALCAM/PLXNA4/FLRT2/ARX/IGSF9/EFNB2/BCL11B/POU4F2/NOVA2/FEZF2/RNF165/GLI3/TBR1/EPHB2/NOTCH1/EPHA8/NRCAM/SLIT3/RELN/DSCAM/NIBAN2/ISL2/SEMA6D/PTCH1/SEMA5B/EPHB1/SEMA6A/LAMA2/CDH4/SEMA3C/DLX5/GLI2/ROBO2/FEZF1/CNTN2/GDF7/SEMA3D/LRTM2/BMP7/DSCAML1/CDK5R2/BDNF/EPHA5/ROBO1/ECE1/FZD3/DPYSL5/NFIB/PLXNB1/EFNB3/CNTN1/PLXNA2/EPHA…
GO:0006813	potassium ion transport	2.7e-17	3.8e-15	111	KCNA1/EDN3/HCN1/KCNA2/RGS4/KCNS1/FXYD1/ATP1B1/KCNN3/FXYD3/AKAP6/KCNJ5/SLC9A9/RNF207/PRNP/KCNN1/SLC24A2/NSF/DRD2/KCNA4/KCNK3/SLC9A2/ITGB1/KCNAB3/ANK2/SLC12A1/KCNJ6/KCNQ5/KCNJ9/KCNJ11/KCNQ3/NETO2/SLC12A2/SLC24A1/KCNJ12/SLC9A7/KCNC2/KCNG1/NEDD4/NOS1AP/KCNK6/KCNIP3/KCNK5/SLC12A7/AQP1/SNAP25/NEDD4L/CD63/SLC12A4/WNK2/KCNF1/SLC12A5/ABCC9/KCNK2/CACNA1D/KCNH6/NPPA/OPRK1/KCNA3/NALCN/ANO6/WNK4/KCNK18/KCNK1/…
GO:0045786	negative regulation of cell cycle	0.0013	0.007	111	PLK2/SOX2/PTPN3/H2AX/PTGS2/TFAP4/TIMELESS/PTTG1/PBK/CDC20/PLK1/CDCA8/AURKB/RGCC/CDT1/E2F1/RHNO1/CDKN2C/ORC1/SPC24/NPR2/APC/EME1/PROX1/ESPL1/ADCYAP1/SPC25/NUF2/CDC45/KNTC1/RHOB/DTL/INCENP/EZH2/BMP7/DOT1L/MDM1/KANK2/USP44/ZWINT/NKX3-1/PIDD1/XRCC3/RBBP8/TGFB1/FZD3/BUB1B/MAD2L1/BRINP3/E2F8/CHEK1/BIRC5/TICRR/TTK/BMP4/GTSE1/FANCD2/BRCA1/SUV39H1/BUB1/NEK2/BTG3/CENPF/HOXC9/ANAPC15/CDKN2A/FOXC1/BRINP1/SUS…
GO:0021537	telencephalon development	1.3e-15	1.4e-13	110	FOXG1/NR2E1/KCNA1/LHX2/SALL1/EMX1/DMRTA2/PAX6/DRAXIN/WDR62/PLXNA4/ARX/FGF13/POU3F3/BCL11B/EMX2/CNTNAP2/FEZF2/EOMES/CCDC85C/GLI3/SYNE2/H2AX/TBR1/RARB/SLC1A2/NDEL1/EPHB2/ID4/NRG1/SLC32A1/CDON/GSX2/FAT4/SIX3/RELN/CHD7/LAMB1/PROX1/DRD2/DLX5/ALDH1A3/ADGRG1/ROBO2/FEZF1/NEUROD1/TACC3/CNTN2/DISC1/EZH2/MFSD2A/HES5/CDK5R2/NPY/BCAN/DAB1/CDH2/EPHA5/ROBO1/LPAR1/ASCL1/NRGN/NFIB/BMP4/DLX2/EGFR/C12orf57/TMEM108/…
GO:0051962	positive regulation of nervous system development	1.8e-12	1.1e-10	110	FOXG1/SOX10/NR2E1/SHOX2/SLITRK2/NRP1/SERPINE2/CLSTN2/SEMA5A/AMIGO2/SLITRK6/DMRTA2/PAX6/NGF/WDR62/PLXNA4/SERPINF1/FLRT2/IL1RAP/WNT7A/POU4F2/SLITRK4/GLI3/LRRN1/NDEL1/EPHB2/ID4/SOX11/NOTCH1/GSX2/IL6ST/RELN/E2F1/DSCAM/XRCC2/LPAR3/EPHB1/ASPA/CDH4/OTP/RNF112/OLIG2/TRPV2/FAIM/DRD2/TRPC5/NLGN1/PTPRZ1/ROBO2/TENM4/DISC1/ITGB1/LRTM2/CX3CL1/BDNF/GRM5/NAP1L1/ROBO1/TGFB1/FZD3/MME/ASIC2/ASCL1/HAP1/PLXNB1/ST8SIA…
GO:0030336	negative regulation of cell migration	3.8e-05	0.00037	110	IGFBP5/STARD13/CDH1/PADI2/PRKG1/EMILIN1/NGFR/THY1/TNN/BMP5/PTPRR/SERPINF1/ARHGDIB/ACVRL1/ANGPT2/STC1/APOD/TMEFF2/SFRP2/MEOX2/ENG/BST2/DNAJA4/SPRED1/DLC1/PTPRJ/DUSP10/NRG1/NBL1/MICOS10-NBL1/RIPOR2/WNT11/NOTCH1/MMRN2/RGCC/SAP30/SRGAP3/SEMA6D/JUP/TIE1/AFDN/NEXMIF/ADARB1/RRAS/DRD2/ABHD2/ADGRG1/TIMP1/RHOB/CYGB/RECK/CCL28/LIMCH1/CX3CL1/SMAD7/MCC/CYP1B1/APOE/ROBO1/TGFB1/TNFAIP6/MEF2C/FUZ/TBX5/RIN3/AGTR2…
GO:0003015	heart process	2.6e-14	2.1e-12	109	SHOX2/EDN3/SGCD/TBX2/HCN1/EDNRB/RGS4/PRKACA/ADM/CORIN/EHD3/STC1/FGF13/FXYD1/GCH1/ATP1B1/SCN2B/FOXN4/CHRM2/PDE5A/CELF2/EPAS1/KCNJ5/RAP1GDS1/GSN/JUP/RNF207/SCN10A/DRD2/TNNI3K/PLN/ANK2/CALM3/SMAD7/HOPX/WWTR1/ADRA1A/HBEGF/KCNJ12/NOS1AP/TBX5/IRX3/AGTR2/CTNNA3/TBX18/RNLS/NEDD4L/SCN4B/TRDN/HSPB7/SPX/GATA6/FKBP1B/ACTC1/PDE4B/CXCR4/EDNRA/ABCC9/CHGA/ISL1/CACNA1D/KCNH6/NPPA/TH/TAFAZZIN/ADM5/AVPR1A/MYH7/NOS3…
GO:0032412	regulation of ion transmembrane transporter activity	7.5e-12	4e-10	109	KCNA1/HCN1/STOM/APP/PRKACA/PTPN3/EHD3/FGF13/KCNS1/FXYD1/ATP1B1/SCN2B/EPHB2/HSPA2/FXYD3/AKAP6/RELN/PRKCE/STAC/CRH/RNF207/PRNP/YWHAH/CACNG5/SHISA6/FXYD6/C4orf3/DRD2/ATP7A/NLGN1/PLN/KCNK3/ITGB1/ANK2/CALM3/TRPC6/HPCA/RIPK1/GRM5/CACNG4/SHISA9/MEF2C/NETO2/HAP1/ARC/KCNC2/KCNG1/NEDD4/NOS1AP/FXYD7/VMP1/PPP3CC/RASGRF2/FXYD5/NEDD4L/SCN4B/TRDN/NTSR1/WNK2/FKBP1B/CTSS/PDE4B/EDNRA/ABCC9/STAC2/CACNA1D/NPPA/PLA2G…
GO:0007059	chromosome segregation	0.00031	0.0022	109	NR3C1/CDCA5/KIF22/KIFC1/NDEL1/UBE2C/PTTG1/SLF1/CDC20/PLK1/CDCA8/AURKB/CDT1/SPC24/KIF18B/CENPH/APC/EME1/ESPL1/SKA2/NUSAP1/NCAPH/TEX15/SPC25/SMARCD2/NUF2/SPAG5/KNTC1/TACC3/KASH5/TOP2B/INCENP/PSMC3IP/FEN1/HFM1/CCNB1IP1/FBXW7/EHMT2/USP44/KIF4A/ZWINT/KIF2C/XRCC3/BUB1B/MAD2L1/SYCE2/BIRC5/RCC1/OIP5/TTK/FANCD2/BRCA1/BUB1/TOP2A/HJURP/RACGAP1/NEK2/C14orf39/CENPF/SPATA22/ANAPC15/MKI67/CCNE2/ECT2/CENPN/SMC4/…
GO:0043254	regulation of protein complex assembly	0.0042	0.018	109	TMOD1/ARHGAP28/SOX9/DAAM2/SPTBN1/TMSB15A/CD36/PMEPA1/ARPC1B/CDC42EP1/PDE4DIP/ALOX15/DNAJC15/NRG1/CDC42EP5/SLF1/VILL/SLAIN1/CDT1/PRKCE/TLR4/COTL1/BIK/GSN/AVIL/FMN1/MYADM/PAK1/SPTBN5/PRKCD/EPS8/CDC42EP2/FCHSD1/ADD3/RHOC/FBLIM1/WARS1/APOE/STXBP6/TGFB1/SNCA/HCLS1/CDC42EP4/FES/CDH5/TPPP3/HJURP/MAP2/NEK7/CRYAB/INSM1/SVIL/HSPA5/CXCL13/HES1/CLU/TRABD2B/EML2/LMOD1/PSRC1/ATAT1/NAPB/PIEZO1/LDLRAD4/ANKRD53/M…
GO:0043583	ear development	3.1e-20	1e-17	108	BMPER/TBX3/FOXG1/TFAP2A/TBX2/LRIG1/MCM2/SPRY2/SOX9/SOX2/ITGA8/SLITRK6/TWIST1/BMP5/STOX1/STRA6/ATP8A2/OTX1/CEBPD/NTRK3/GLI3/MYCL/EYA1/NEUROG1/EPHB2/SIX2/NOTCH1/PRRX1/LRIG3/TBX1/PDGFA/GABRB2/MAFB/GATA2/CHD7/DLL1/CDH23/POU3F4/DDR1/PROX1/PDGFRB/DLX6/DLX5/ALDH1A3/NEUROD1/KCNK3/PLPPR4/HES5/HPCA/FRZB/ADGRV1/ECE1/FZD3/CCNA2/ATP8B1/BMP4/NKX3-2/GABRA5/MYO3A/MAF/COL11A1/TSHZ1/TBX18/C1QTNF5/MCOLN3/SIX4/NOG/H…
GO:0048762	mesenchymal cell differentiation	4.1e-15	3.9e-13	108	TBX3/RET/SOX10/EDN3/NRP1/SEMA3G/HAS2/SPRY2/SEMA5A/TGFBR3/SOX9/EDNRB/HEYL/TWIST1/GDNF/BMP5/EOMES/GCNT2/SFRP2/ENG/SNAI1/TGFBR2/RANBP3L/ANXA6/SPRED1/NRG1/SIX2/WNT11/SOX11/NOTCH1/SPRY1/TBX1/RGCC/HGF/SEMA6D/SEMA5B/SEMA6A/SEMA3C/CRB2/BAMBI/SEMA3D/EZH2/ALDH1A2/IGF1/BMP7/FOXC2/SMAD7/TMEM100/FRZB/ALX1/CDH2/TGFB1/WWTR1/FOXF2/PITX2/RADIL/MEF2C/FUZ/BMP4/SERPINB3/TGFB1I1/EPHA3/TBX5/FOXC1/ERBB4/EFNB1/SEMA4A/NO…
GO:0043270	positive regulation of ion transport	1.3e-10	5.1e-09	108	KCNA1/EDN3/PLA2G4A/THY1/P2RX3/PLP1/APLNR/GDNF/CEMIP/JAK3/EHD3/STC1/FXYD1/ABAT/ATP1B1/EPHB2/HSPA2/TRH/AKAP6/RELN/P2RX5/STAC/RNF207/PDGFRB/P2RX7/TRPV2/DRD2/CAPN3/KCNK3/ITGB1/ANK2/CALM3/TRPC6/CX3CL1/CACNG4/CAMK2A/PDGFB/SNCA/HAP1/ARC/SLC12A2/ATP2C2/KCNC2/CNTN1/NOS1AP/VMP1/PPP3CC/SCN4B/TRDN/NTSR1/CXCL12/WNK2/CTSS/EDNRA/CEBPB/STAC2/CACNA1D/NPPA/GRM6/OPRK1/PLA2G6/ANO6/WNK4/AVPR1B/DRD4/AVPR1A/CHRM1/SYT4/…
GO:0090092	regulation of transmembrane receptor protein serine/threonine kinase signaling pathway	1.6e-10	6.2e-09	108	BMPER/ONECUT2/ACVR2B/VEPH1/EMILIN1/CHRDL1/SPRY2/TGFBR3/ITGA8/SKOR2/BMP5/ONECUT1/ACVRL1/BMP8B/PMEPA1/RNF165/RGMA/SFRP2/ENG/NUP93/TGFBR2/SPRED1/ITGA3/NBL1/MICOS10-NBL1/SOX11/NOTCH1/SPRY1/SFRP4/SAP30/FSTL3/TFAP2B/CRB2/RASL11B/BAMBI/GDF7/ASPN/BMP7/HES5/SMAD7/PELO/TGFB1/TNFAIP6/INHBB/FSTL1/TTK/BMP4/PCSK6/CDH5/TGFB1I1/GDF6/SINHCAF/MAGI2/HSPA5/SKIL/NOG/HTRA1/HES1/TET1/ACVR1/GATA6/SFRP5/CCN1/LDLRAD4/TOB1…
GO:0021700	developmental maturation	3.7e-09	1.1e-07	108	RET/SOX10/TRIM58/CHRDL1/CBFB/EDNRB/ATP6AP2/APP/PRKACA/ACVRL1/CDC25B/KLF2/CNTNAP2/PTBP3/BFSP1/SNX10/S1PR1/FGFR3/PTH1R/CDC20/EPHA8/BCL11A/NRCAM/LGI4/GATA2/SIX3/RELN/EPAS1/ROPN1/NPR2/CNGB1/B4GALT5/NLGN1/ABHD2/ZBTB16/CNTN2/DISC1/RECK/PDE3A/ALDH1A2/IGF1/HES5/CDK5R2/CX3CL1/NEUROD2/BCAN/ASCL1/PLXNB1/CDH5/RAB38/IGSF21/DDIT3/XYLT1/RFX3/TYMS/NR4A2/SHB/FBXO5/RAB32/ROPN1B/CD63/HES1/UNC13A/BCL2/EDNRA/BAIAP3/C…
GO:0036293	response to decreased oxygen levels	1e-08	2.7e-07	108	VCAM1/UCP2/TGFBR3/MYC/P2RX3/ANGPTL4/TWIST1/STOX1/ADM/ACVRL1/ANGPT2/STC1/PGF/PLAT/ABAT/ATP1B1/TGFBR2/PTGS2/NOTCH1/DDR2/CBS/LOC102724560/PDGFA/RGCC/IRAK1/PRKCE/PLOD1/EPAS1/E2F1/HMOX2/PLOD2/DRD2/ATP7A/CFLAR/CHCHD2/KCNK3/CYGB/BMP7/PTGIS/TERT/CD38/NKX3-1/CCNA2/P4HB/SUV39H2/SUV39H1/RORA/CRYAB/AQP1/NR4A2/ND5/UCP3/LMNA/PDLIM1/GATA6/NOS2/ITGA2/CXCL12/NDRG1/AK4/BCL2/F7/CXCR4/EDNRA/PAM/CPEB1/ITPR1/KCNK2/GNG…
GO:0050727	regulation of inflammatory response	0.008	0.031	108	GPR17/NAIP/PLK2/TRPV4/EDNRB/APP/LACC1/LRFN5/SERPINF1/CALCRL/BST1/ZFP36/ALOX15/PTGS2/CD28/DUSP10/PBK/IL6ST/HGF/CTSC/GPRC5B/TLR4/LPL/NMI/PRKCD/STING1/IFI35/NFKBIZ/AGTR1/IGF1/PTGIS/CX3CL1/NPY/RIPK1/GPSM3/APOE/SUCNR1/TNFAIP6/AIM2/SNCA/FANCD2/CDH5/RORA/GRN/APOA1/CASP4/TNFRSF1B/CAMK2N1/ETS1/FURIN/S100A8/KLF4/HLA-E/ITGA2/NPY5R/CEBPB/C2CD4A/ISL1/MYD88/TLR2/SIGLEC10/SPHK1/TNFRSF1A/LGALS1/KRT1/USP18/MGST2/…
GO:0060047	heart contraction	1.7e-14	1.5e-12	106	SHOX2/EDN3/SGCD/TBX2/HCN1/EDNRB/RGS4/PRKACA/ADM/CORIN/EHD3/STC1/FGF13/FXYD1/GCH1/ATP1B1/SCN2B/FOXN4/CHRM2/PDE5A/CELF2/EPAS1/KCNJ5/GSN/JUP/RNF207/SCN10A/DRD2/TNNI3K/PLN/ANK2/CALM3/SMAD7/HOPX/ADRA1A/HBEGF/KCNJ12/NOS1AP/TBX5/IRX3/AGTR2/CTNNA3/TBX18/RNLS/NEDD4L/SCN4B/TRDN/HSPB7/SPX/GATA6/FKBP1B/ACTC1/PDE4B/CXCR4/EDNRA/ABCC9/CHGA/ISL1/CACNA1D/KCNH6/NPPA/TH/TAFAZZIN/ADM5/AVPR1A/MYH7/NOS3/ACE/APLN/ATP2B…
GO:0007548	sex differentiation	5.3e-10	1.8e-08	106	TBX3/SALL1/LHFPL2/TFAP2C/SOX9/DMRTA2/BMP5/STRA6/WNT7A/GREB1L/GAS2/CBX2/PDGFRA/GFRA1/SFRP2/HOXA10/FANCG/HMGB2/NEUROG1/TAF4/PDGFA/SLIT3/CHD7/BIK/ADAM29/DHH/LGR4/PDGFRB/ADGRG1/ROBO2/ACSBG1/IRX5/CYP1B1/CSMD1/HOXA9/NKX3-1/TNFAIP6/INHBB/FOXF2/HOXA11/NASP/MAMLD1/ZFPM2/LFNG/DMRT3/FOXC1/AMH/NUDT1/RARA/HSPA5/KIF18A/SIX4/TNFSF10/ASPM/GATA6/DMRTA1/BCL2/CEBPB/WDR19/BRIP1/MMP2/AKR1C3/SHH/MMP14/DNAAF11/FGF10/NO…
GO:0055074	calcium ion homeostasis	4.2e-08	9.8e-07	106	UBASH3B/SCGN/EDN3/SGCD/ITPR3/THY1/TRPV4/APP/APLNR/PRKACA/ADM/CEMIP/HTR1B/STC1/GPR12/ATP1B1/ITGB3/TCIRG1/ANXA6/SNX10/PTH1R/AKAP6/CHD7/PRKCE/CDH23/MICU3/RAP1GDS1/SLC24A2/TFAP2B/PRKD1/P2RX7/HERPUD1/DRD2/TRPC5/XK/RASA3/CAPN3/PLN/DISC1/ANK2/CALM3/TRPC6/CX3CL1/GRM5/APOE/SNCA/HAP1/HEXB/ATP2C2/SLC24A1/CDH5/ANKH/DDIT3/CALB2/CALR/FZD9/MCOLN3/SYPL2/TRPM8/TRDN/NTSR1/BCAP31/CXCL12/FKBP1B/BCL2/EDNRA/ITPR1/TSPO…
GO:0060070	canonical Wnt signaling pathway	5.1e-08	1.1e-06	106	RBMS3/SOX10/RARG/CCDC88C/SEMA5A/SOX9/SOX2/EDNRB/ATP6AP2/TPBGL/DAAM2/NRARP/DRAXIN/TNN/PRICKLE1/WNT7A/SFRP2/IGFBP4/GLI3/LRRK1/ADGRA2/PLEKHA4/LRP4/WNT11/NOTCH1/SFRP4/GPRC5B/JUP/APC/LGR4/SHISA6/DLX5/EGF/BAMBI/IGFBP6/DISC1/WNT7B/RECK/SOX4/MCC/BICC1/GPC5/FRZB/CDH2/APOE/TGFB1/FZD3/WWTR1/RSPO2/SOX13/FOXO1/FUZ/FAM53B/EGFR/DDIT3/TBX18/FZD9/NR4A2/ZNRF3/NOG/WNT16/KLF4/ASPM/WNK2/SFRP5/EDNRA/WNT2/FRMD8/CDH3/NK…
GO:0060249	anatomical structure homeostasis	2.6e-06	3.4e-05	106	UBASH3B/SCGN/POTEF/VSTM4/ADGRF5/SOX9/APP/CRB1/HTR1B/GCNT2/LARGE1/MAP1A/LRRK1/ITGB3/TCIRG1/PTGS2/SNX10/CUBN/S1PR1/NELL2/RCN3/NOTCH1/PTH1R/GATA2/EPAS1/CDH23/TLR4/SPP1/AZGP1/LAMA2/MBP/P2RX7/CNGB1/CRB2/CAPN3/NEUROD1/PLN/DISC1/ITGB1/IQCB1/PDK4/MFSD2A/CX3CL1/CD38/ADGRV1/MTM1/WWTR1/HEXB/SLC12A2/HAAO/TULP1/LAMC1/CDH5/POTEE/ABCA4/FOXC1/CALB2/CROCC/CTSK/OAS1/B2M/ILDR2/BCL2/LAMP2/CDHR1/BAG3/VCL/ALDH1A1/CDH3…
GO:0009100	glycoprotein metabolic process	0.0035	0.015	106	ST6GALNAC2/ST8SIA3/ST6GAL1/CHST8/B3GALT1/JAK3/B3GALNT1/EGFLAM/CHST10/FUT9/HS6ST2/GCNT2/LARGE1/GALNT18/ITM2C/CHSY3/ITM2A/ITM2B/HS3ST2/ST3GAL5/B3GAT2/GALNT13/B3GNT9/GALNT5/PLOD3/EOGT/ATP7A/B4GALT5/CHST3/MGAT4A/ST8SIA4/BACE2/GOLGA2/ST6GAL2/IGF1/GALNT17/HS3ST5/FOXL1/NECAB1/CHPF/HBEGF/ST8SIA2/PCSK6/SPOCK3/DSE/MAN2A1/COL11A1/XYLT1/GALNT6/ST8SIA6/DPY19L2/CST3/GXYLT2/CHST7/SPOCK2/GALNT10/GCNT4/GALNT9/TET…
GO:0071900	regulation of protein serine/threonine kinase activity	0.0035	0.015	106	SPRY4/EDN3/FGF18/PKIB/THY1/SPRY2/RASGRP1/IGF2/GHR/CEMIP/SASH1/NTRK3/ACSL1/SFRP2/TFAP4/RAPGEF2/PTPRJ/DUSP10/CKS2/PTPN1/SPRY1/CBS/LOC102724560/PLK1/PDGFA/RGCC/PDE5A/IRAK1/TLR4/SH2B3/CDKN2C/PKMYT1/APC/PROX1/PAK1/PDGFRB/DBF4/P2RX7/PRKCD/MAP3K5/CCNB2/EGF/INCENP/EZH2/BMP7/CALM3/CDK5R2/APOE/PDGFB/ROBO1/TGFB1/CCNA2/PDGFD/MEF2C/SMPD1/SNCA/BMP4/SERPINB3/EGFR/CDC25C/DIRAS3/CDKN2A/CCNE2/CDC25A/PPP1R1B/CDKN3/…
GO:0050900	leukocyte migration	0.0045	0.019	106	ITGA4/ITGA9/RET/EDN3/VCAM1/ECM1/PADI2/EMILIN1/THY1/TRPV4/EDNRB/APP/BMP5/FUT9/PGF/APOD/BST1/CXCL6/ITGB3/ITGA3/S1PR1/NBL1/MICOS10-NBL1/RIPOR2/PIK3R1/CXCL8/EPS8/ITGB1/CCL28/STK10/PPIB/CX3CL1/GPSM3/PDGFB/TNFAIP6/ZAP70/PDGFD/SLC12A2/SCG2/ASB2/PTN/RIN3/CYP7B1/SELPLG/VAV3/CALR/CXCL13/S100A8/ITGA2/CXCL12/PLVAP/F7/PDE4B/CXCR4/ITGB7/CHGA/ITGA1/IL17RC/AIF1/MYD88/MSTN/ANO6/MMP2/MMP14/CMKLR1/ARHGEF5/CD9/WDR1/…
GO:0098657	import into cell	9.1e-14	6.9e-12	105	ITGA4/TRPV4/GPM6B/RGS4/GDNF/CD36/STRA6/ACSL1/ATP1B1/ITGB3/SLC1A2/NEURL1B/KCNJ5/SLC9A9/SLC15A3/SLC36A1/PRNP/SLC24A2/TRPV2/DRD2/SLC9A2/STEAP2/ITGB1/PLPPR4/SLC12A1/KCNJ6/SLC22A3/SLC7A8/KCNJ9/KCNJ11/SNCA/CYBRD1/SLC12A2/SLC7A3/SLC24A1/FABP3/KCNJ12/SLC9A7/KCNK5/SLC12A7/SLC43A1/SNAP25/CNGA3/PPP3CC/SLC6A20/NTSR1/SLC15A2/SLC27A4/SPX/SLC12A4/WNK2/SLC12A5/ABCC9/SLC6A11/MAPK15/SLC22A4/CACNA1D/GRM6/WNK4/SLC6A…
GO:0007611	learning or memory	3.3e-11	1.5e-09	105	S100B/PLK2/ITPR3/BCHE/ITGA8/APP/NGF/SERPINF1/STRA6/FGF13/CHST10/RCAN1/CNTNAP2/MAP1A/NPTX2/TBR1/PTGS2/NEUROG1/EPHB2/ITGA3/RELN/CRH/PRNP/DRD2/PTPRZ1/CNTN2/ITGB1/FEN1/GPR88/NEUROD2/EHMT2/BDNF/TANC1/GRM5/CSMD1/APOE/MME/NRGN/MEF2C/ARC/GABRA5/FOXO6/EGFR/PJA2/GRIN2B/GRIN2A/AFF2/PTN/BRINP1/FZD9/SNAP25/SORCS3/PPP1R1B/NOG/CAMK2N1/B2M/NTSR1/B3GAT1/CEBPB/PRKCG/SYNGAP1/NRXN3/SLC12A5/KCNK2/OPRK1/PLA2G6/TH/TLR2…
GO:0001666	response to hypoxia	6.6e-09	1.8e-07	105	VCAM1/UCP2/TGFBR3/MYC/P2RX3/ANGPTL4/TWIST1/STOX1/ADM/ACVRL1/ANGPT2/STC1/PGF/PLAT/ABAT/ATP1B1/TGFBR2/PTGS2/NOTCH1/DDR2/CBS/LOC102724560/PDGFA/RGCC/IRAK1/PRKCE/PLOD1/EPAS1/E2F1/HMOX2/PLOD2/DRD2/ATP7A/CFLAR/CHCHD2/KCNK3/CYGB/BMP7/PTGIS/TERT/CD38/NKX3-1/CCNA2/P4HB/SUV39H2/SUV39H1/RORA/CRYAB/AQP1/NR4A2/ND5/UCP3/LMNA/PDLIM1/GATA6/NOS2/ITGA2/CXCL12/NDRG1/AK4/BCL2/F7/CXCR4/EDNRA/PAM/CPEB1/ITPR1/KCNK2/GNG…
GO:2001233	regulation of apoptotic signaling pathway	0.00074	0.0043	105	RET/NRP1/NGFR/MYC/GDNF/BMP5/IVNS1ABP/TIMP3/SFRP2/SERINC3/SNAI1/ITM2C/EYA1/PTGS2/HMGB2/ACKR3/PTPN1/TMBIM1/HGF/CTSC/TRAF1/IFI6/HERPUD1/FAIM/PRKCD/CFLAR/HELLS/BDKRB2/RTKN2/MPV17L/IGF1/FBXW7/CX3CL1/TERT/BDNF/ATAD5/RIPK1/PHIP/NKX3-1/INHBB/PLAGL2/SH3RF1/P4HB/SRPX/PDIA3/BMP4/SCG2/BRCA1/MAZ/DDIT3/AGTR2/TNFSF12/CREB3L1/FZD9/NR4A2/ITGAV/SKIL/NOG/LMNA/S100A8/BCAP31/ACVR1/TNFSF10/CLU/CXCL12/BCL2/PLEKHF1/XBP1…
GO:0070997	neuron death	0.00061	0.0037	104	ERBB3/SNCG/TFAP2A/NRP1/CHL1/NAIP/NGFR/NCOA7/CRLF1/APP/NGF/GHR/MYBL2/DRAXIN/GDNF/TNFRSF21/SERPINF1/NR3C1/EFNB2/HDGF/TOX3/DDR2/IL6ST/GABRB2/TLR4/XRCC2/EPHB1/PRNP/ADARB1/TFAP2B/MAP3K5/TRPC5/PTPRZ1/PPARGC1A/FBXW7/CX3CL1/TERT/BDNF/NPY/GRM4/APOE/ASCL1/MEF2C/POU4F1/SNCA/GABRA5/ST8SIA2/EN2/CASP8/GRIN2B/DDIT3/GRN/AGTR2/RETREG1/FZD9/NR4A2/HSPA5/GPNMB/PCDHGC3/SIX4/TNFRSF1B/CLU/PLXND1/BCL2/CEBPB/PRKCG/SYNGAP…
GO:0007162	negative regulation of cell adhesion	2.7e-07	4.9e-06	103	ERBB3/UBASH3B/CDH1/SPRY4/FGL2/PRKG1/SERPINE2/CBFB/SEMA5A/TRPV4/NRARP/PLXNA4/TNFRSF21/ARHGAP6/JAK3/ACVRL1/ANGPT2/ADAMTS18/GCNT2/APOD/GLI3/ABAT/DLC1/EPHB2/RIPOR2/SPOCK1/NOTCH1/RGCC/PDE5A/DSCAM/SH2B3/PRNP/SEMA6A/NEXMIF/MYADM/CD164/SOCS1/MBP/PIK3R1/PRKCD/CCL28/CX3CL1/SMAD7/CYP1B1/DAB1/AP1AR/TGFB1/PLXNB1/BMP4/PODXL/PLXNA2/CDKN2A/APOA1/GPNMB/FXYD5/FAM107A/ILDR2/KLF4/CXCL12/PLXND1/PLXNA1/SCRIB/C1QTNF1/C…
GO:0015849	organic acid transport	3.8e-06	4.8e-05	103	PMP2/RBP1/PLA2G4A/SLCO1A2/SLCO2B1/FABP7/RGS4/CD36/HTR1B/SLC17A5/ACSL1/ABAT/SERINC3/SLC26A7/SLC1A2/GRM2/TRH/SLC32A1/SLC7A14/SLC36A1/FABP6/P2RX7/DRD2/ABCG2/XK/BDKRB2/ITGB1/SLC43A3/MFSD2A/SLC7A8/APOE/OCA2/ATP8B1/SNCA/SLC12A2/SLC7A3/SLCO1C1/FABP3/SLC43A1/SFXN2/ABCD1/PROCA1/SLC10A3/EMB/SLC6A20/SFXN3/NTSR1/SLC27A4/SPX/CPT1A/NPY5R/SLC25A13/GRM7/SLC25A32/SLC6A11/SLC22A4/PLA2G6/ABCC4/AVPR1B/DRD4/TRPC4/SLC…
GO:0007265	Ras protein signal transduction	0.00018	0.0014	103	RHOU/STARD13/ARHGAP24/SPRY4/GPR17/NRP1/LPAR6/PLK2/NGFR/SPRY2/RASGRP1/DENND1A/NGF/ARHGAP6/RAB4A/ARHGDIB/RAPGEF4/STARD8/IQGAP3/CDC42EP1/RHOJ/DLC1/RAPGEF2/EPHB2/ITGA3/PLD1/NRG1/RIPOR2/ARHGAP42/CDC42EP5/NOTCH1/SPRY1/CELSR1/FOXM1/RRAS/PDGFRB/PRKD1/CYTH3/ADGRG1/RASA3/RHOB/EPS8/CDC42EP2/ARHGAP1/ITGB1/RAB39A/AGTR1/IGF1/KANK2/APOE/ROBO1/CCNA2/LPAR1/TRIM67/ADRA1A/RTKN/CDC42EP4/GPSM2/PSD4/RASA4/RACGAP1/ARFG…
GO:0045664	regulation of neuron differentiation	8.7e-22	4.6e-19	102	RET/FOXG1/NR2E1/SOX9/SOX2/EDNRB/APP/HEYL/PAX6/NGF/WDR62/TLX3/BCL11B/SOCS2/MEIS1/POU4F2/FEZF2/SOX3/SFRP2/GLI3/MYCL/EYA1/NEUROG1/ID4/NBL1/MICOS10-NBL1/CDON/SOX11/NOTCH1/BCL11A/NRCAM/GATA2/SIX3/ZNF536/RELN/GPRC5B/HOXD3/DLL1/ISL2/NAP1L2/ZFHX2/YWHAH/TGIF2/PROX1/TCF3/RNF112/OLIG2/TRPC5/NLGN1/FEZF1/NEUROD1/CNTN2/GDF7/ITGB1/BMP7/RAP1GAP/HES5/NEUROD2/BDNF/DAB1/TCF4/BRINP3/ASCL1/MEF2C/ADRA2C/DTX1/BMP4/DLX2…
GO:0051216	cartilage development	1e-20	3.7e-18	102	SHOX2/MGP/ECM1/RARG/FGF18/TRPV4/SOX9/OGN/GHR/BMP5/PITX1/ACVRL1/WNT7A/BMP8B/STC1/SFRP2/ITGB8/GLI3/SNAI1/TGFBR2/RARB/ANXA6/SIX2/WNT11/SOX5/FGFR3/PRRX1/PTH1R/CBS/LOC102724560/ZNF219/SATB2/HOXD3/PKDCC/ATP7A/TIMP1/ZBTB16/WNT7B/BMP7/HES5/SMAD7/HOXC4/FRZB/TGFB1/HOXA11/BMP1/RSPO2/MEF2C/NFIB/BMP4/NKX3-2/DLX2/GDF6/MAF/COL11A1/CREB3L2/TYMS/SERPINH1/PTHLH/RARA/CTSK/NOG/ARID5A/OSR2/UNCX/CCN1/COL3A1/COL27A1/GD…
GO:0071805	potassium ion transmembrane transport	1.2e-16	1.5e-14	102	KCNA1/EDN3/HCN1/KCNA2/RGS4/KCNS1/ATP1B1/KCNN3/AKAP6/KCNJ5/SLC9A9/RNF207/PRNP/KCNN1/SLC24A2/KCNA4/KCNK3/SLC9A2/ITGB1/KCNAB3/ANK2/SLC12A1/KCNJ6/KCNQ5/KCNJ9/KCNJ11/KCNQ3/NETO2/SLC12A2/SLC24A1/KCNJ12/SLC9A7/KCNC2/KCNG1/NEDD4/NOS1AP/KCNK6/KCNIP3/KCNK5/SLC12A7/AQP1/SNAP25/NEDD4L/CD63/SLC12A4/WNK2/KCNF1/SLC12A5/ABCC9/KCNK2/CACNA1D/KCNH6/NPPA/OPRK1/KCNA3/NALCN/ANO6/WNK4/KCNK18/KCNK1/KCNJ10/DPP6/SLC9C2/SL…
GO:0014706	striated muscle tissue development	7.2e-12	3.8e-10	102	TBX3/ERBB3/SHOX2/SGCD/TBX2/TGFBR3/TWIST1/RGS4/BMP5/NEB/EFNB2/PDGFRA/ENG/EYA1/TGFBR2/RARB/S1PR1/NRG1/NOTCH1/AKAP6/CHD7/DLL1/PROX1/PDGFRB/SEMA3C/TENM4/PLN/ITGB1/ALDH1A2/IGF1/BMP7/FOXC2/SMAD7/HOPX/TGFB1/MEF2C/ADRA1A/POU4F1/ZFPM2/BMP4/NEBL/ASB2/FES/CENPF/COL11A1/TBX5/IRX3/FOXC1/ERBB4/TBX18/CALR/RARA/NOG/LMNA/ACVR1/GATA6/ACTC1/TP73/EDNRA/WNT2/ADAMTS9/KCNK2/ISL1/NPPA/MYOCD/TAFAZZIN/DKK1/CDK1/MYH7/SHH/F…
GO:0043588	skin development	1.8e-07	3.5e-06	102	IGFBP5/LHX2/SOX21/NGFR/APCDD1/SOX9/PAX6/ATP8A2/BCL11B/ETV4/SNAI1/ZFP36/ITGA3/LRP4/NOTCH1/ALX4/PDGFA/MAFB/DLL1/INTU/JUP/UGCG/ITGB4/LGR4/TFAP2B/ATP7A/GLI2/EZH2/CYP26B1/FZD3/FUZ/ADAMTS2/EGFR/ELOVL1/PRKCH/FRAS1/FOXC1/WNT16/DLX3/IRF6/KLF4/SLC27A4/GATA6/ITGA2/BCL2/PTCH2/CDH3/COL3A1/PLAAT4/KRT80/COL5A2/MET/DKK1/SLC2A10/KRT1/AKR1C3/SHH/CD109/FGF10/KRT36/COL1A2/FLNB/ERRFI1/COL5A3/REG3G/TRADD/KRT4/WNT10B/S…
GO:0022604	regulation of cell morphogenesis	1e-06	1.5e-05	102	RHOU/SPRY4/NRP1/PARVB/NTNG1/HAS2/ST6GAL1/DOCK5/CPNE9/RIMS1/PLXNA4/GAS2/CDC42EP1/RHOJ/ENPP2/ITGB3/DLC1/EPHB2/MYO9A/CDC42EP5/BCL11A/SYT2/ARAP1/RELN/EPB41/SH3KBP1/MYADM/FGD3/BAMBI/MYL12B/RHOB/EPS8/CNTN2/CDC42EP2/ARHGAP15/MFSD2A/RHOC/FBLIM1/PHIP/AP1AR/LIMS2/LPAR1/SH3D19/P4HB/RHOQ/PARVA/HEXB/ARC/PLXNB1/COCH/CDC42EP4/FES/CPNE6/SYNE3/PLXNA2/ZNF135/FITM2/APOA1/CALR/LST1/RHOD/SEMA4A/NEDD4L/EPB41L3/SYT17/U…
GO:0003018	vascular process in circulatory system	4.8e-10	1.7e-08	101	UTS2B/EDN3/PRKG1/VSTM4/TRPV4/DOCK5/SLCO2B1/EDNRB/CD36/SLC16A12/ADM/SLC4A4/HTR1B/KLF2/AKAP12/GCH1/PTGS2/SLC1A2/PTPRJ/ARHGAP42/NPR3/CBS/LOC102724560/RAP1GDS1/NTS/PLOD3/ABCG2/BDKRB2/SMTNL2/PDE3A/MFSD2A/AGTR1/FOXC2/SLC22A3/CD38/SLC7A8/APOE/TGFB1/ECE1/ASIC2/HTR7/ADRA2C/ADRA1A/SLC12A2/SLC7A3/SLC4A8/SLCO1C1/CDH5/AGTR2/FOXC1/LEPR/SLC6A20/SLC15A2/SLC27A4/CYSLTR1/PLVAP/EDNRA/C2CD4A/ABCC9/UTS2/ITGA1/NPPA/PL…
GO:0072503	cellular divalent inorganic cation homeostasis	1e-05	0.00012	101	UBASH3B/SCGN/EDN3/ITPR3/THY1/TRPV4/APP/APLNR/PRKACA/CEMIP/HTR1B/STC1/GPR12/ATP1B1/ITGB3/TCIRG1/ANXA6/PTH1R/SLC30A4/AKAP6/CHD7/PRKCE/CDH23/MICU3/RAP1GDS1/SLC24A2/PRKD1/P2RX7/HERPUD1/DRD2/TRPC5/XK/RASA3/CAPN3/PLN/DISC1/ANK2/CALM3/TRPC6/CX3CL1/GRM5/APOE/SNCA/HAP1/HEXB/ATP2C2/SLC24A1/MT1F/CDH5/DDIT3/CALB2/CALR/FZD9/SLC30A3/MCOLN3/SYPL2/TRPM8/TRDN/NTSR1/S100A8/BCAP31/CXCL12/FKBP1B/BCL2/EDNRA/ITPR1/TSP…
GO:0031346	positive regulation of cell projection organization	0.00041	0.0027	101	RET/SHOX2/NRP1/FRMD7/SEMA5A/NGF/TNN/BMP5/PLXNA4/SERPINF1/ATP8A2/FUT9/NTRK3/POU4F2/CDC42EP1/ENPP2/NDEL1/RAPGEF2/EPHB2/ITGA3/RIPOR2/CDC42EP5/HGF/ARAP1/RELN/DSCAM/LPAR3/AVIL/APC/CDH4/PRKD1/PIK3R1/P2RX7/TRPV2/ATP7A/CFLAR/TRPC5/NLGN1/RAB8B/GPM6A/ROBO2/EPS8/P3H1/CDC42EP2/DISC1/EZH2/BMP7/CX3CL1/BDNF/APOE/ROBO1/RHOQ/TRIM67/FUZ/HAP1/PLXNB1/CDC42EP4/FES/MYO3A/CNTN1/PLXNA2/TOX/EPHA3/PTN/GRN/CREB3L2/CROCC/MA…
GO:0002237	response to molecule of bacterial origin	0.00094	0.0053	101	VCAM1/TAP2/EDNRB/CD36/ADM/IL12RB2/APOB/EFNB2/SASH1/RPS6KA3/AKAP12/GCH1/CXCL6/ZFP36/PTGS2/HMGB2/EPHB2/DUSP10/NOTCH1/IRAK1/PRKCE/CD55/TLR4/TRIM6/C4B/P2RX7/CXCL8/FMO1/PLSCR4/SPON2/CX3CL1/TGFB1/LITAF/DMBT1/MEF2C/SNCA/SSC5D/DIO2/CASP8/RARA/CXCL13/ARID5A/PTGER2/TNFRSF1B/B2M/S100A8/NOS2/PALM3/PDE4B/CEBPB/XBP1/PTGIR/OPRK1/MYD88/TH/TLR2/SIGIRR/FGF10/NOS3/ACE/KMO/S100A9/TIMP4/CASP1/NOS1/TBXA2R/GJB2/TLR6/TN…
GO:0010639	negative regulation of organelle organization	0.0017	0.0085	101	TMOD1/ARHGAP28/FRMD7/MCM2/SPTBN1/TMSB15A/ARHGAP6/FGF13/TMEFF2/PIF1/DLC1/S1PR1/PTTG1/VILL/CDC20/PLK1/CDCA8/AURKB/HGF/ARAP1/CDT1/GSN/SPC24/AVIL/APC/MYADM/ESPL1/PIK3R1/SPTBN5/PRKCD/SPC25/NUF2/KNTC1/EPS8/MPV17L/INCENP/IGF1/ADD3/BMP7/MDM1/EHMT2/USP44/ZWINT/XRCC3/KIF24/MTM1/BUB1B/MAD2L1/CHEK1/SNCA/LIMA1/BIRC5/TTK/BMP4/CDH5/BRCA1/BUB1/TOP2A/CENPF/MAP2/ANAPC15/FZD9/SVIL/TPX2/LMNA/HASPIN/FBXO5/CLU/MID1/EM…
GO:0071692	protein localization to extracellular region	0.002	0.0099	101	SNCG/ACVR2B/UCP2/EDNRB/ACSL4/MAFA/STXBP5L/RAPGEF4/ABAT/TVP23A/TCIRG1/OXCT1/NBL1/MICOS10-NBL1/TRH/RCN3/PRKCE/MYOM1/TLR4/RAP1GDS1/ACHE/GLUL/TFAP2B/P2RX7/RHBDF1/ADCYAP1/DRD2/HMGN3/RAB8B/NEUROD1/P3H1/SOX4/IGF1/CD38/EPHA5/APOE/TGFB1/SUCNR1/KCNJ11/SLC9B2/INHBB/FOXO1/SLC12A2/SCG2/LLGL1/LTBP2/RFX3/SNAP25/C1QTNF5/ILDR2/VSNL1/CPLX1/NOS2/FKBP1B/CBLN4/CPT1A/FRMD4A/BAIAP3/PAM/RFX6/CHGA/ISL1/PLA2G6/TLR2/GPLD1/…
GO:0043087	regulation of GTPase activity	0.0041	0.018	101	ARHGAP24/AGAP9/RGS10/PRKG1/THY1/SPRY2/RASGRP1/RGS4/ARHGAP22/PLXNA4/ARHGAP6/NTRK3/RAPGEF4/IQGAP3/RGMA/NDEL1/RAPGEF2/S1PR1/MYO9A/RIPOR2/ARHGAP42/AGAP4/WNT11/SPRY1/DOCK10/ARAP1/BCAR3/RAP1GDS1/TBC1D1/AFDN/ADCYAP1/FGD3/RASA3/ITGB1/RALGAPA2/ARHGAP15/EZH2/RAP1GAP/CX3CL1/GRTP1/CCPG1/EPHA5/RSU1/PLXNB1/ARHGAP11A/RASA4/PLXNA2/EPHA3/VAV3/TBC1D2B/ECT2/RGS11/RASGRF2/CXCL13/SLC27A4/TBC1D10A/PLXND1/PLXNA1/SCRIB/…
GO:0007160	cell-matrix adhesion	1.9e-13	1.3e-11	100	ITGA4/ITGA9/ONECUT2/NID2/NRP1/VCAM1/EMILIN1/THY1/ITGA8/GPM6B/CD36/TNN/ARHGAP6/ONECUT1/ACVRL1/EFEMP2/APOD/ITGB8/NID1/BST1/ITGB3/SNED1/DLC1/PTPRJ/ITGA3/COL17A1/PLEKHA2/COL16A1/HOXD3/DDR1/JUP/FMN1/NEXMIF/ITGB4/RRAS/PXN/ITGA10/BCAM/PIK3R1/ECM2/PEAK1/DISC1/ITGB1/ITGB5/CCL28/FBLN5/LIMCH1/CX3CL1/TLN1/EPHA3/CDKN2A/ITGAV/RHOD/FAM107A/CD63/ITGA2/COL13A1/ITGA2B/BCL2/VCL/ADAMTS9/ITGB7/COL3A1/ITGA1/SORBS1/FER…
GO:0070372	regulation of ERK1 and ERK2 cascade	5.6e-06	6.9e-05	100	BMPER/SPRY4/NRP1/C1QL4/FGF18/EMILIN1/SPRY2/TRPV4/RASGRP1/APP/CD36/PTPRR/GCNT2/PDGFRA/AKAP12/TIMP3/ITGB3/LMO3/ALOX15/SPRED1/RAPGEF2/EPHB2/SHC1/DUSP10/NRG1/DUSP6/FLT4/ACKR3/PTPN1/FGFR3/NOTCH1/DDR2/SPRY1/PDGFA/TLR4/EPHB1/SEMA6A/RRAS/GAREM1/PDGFRB/CD4/ADCYAP1/DRD2/CFLAR/IGF1/FBXW7/CX3CL1/NPY/APOE/PDGFB/TGFB1/PDGFD/ADRA1A/BMP4/EGFR/ERBB4/GPNMB/WNK2/FAM83D/NPY5R/ARRB1/CCN1/FERMT2/NPNT/FGF10/HTR2C/FGF2/…
GO:1990778	protein localization to cell periphery	0.00011	0.00093	100	CDH1/ANK1/CNST/WDR72/SPTBN1/RAB26/EHD3/FGF13/ZDHHC23/MAP7/ATP1B1/RAPGEF2/EPHB2/ITGA3/TSPAN5/PLK1/EFR3B/TMBIM1/PRKCE/EPB41/TAMALIN/NHLRC1/STAC/JUP/PTCH1/PRNP/SAPCD2/AFDN/MYADM/TNIK/RAB31/NSF/PKDCC/PIK3R1/RAB8B/ITGB1/GNAI1/ANK2/RAB34/CDH2/TGFB1/RHOQ/TSPAN33/ATP2C2/GPSM2/RAB38/EGFR/SLC9A3R2/STX3/GRIN2A/EPHA3/PRKCH/KCNIP3/PID1/SNAP25/EPB41L3/VAMP3/GPC4/CPLX1/MYL12A/EHD4/SCRIB/FYB2/EPB41L2/FRMD8/PLEKH…
GO:0051346	negative regulation of hydrolase activity	0.0046	0.019	100	SERPINB9/ECM1/NAIP/SERPINE2/SPRY2/PLIN5/APP/ANGPTL4/NGF/SERPINA5/SERPINF1/SERPINB1/TFPI/SERPINB2/RPS6KA3/TIMP3/SFRP2/BST2/PTGS2/SPOCK1/PTTG1/SPRY1/HDAC9/HGF/UBE2Z/RAP1GDS1/CTSB/PRNP/C4B/PROS1/IFI6/CRB2/C4A/TIMP1/CST2/RECK/LXN/SERPINB4/CAMK2A/RARRES1/SH3RF1/SNCA/SERPINB8/ITIH5/BIRC5/SERPINB3/SPOCK3/SERPINB6/RASA4/CRYAB/SERPINH1/APOA1/AQP1/CST3/PPP1R1B/SPOCK2/LEPR/IFI16/FURIN/KLF4/SLC27A4/FKBP1B/IT…
GO:1901653	cellular response to peptide	0.0046	0.019	100	ITGA4/VCAM1/UCP2/JAK1/NGFR/IGF2/APP/GHR/CD36/JAK3/KLF2/SOCS2/POU4F2/PLAT/STAT6/ITGB3/NDEL1/EPHB2/SHC1/TIMELESS/KLF15/PTPN1/DDR2/HDAC9/PTPRE/BCAR3/TNS2/TLR4/RAP1GDS1/PRNP/INSRR/APC/LPL/RAB31/SOCS1/PXN/PIK3R1/PRKCD/CFLAR/PDK4/AGTR1/IGF1/FOXC2/CYP1B1/STAT5A/GRM5/PHIP/CAMK2A/CCNA2/INHBB/RHOQ/GLP2R/FOXO1/MYO1C/AGTR2/CYP11A1/DNAI1/PID1/CASP4/NR4A2/SLC27A4/CRHR2/GPR21/EDNRA/CPEB1/XBP1/STAT3/BRIP1/SORBS1…
GO:1903037	regulation of leukocyte cell-cell adhesion	0.0064	0.025	100	ITGA4/VCAM1/FGL2/CBFB/HAS2/THY1/RASGRP1/IGF2/NRARP/TNFRSF21/JAK3/FUT9/EFNB2/GLI3/TGFBR2/CD28/DUSP10/RIPOR2/IL6ST/PDE5A/IRAK1/CD55/HLA-A/IL7R/KLHL25/PRNP/SOCS1/CD4/SMARCD2/GLI2/ZBTB16/SOX4/NFKBIZ/CCL28/IGF1/SMAD7/ZAP70/SOX13/FCHO1/BMP4/EFNB3/TNFRSF13C/MYB/RARA/SHB/EFNB1/GPNMB/ETS1/B2M/ILDR2/KLF4/HES1/HLA-E/CXCL12/SCRIB/CEBPB/XBP1/AIF1/LGALS1/HFE/SHH/IGFBP2/CD74/LRRC32/HLA-DOA/LGALS3/WNT10B/RUNX3/L…
GO:0002697	regulation of immune effector process	0.0075	0.029	100	SERPINB9/FGL2/TAP2/RASGRP1/TWIST1/LACC1/CD36/JAK3/AHR/STAT6/NSD2/BST2/CXCL6/CD28/PTPRJ/IL18R1/EPHB2/DUSP10/CADM1/GATA2/CD55/GPRC5B/HLA-A/IL7R/TLR4/TRIM6/AZGP1/DNAJB9/P2RX7/PVR/SPON2/LAMP1/NFKBIZ/SUSD4/SMAD7/SERPINB4/ATAD5/TGFB1/LITAF/HK1/FES/GRN/MYB/FCRL3/APOA1/RARA/CFH/SHB/RIGI/ARID5A/TNFRSF1B/B2M/HLA-E/NOS2/KMT5C/DHX58/JUNB/XBP1/SH2D1B/MYD88/CSMD3/HFE/CGAS/IL33/IL1R1/DDX60/CD74/LGALS3/LAPTM5/LA…
GO:0140014	mitotic nuclear division	4.1e-05	0.00039	99	EDN3/IGF2/MYBL2/CDCA5/KIF22/KIFC1/NEUROG1/CD28/NDEL1/UBE2C/PTTG1/SLF1/CDC20/PLK1/CDCA8/AURKB/RGCC/CDT1/PKMYT1/SPC24/KIF18B/APC/ESPL1/PDGFRB/NUSAP1/NCAPH/KIF15/SPC25/EGF/SMARCD2/NUF2/SPAG5/KNTC1/TACC3/EPS8/INCENP/GOLGA2/IGF1/BMP7/USP44/KIF4A/ZWINT/KIF2C/PHIP/PDGFB/XRCC3/BUB1B/MAD2L1/CHEK1/BIRC5/RCC1/TTK/BMP4/CCSAP/BUB1/RACGAP1/NEK2/CENPF/CDC25C/ANAPC15/MKI67/TPX2/SMC4/KIF11/KIF18A/HASPIN/FBXO5/DSN…
GO:0042326	negative regulation of phosphorylation	0.012	0.042	99	UBASH3B/SPRY4/EMILIN1/PKIB/THY1/SPRY2/PAX6/PTPRQ/PMEPA1/NTRK3/SFRP2/ENG/LRRK1/TFAP4/SPRED1/PTPRJ/EPHB2/DUSP10/DUSP6/PBK/PTPN1/DDR2/SPRY1/PLK1/HGF/SH2B3/CDKN2C/PRNP/APC/MYADM/ADARB1/GPRC5A/SOCS1/PRKCD/DRD2/BDKRB2/MVP/SMYD3/BMP7/CALM3/SMAD7/DNAJC3/WARS1/APOE/TGFB1/WWTR1/SMPD1/PTPRH/SNCA/BMP4/INPP5F/SERPINB3/CDKN2A/RASSF2/PID1/INSM1/SHB/PPP1R1B/NOG/CAMK2N1/LDLRAD4/STAT3/NPPA/MSTN/MYOCD/WNK4/DKK1/PTP…
GO:0010001	glial cell differentiation	4.4e-14	3.4e-12	98	ERBB3/SOX10/NR2E1/GPR17/SERPINE2/SOX9/SOX2/EMX1/APP/PLP1/PAX6/CRB1/DAAM2/TNFRSF21/SOX1/NTRK3/EOMES/GLI3/ID4/DUSP10/NRG1/KLF15/ADGRG6/SOX11/NOTCH1/GSX2/PRDM8/IL6ST/LGI4/RELN/DLL1/TLR4/CDKN2C/ASPA/ITGB4/LAMC3/RNF112/OLIG2/CNTNAP1/B4GALT5/PTPRZ1/TENM4/CNTN2/SOX4/HES5/DAB1/CDH2/TGFB1/LPAR1/ASCL1/SOX13/NFIB/DLX2/CNTN1/SH3TC2/PTN/GRN/NKX2-2/NOG/TNFRSF1B/S100A8/HES1/CLU/NDRG1/TP73/CXCR4/OLIG1/LAMB2/POU3…
GO:0008016	regulation of heart contraction	1.4e-15	1.4e-13	97	SHOX2/EDN3/TBX2/HCN1/EDNRB/RGS4/PRKACA/ADM/CORIN/EHD3/STC1/FGF13/FXYD1/GCH1/ATP1B1/SCN2B/FOXN4/CHRM2/PDE5A/CELF2/EPAS1/KCNJ5/JUP/RNF207/SCN10A/DRD2/TNNI3K/PLN/ANK2/CALM3/SMAD7/HOPX/ADRA1A/HBEGF/KCNJ12/NOS1AP/TBX5/IRX3/AGTR2/CTNNA3/TBX18/RNLS/SCN4B/TRDN/HSPB7/SPX/FKBP1B/PDE4B/EDNRA/ABCC9/CHGA/ISL1/CACNA1D/KCNH6/NPPA/TH/ADM5/AVPR1A/MYH7/NOS3/APLN/ATP2B3/ADM2/HCN2/SCN1B/KCNE4/MYL3/GSTO1/NOS1/GLP1R/M…
GO:0060560	developmental growth involved in morphogenesis	8.4e-13	5.1e-11	97	ITGA4/CDH1/EDN3/NRP1/LHX2/SALL1/RARG/TBX2/SEMA3G/SPRY2/SEMA5A/SOX9/EMX1/APP/NGF/CPNE9/DRAXIN/TNN/RIMS1/ALCAM/PLXNA4/FGF13/POU4F2/SFRP2/TGFBR2/NDEL1/S1PR1/WNT11/NOTCH1/SPRY1/BCL11A/NRCAM/SYT2/SLIT3/DSCAM/DDR1/SPP1/SEMA6D/LPAR3/SEMA5B/SEMA6A/FMN1/CDH4/SEMA3C/TRPV2/TRPC5/RAPH1/DISC1/ITGB1/WNT7B/SEMA3D/KIF26B/BDNF/APOE/NRN1/BMP4/ST8SIA2/PTPRS/CPNE6/TMEM108/MAP2/MAGI2/SIX4/SEMA4A/NEDD4L/SYT17/BARHL2/U…
GO:0006260	DNA replication	2.9e-07	5.2e-06	97	MCM7/LIG1/MCM2/MCM5/GINS2/POLE/ACVRL1/SSRP1/PRIM1/PIF1/POLD1/MCM4/TIMELESS/PCNA/CHAF1A/RNASEH2A/RFC5/ZBTB38/CDT1/BCAR3/POLD2/MCM3/CHAF1B/PCLAF/ORC1/ALYREF/EME1/TRAIP/DBF4/POLD3/EGF/GLI2/CDC45/DTL/FEN1/TONSL/HMGA1/EHMT2/ORC6/ATAD5/NAP1L1/RBBP8/CCNA2/RBMS1/NASP/E2F8/RECQL4/NFIB/CHEK1/POLD4/POLA2/RRM1/TICRR/BAZ1A/RPA3/MCM10/BRCA1/EGFR/NFIC/RRM2/ZGRF1/CCNE2/SAMHD1/GINS1/POLA1/GMNN/RFC4/RMI2/FBXO5/POL…
GO:1901990	regulation of mitotic cell cycle phase transition	0.0026	0.012	97	PLK2/APP/STOX1/CDC25B/CDCA5/NEUROG1/TFAP4/HSPA2/UBE2C/DDR2/CDC20/PLK1/CDCA8/AURKB/RGCC/CDT1/E2F1/CDKN2C/ORC1/SPC24/APC/ESPL1/UBE2E2/SPC25/SMARCD2/NUF2/KNTC1/DTL/INCENP/EZH2/TERT/KANK2/USP44/ZWINT/ATAD5/PIDD1/XRCC3/RBBP8/BUB1B/MAD2L1/CHEK1/RRM1/BIRC5/TICRR/TTK/GTSE1/BRCA1/BUB1/EGFR/CENPF/CDC25C/RRM2/ANAPC15/CDKN2A/GPNMB/CDC25A/FAM107A/HASPIN/FBXO5/KLF4/ACVR1/BCL2/CDC7/NDC80/E2F7/NEK11/CLSPN/DPF1/B…
GO:0009306	protein secretion	0.0041	0.017	97	SNCG/ACVR2B/UCP2/EDNRB/ACSL4/MAFA/STXBP5L/RAPGEF4/ABAT/TVP23A/TCIRG1/OXCT1/TRH/RCN3/PRKCE/MYOM1/TLR4/RAP1GDS1/ACHE/GLUL/TFAP2B/P2RX7/RHBDF1/ADCYAP1/DRD2/HMGN3/RAB8B/NEUROD1/P3H1/SOX4/IGF1/CD38/EPHA5/APOE/TGFB1/SUCNR1/KCNJ11/SLC9B2/INHBB/FOXO1/SLC12A2/SCG2/LLGL1/LTBP2/RFX3/SNAP25/C1QTNF5/ILDR2/VSNL1/CPLX1/NOS2/FKBP1B/CBLN4/CPT1A/FRMD4A/BAIAP3/PAM/RFX6/CHGA/ISL1/PLA2G6/TLR2/GPLD1/EFNA5/DRD4/BRSK2/A…
GO:0035592	establishment of protein localization to extracellular region	0.0044	0.019	97	SNCG/ACVR2B/UCP2/EDNRB/ACSL4/MAFA/STXBP5L/RAPGEF4/ABAT/TVP23A/TCIRG1/OXCT1/TRH/RCN3/PRKCE/MYOM1/TLR4/RAP1GDS1/ACHE/GLUL/TFAP2B/P2RX7/RHBDF1/ADCYAP1/DRD2/HMGN3/RAB8B/NEUROD1/P3H1/SOX4/IGF1/CD38/EPHA5/APOE/TGFB1/SUCNR1/KCNJ11/SLC9B2/INHBB/FOXO1/SLC12A2/SCG2/LLGL1/LTBP2/RFX3/SNAP25/C1QTNF5/ILDR2/VSNL1/CPLX1/NOS2/FKBP1B/CBLN4/CPT1A/FRMD4A/BAIAP3/PAM/RFX6/CHGA/ISL1/PLA2G6/TLR2/GPLD1/EFNA5/DRD4/BRSK2/A…
GO:0045862	positive regulation of proteolysis	0.012	0.041	97	NGFR/MYC/AGBL4/PCOLCE/APP/PRICKLE1/RGMA/SFRP2/TFAP4/DLC1/RCN3/F3/CDC20/PLK1/CTSC/CCBE1/GSN/ST18/MBP/RNF14/HERPUD1/CFLAR/MAP3K5/EGF/CAPN3/CNTN2/DISC1/FBXW7/PERP/SMAD7/APOE/NKX3-1/PIDD1/ROBO1/SH3RF1/SH3D19/TRIM67/AIM2/SNCA/SERPINB3/CASP8/KHDC1/UACA/GRIN2B/GRIN2A/CTSD/GRN/TNFRSF1B/IFI16/FURIN/S100A8/BCAP31/TNFSF10/PCOLCE2/TBC1D10A/CLU/CCN1/NKD2/STAT3/CLEC3B/GPLD1/ECSCR/SH3RF3/MMP14/WNT3A/IL33/NLRC4/…
GO:0048863	stem cell differentiation	1.5e-10	5.7e-09	96	TBX3/RET/SOX10/EDN3/NRP1/TBX2/SEMA3G/SHC4/SOX21/SEMA5A/SOX9/EDNRB/DMRTA2/TWIST1/GDNF/PRICKLE1/WNT7A/EOMES/PDGFRA/SFRP2/ZFP36/ANXA6/NRG1/SOX11/SOX5/NOTCH1/TBX1/TRIM6/SH2B3/NAP1L2/SEMA6D/SEMA5B/SEMA6A/SEMA3C/GPM6A/ITGB1/SEMA3D/EZH2/ALDH1A2/BMP7/FOXC2/HES5/FRZB/ALX1/CDH2/PITX2/RADIL/MEF2C/BMP4/TBX5/PTN/MSI2/FOXC1/ERBB4/EFNB1/SEMA4A/NOG/HES1/ACVR1/GATA6/BCL2/SEMA3A/HOXD4/EDNRA/PHF19/GBX2/GSC/STAT3/IS…
GO:0090257	regulation of muscle system process	1.1e-09	3.5e-08	96	IGFBP5/KCNA1/PRKG1/TRPV4/DOCK5/RGS4/PRKACA/CALCRL/EHD3/STC1/FGF13/ABAT/ATP1B1/PTGS2/ANXA6/NEUROG1/ARHGAP42/CHRM2/NOTCH1/IL6ST/FBXO32/PDE5A/AKAP6/JUP/NMU/RNF207/SCN10A/TNNI3K/PLN/CHRNB4/ANK2/IGF1/CALM3/SMAD7/SSTR2/ADRA2C/ADRA1A/FOXO1/C12orf57/CTNNA3/PDE9A/LMNA/TNFRSF1B/SPX/ITGA2/FKBP1B/PDE4B/CHGA/NPPA/AIF1/SGCA/SPHK1/MSTN/MYOCD/TNFRSF1A/MYH7/NPNT/NOS3/NOL3/ERRFI1/CACNA1S/MYL3/GSTO1/NOS1/CACNG1/KCN…
GO:0007188	adenylate cyclase-modulating G protein-coupled receptor signaling pathway	3.6e-10	1.3e-08	95	ADGRG2/ADGRF5/ADM/CALCRL/HTR1B/RAPGEF4/GRK5/AKAP12/GPR12/ITGB3/RAPGEF2/S1PR1/GRM2/CHRM2/ADGRG6/GRM3/NPY1R/PTH1R/NPR3/GNAL/LPAR3/GPR37/ADCY7/ADCYAP1/DRD2/ADGRG1/PLN/GNAI1/GRM5/SSTR2/GRM4/LPAR1/ADRA2C/ADRA1A/GLP2R/PRKACB/PTHLH/VIPR2/ADCY2/PTGER2/ADGRB2/PDE4B/CRHR2/S1PR2/GRM7/GABBR2/EDNRA/S1PR3/CHGA/GPR37L1/CACNA1D/PTGIR/GRM6/OPRK1/OXER1/AVPR1B/DRD4/NPY2R/ADGRG4/ADM5/LPAR2/HTR5A/CHRM1/PTGER3/HTR1E/A…
GO:0046942	carboxylic acid transport	2.2e-06	3e-05	95	PLA2G4A/SLCO1A2/SLCO2B1/RGS4/CD36/SLC16A12/HTR1B/SLC17A5/ABAT/SERINC3/SLC26A7/PTGS2/SLC1A2/GRM2/TRH/SLC32A1/SLC36A1/P2RX7/DRD2/ABCG2/BDKRB2/SLC16A5/ITGB1/ABCB4/SLC22A3/SLC7A8/ATP8B1/SNCA/SLC12A2/SLC7A3/SLCO1C1/SLC35D2/SLC43A1/SFXN2/PROCA1/SLC6A8/SLC10A3/EMB/SLC6A20/SFXN3/NTSR1/SLC27A4/NOS2/NPY5R/SLC25A13/GRM7/SLC25A32/SLC6A11/PLA2G6/ABCC4/AVPR1B/DRD4/TRPC4/SLC16A9/SLC66A1L/AVPR1A/KCNJ10/ACE/LRP2/…
GO:0051056	regulation of small GTPase mediated signal transduction	2.2e-05	0.00023	95	RHOU/STARD13/ARHGAP24/SPRY4/ARHGAP28/GPR17/NRP1/LPAR6/FRMD7/SPRY2/RASGRP1/DENND1A/NGF/ARHGAP20/ARHGAP22/ARHGAP6/ARHGDIB/STARD8/DLC1/EPHB2/ITGA3/MYO9A/NRG1/RIPOR2/ARHGAP42/CDON/NOTCH1/SPRY1/ARAP1/ARHGAP31/RELN/SRGAP3/FOXM1/PDGFRB/FGD3/CYTH3/ADGRG1/RASA3/EPS8/ARHGAP1/ITGB1/RALGAPA2/ARHGAP15/PLEKHG4B/IGF1/RAP1GAP/KANK2/APOE/SPATA13/ROBO1/LPAR1/TRIM67/ADRA1A/ARHGAP26/ARHGAP11A/PSD4/RASA4/RACGAP1/ARFG…
GO:0022409	positive regulation of cell-cell adhesion	0.00021	0.0015	95	ITGA4/VCAM1/CBFB/HAS2/JAK1/THY1/SOX2/RASGRP1/IGF2/JAK3/EFNB2/GCNT2/GLI3/TGFBR2/CD28/DUSP10/IL6ST/IRAK1/CD55/HLA-A/IL7R/FSTL3/KLHL25/AFDN/SOCS1/CD4/SMARCD2/GLI2/ZBTB16/SOX4/NFKBIZ/IGF1/BMP7/KIF26B/CX3CL1/SMAD7/ADAM19/ZAP70/SOX13/FCHO1/EFNB3/PODXL/TNFRSF13C/MYB/RARA/SHB/EFNB1/CXCL13/ETS1/B2M/HES1/HLA-E/KIFAP3/PIEZO1/XBP1/AIF1/LGALS1/SHH/WNT3A/IGFBP2/CD74/MMRN1/HLA-DOA/WNT10B/RUNX3/RAG1/BCL6/IL1RL2/…
GO:0001763	morphogenesis of a branching structure	7e-16	7.9e-14	94	TBX3/SOX10/SHOX2/NRP1/SALL1/TBX2/SPRY2/SOX9/MYC/NRARP/GDNF/ADM/GREB1L/FGF13/SFRP2/ENG/GLI3/EYA1/TGFBR2/TIMELESS/SIX2/NOTCH1/SPRY1/BCL11A/PDGFA/CELSR1/HGF/DDR1/PTCH1/TIE1/PROX1/PAK1/LGR4/SEMA3C/DRD2/EGF/GLI2/GDF7/BMP7/FOXC2/CSMD1/NKX3-1/HOXA11/RSPO2/BMP4/DLX2/AGTR2/SIX4/NOG/ACVR1/COL13A1/PLXND1/PLXNA1/BCL2/EDNRA/WNT2/GBX2/CTSZ/MET/WNT6/PAX2/PAX8/SHH/MMP14/NPNT/HOXD11/FGF10/FGF2/HOXB7/NTN4/ST14/NKX…
GO:0001649	osteoblast differentiation	5.2e-10	1.8e-08	94	IGFBP5/SHOX2/ACVR2B/CBFB/SOX9/SOX2/IGF2/TWIST1/PRKACA/TNN/CEBPD/SFRP2/GLI3/SNAI1/TCIRG1/TENT5A/RANBP3L/ID4/WNT11/SOX11/NOTCH1/DDR2/PTH1R/IL6ST/FBL/HGF/RRBP1/SATB2/SPP1/ACHE/ALYREF/PTCH1/DHH/LGR4/PRKD1/RBMX/IBSP/DLX5/GLI2/BAMBI/RORB/WNT7B/TWIST2/IGF1/BMP7/WWTR1/TNFAIP6/RSPO2/MEF2C/BMP4/COL6A1/RASSF2/PTHLH/CREB3L1/PDLIM7/VCAN/NOG/FBXO5/ACVR1/CCN1/CEBPB/JUNB/TOB1/FERMT2/SHH/NPNT/FGF2/LOX/WNT3A/TPM4/…
GO:0009914	hormone transport	1.9e-05	0.0002	94	TBX3/EDN3/ACVR2B/SCG5/UCP2/TRPV4/ACSL4/MAFA/ADM/PASK/RAPGEF4/ABAT/TCIRG1/OXCT1/TRH/SOX11/CHD7/PRKCE/NIBAN2/SPP1/CRH/GLUL/TFAP2B/ADCYAP1/DRD2/HMGN3/RAB8B/NEUROD1/SOX4/AGTR1/CD38/SELENOM/SLC7A8/EPHA5/NKX3-1/KCNJ11/SLC9B2/INHBB/FOXO1/SLCO1C1/RFX3/AQP1/SNAP25/ILDR2/VSNL1/CPLX1/NOS2/FKBP1B/CPT1A/C1QTNF1/BAIAP3/RFX6/CHGA/ISL1/OPRK1/PLA2G6/GPLD1/WNK4/EFNA5/BRSK2/PAX8/HFE/HTR2C/GCK/VGF/GDF9/GHRHR/GLP1R/C…
GO:0098813	nuclear chromosome segregation	0.0003	0.0021	94	CDCA5/KIF22/KIFC1/UBE2C/PTTG1/SLF1/CDC20/PLK1/CDCA8/AURKB/CDT1/SPC24/KIF18B/APC/EME1/ESPL1/NUSAP1/NCAPH/TEX15/SPC25/SMARCD2/NUF2/SPAG5/KNTC1/TACC3/KASH5/TOP2B/INCENP/PSMC3IP/FEN1/HFM1/CCNB1IP1/FBXW7/EHMT2/USP44/KIF4A/ZWINT/KIF2C/XRCC3/BUB1B/MAD2L1/SYCE2/BIRC5/TTK/FANCD2/BUB1/TOP2A/RACGAP1/NEK2/C14orf39/CENPF/SPATA22/ANAPC15/CCNE2/ECT2/SMC4/KIF11/KIF18A/HASPIN/RMI2/FBXO5/DSN1/FAM83D/NCAPD2/NDC80/M…
GO:1901214	regulation of neuron death	0.00047	0.003	94	ERBB3/SNCG/TFAP2A/NRP1/CHL1/NAIP/NCOA7/CRLF1/NGF/GHR/MYBL2/DRAXIN/GDNF/SERPINF1/NR3C1/EFNB2/HDGF/TOX3/DDR2/IL6ST/GABRB2/TLR4/XRCC2/EPHB1/PRNP/TFAP2B/MAP3K5/PTPRZ1/PPARGC1A/FBXW7/CX3CL1/TERT/BDNF/NPY/GRM4/APOE/ASCL1/MEF2C/POU4F1/SNCA/GABRA5/ST8SIA2/EN2/CASP8/GRIN2B/DDIT3/GRN/RETREG1/FZD9/NR4A2/GPNMB/PCDHGC3/SIX4/TNFRSF1B/CLU/PLXND1/BCL2/CEBPB/PRKCG/SYNGAP1/CHGA/ITGA1/MAP3K11/ISL1/GDF5/CTSZ/DKK1/NS…
GO:0051604	protein maturation	0.0015	0.0078	94	PRSS12/SCG5/SERPINE2/BCHE/ATP6AP2/PRKACA/CORIN/PCSK2/TLL1/PLAT/GLI3/F3/TSPAN5/MAFB/MYRFL/CCBE1/RAP1GDS1/GSN/PTCH1/PRNP/DHH/ENPEP/YIPF5/MMP16/P2RX7/CNTN2/BACE2/CPXM2/SOX4/DISP1/PERP/PIDD1/F13A1/ECE1/MME/ADAM19/C1R/BMP1/TSPAN33/ADAMTS2/PCSK6/CASP8/GRIN2A/PRKACB/SERPINH1/CALR/CASP4/MMEL1/IFI16/FURIN/TBC1D10A/FKBP1B/CTSS/CTSL/F7/RFX4/NKD2/CLEC3B/CTSZ/SHH/MMP14/TMPRSS2/ACE/NOL3/TLL2/NLRC4/MYH9/CAST/CA…
GO:0032496	response to lipopolysaccharide	0.002	0.0099	94	VCAM1/EDNRB/CD36/ADM/IL12RB2/APOB/EFNB2/SASH1/RPS6KA3/AKAP12/GCH1/CXCL6/ZFP36/PTGS2/HMGB2/EPHB2/DUSP10/NOTCH1/IRAK1/PRKCE/CD55/TLR4/TRIM6/P2RX7/CXCL8/FMO1/PLSCR4/SPON2/CX3CL1/TGFB1/LITAF/MEF2C/SNCA/DIO2/CASP8/RARA/CXCL13/ARID5A/PTGER2/TNFRSF1B/S100A8/NOS2/PALM3/PDE4B/CEBPB/XBP1/PTGIR/OPRK1/MYD88/TH/TLR2/SIGIRR/FGF10/NOS3/ACE/KMO/S100A9/TIMP4/CASP1/NOS1/TBXA2R/GJB2/TNIP3/ALPL/JUND/IRAK2/CYP27B1/SE…
GO:0060541	respiratory system development	4.3e-14	3.4e-12	93	IGFBP5/RARG/TBX2/ACVR2B/FGF18/SPRY2/SOX9/STRA6/KLF2/PDGFRA/TBX4/GLI3/FGFRL1/TGFBR2/ITGA3/TIMELESS/RCN3/FLT4/WNT11/SOX11/NOTCH1/SPRY1/PDGFA/CELSR1/CCBE1/CHD7/EPAS1/CRH/PROX1/PDGFRB/PLOD3/PKDCC/ATP7A/DLX5/ALDH1A3/GLI2/WNT7B/DPPA4/ALDH1A2/DISP1/FBXW7/HOPX/MME/RIDA/ASCL1/RSPO2/NFIB/ADAMTS2/ZFPM2/BMP4/MAN2A1/TBX5/RARA/SIX4/NOG/HES1/GATA6/TP73/WNT2/COL3A1/DNAAF1/CTSZ/MYOCD/SHH/MMP14/FGF10/FGF2/NOS3/ACE…
GO:0009952	anterior/posterior pattern specification	4.5e-13	2.9e-11	93	TBX3/RARG/ACVR2B/ATP6AP2/HEYL/PAX6/NRARP/ETS2/OTX1/EMX2/FEZF2/SFRP2/MEOX2/HOXA10/GLI3/NEUROG1/CDON/SIX2/NOTCH1/ALX4/TBX1/HOXD8/HOXD3/DLL1/XRCC2/SEMA3C/PGAP1/CRB2/DLL3/FEZF1/NEUROD1/CELSR2/ZBTB16/HES6/ALDH1A2/FOXC2/HES5/HOXC4/HOXC6/HOXA9/BHLHE41/NKX3-1/HOXB6/HOXA11/HOXC10/FUZ/ARC/BMP4/PCSK6/LFNG/BHLHE40/PLXNA2/DDIT3/HOXC9/FOXC1/TSHZ1/TBX18/HOXD9/NOG/HES1/HOXD10/HOXD4/WNT2/GBX2/HOXB5/HOXC8/DKK1/HOX…
GO:0060348	bone development	4.1e-11	1.8e-09	93	SHOX2/TFAP2A/ECM1/RARG/FGF18/HAS2/TRPV4/SOX9/OGN/TWIST1/GHR/FLI1/TNN/STC1/PAPPA2/MEIS1/ENG/GLI3/LRRK1/NSD2/TGFBR2/RARB/RANBP3L/ANXA6/NEUROG1/SNX10/LRRC17/FGFR3/DDR2/CBS/LOC102724560/SFRP4/SH2B3/NPR2/PLS3/DHRS3/MMP16/DLX5/PAPSS2/ZBTB16/P3H1/PPIB/IGF1/CYP26B1/FBXW7/SLC9B2/HOXA11/PITX2/MEF2C/PLXNB1/BMP4/XYLT1/FOXC1/SERPINH1/RARA/LEPR/COL13A1/IFITM5/OSR2/BNC2/TRIM45/COL3A1/COL27A1/MMP14/LOX/FREM1/BGN…
GO:0048738	cardiac muscle tissue development	3.5e-10	1.2e-08	93	TBX3/ERBB3/SHOX2/SGCD/TBX2/TGFBR3/RGS4/BMP5/NEB/EFNB2/PDGFRA/ENG/TGFBR2/RARB/S1PR1/NRG1/NOTCH1/AKAP6/CHD7/DLL1/PROX1/PDGFRB/TENM4/PLN/ITGB1/ALDH1A2/IGF1/BMP7/FOXC2/SMAD7/HOPX/TGFB1/MEF2C/ADRA1A/POU4F1/ZFPM2/BMP4/NEBL/ASB2/FES/COL11A1/TBX5/IRX3/FOXC1/ERBB4/TBX18/CALR/RARA/NOG/LMNA/ACVR1/GATA6/ACTC1/TP73/EDNRA/WNT2/ADAMTS9/KCNK2/ISL1/NPPA/MYOCD/TAFAZZIN/DKK1/CDK1/MYH7/FGF2/WNT3A/FGF20/LRP2/MAPK11/M…
GO:0071559	response to transforming growth factor beta	8.3e-07	1.3e-05	93	ONECUT2/VEPH1/EMILIN1/SPRY2/TGFBR3/SOX9/ITGA8/SKOR2/ONECUT1/ACVRL1/WNT7A/NR3C1/PMEPA1/GCNT2/ITGB8/ENG/TGFBR2/SPRED1/ITGA3/SOX11/SOX5/DDR2/SPRY1/PDGFA/SAP30/PXN/CFLAR/RASL11B/BAMBI/ITGB5/PDE3A/ASPN/SMAD7/TGFB1/PDGFD/MEF2C/CDH5/TGFB1I1/LTBP2/SINHCAF/FMOD/HSPA5/SKIL/CTSK/HTRA1/FURIN/TET1/ACVR1/COL4A2/WNT2/LDLRAD4/COL3A1/STAT3/CLEC3B/GDF5/FERMT2/MSTN/MYOCD/SLC2A10/NPNT/MXRA5/CD109/COL1A2/LOX/GDF15/NF…
GO:0006874	cellular calcium ion homeostasis	2.8e-06	3.7e-05	93	UBASH3B/SCGN/EDN3/ITPR3/THY1/TRPV4/APP/APLNR/PRKACA/CEMIP/HTR1B/STC1/GPR12/ATP1B1/ITGB3/TCIRG1/ANXA6/PTH1R/AKAP6/CHD7/PRKCE/CDH23/MICU3/RAP1GDS1/SLC24A2/PRKD1/P2RX7/HERPUD1/DRD2/TRPC5/XK/RASA3/CAPN3/PLN/DISC1/ANK2/CALM3/TRPC6/CX3CL1/GRM5/APOE/SNCA/HAP1/HEXB/ATP2C2/SLC24A1/CDH5/DDIT3/CALB2/CALR/FZD9/MCOLN3/SYPL2/TRPM8/TRDN/NTSR1/BCAP31/CXCL12/FKBP1B/BCL2/EDNRA/ITPR1/TSPOAP1/HSP90B1/DRD4/TRPC4/MCUB…
GO:0062197	cellular response to chemical stress	0.0052	0.021	93	DHRS2/NCOA7/TRPV4/EFHD1/CD36/STOX1/KLF2/PDGFRA/STAT6/GCH1/PTGS2/PCNA/DDR2/HGF/EPAS1/TLR4/GPR37/PXN/PRKD1/RNF112/PRKCD/ATP7A/CHCHD2/MAP3K5/CAPN3/BDKRB2/RHOB/PPARGC1A/EZH2/FBLN5/BMP7/FBXW7/ETV5/CYP1B1/RIPK1/PRODH/PDGFD/P4HB/SNCA/FOXO1/FANCD2/SERPINB6/EGFR/DDIT3/ECT2/AQP1/TRIM21/ABCD1/NR4A2/GPX8/WNT16/BCL2/EDNRA/GPR37L1/AIF1/MAP1LC3A/SPHK1/DHFR/MET/MMP2/PAX2/CDK1/AKR1C3/RBM11/GPX7/NOS3/NOL3/LRRC8C/N…
GO:0090068	positive regulation of cell cycle process	6.4e-08	1.4e-06	92	EDN3/TBX2/CENPV/IGF2/APP/STOX1/CDC25B/CDCA5/NEUROG1/CD28/HSPA2/UBE2C/SLF1/PBK/DDR2/PIWIL2/CDCA8/AURKB/RGCC/CDT1/PRKCE/PLK4/RHNO1/ESPL1/PDGFRB/NUSAP1/DBF4/UBE2E2/NCAPH/DRD2/EGF/SPAG5/DTL/INCENP/EZH2/FEN1/IGF1/TERT/ATAD5/PHIP/PDGFB/XRCC3/RAD51AP1/MAD2L1/E2F8/RRM1/BIRC5/GPSM2/EGFR/RACGAP1/CDC25C/RRM2/ECT2/SVIL/SMC4/CDC25A/FBXO5/PLSCR1/FAM83D/CDC7/NDC80/MAP10/KIF23/E2F7/MAPK15/TGFA/CCNB1/AIF1/DLGAP5/…
GO:0048839	inner ear development	5e-16	5.8e-14	91	BMPER/TBX3/FOXG1/TFAP2A/TBX2/LRIG1/MCM2/SPRY2/SOX9/SOX2/ITGA8/SLITRK6/STOX1/ATP8A2/OTX1/CEBPD/NTRK3/GLI3/MYCL/EYA1/NEUROG1/EPHB2/NOTCH1/PRRX1/LRIG3/TBX1/PDGFA/GABRB2/MAFB/GATA2/CHD7/DLL1/CDH23/POU3F4/PROX1/PDGFRB/DLX6/DLX5/ALDH1A3/NEUROD1/KCNK3/PLPPR4/HES5/HPCA/FRZB/ADGRV1/FZD3/CCNA2/ATP8B1/BMP4/GABRA5/MYO3A/MAF/COL11A1/TBX18/C1QTNF5/MCOLN3/SIX4/HES1/SCRIB/LRP10/LHFPL5/GBX2/ESRP1/KCNK2/PAX2/PAX8/…
GO:0010810	regulation of cell-substrate adhesion	1.2e-11	6e-10	91	ONECUT2/SPRY4/NRP1/EMILIN1/HAS2/ST6GAL1/THY1/EDIL3/DOCK5/GPM6B/CD36/ARHGAP6/ONECUT1/ACVRL1/ANGPT2/EGFLAM/EFEMP2/GCNT2/APOD/NID1/BST1/ITGB3/ALOX15/DLC1/PTPRJ/ITGA3/SPOCK1/NOTCH1/PLEKHA2/COL16A1/PRKCE/DDR1/JUP/FMN1/NEXMIF/MYADM/RRAS/PIK3R1/ECM2/FBLN2/PEAK1/DISC1/CCL28/LIMCH1/CX3CL1/NPY/AP1AR/PDGFB/LIMS2/RSU1/HSD17B12/P4HB/TLN1/ABI3BP/EPHA3/CDKN2A/APOA1/CALR/FAM107A/SPOCK2/BCL2/VCL/CCN1/FERMT2/EFNA5…
GO:0006814	sodium ion transport	4.8e-08	1.1e-06	91	SCN9A/SCN7A/HCN1/SERPINE2/STOM/EDNRB/PTPN3/SLC4A4/FGF13/NKAIN2/FXYD1/ATP1B1/SCN2B/FXYD3/PRKCE/SLC9A9/YWHAH/SCN10A/SLC24A2/P2RX7/FXYD6/DRD2/SLC9A2/NDUFA9/SLC12A1/SLC6A16/SLC9B2/ASIC2/SLC20A2/NETO2/SLC12A2/SLC4A8/SLC24A1/SLC9A7/CNTN1/NEDD4/FXYD7/SLC6A8/FXYD5/NEDD4L/SCN4B/SLC6A20/WNK2/SCN3A/EDNRA/SLC6A11/SLC22A4/NPPA/NALCN/ANO6/WNK4/SLC6A2/DRD4/UTRN/KCNK1/NOS3/SLC9C2/HCN2/OSR1/SCN1B/NOS1/SLC6A4/HCN4…
GO:0051924	regulation of calcium ion transport	6.2e-07	1e-05	91	UBASH3B/THY1/P2RX3/PLP1/RGS4/APLNR/PRKACA/CEMIP/JAK3/EHD3/STC1/ATP1B1/ITGB3/PTGS2/HSPA2/AKAP6/CHD7/PRKCE/P2RX5/EPB41/STAC/PRNP/PDGFRB/CD4/PRKD1/P2RX7/TRPV2/C4orf3/DRD2/EGF/CAPN3/PLN/GRAMD2A/ANK2/CALM3/TRPC6/CX3CL1/HPCA/CAMK2A/PDGFB/SNCA/HAP1/ATP2C2/NOS1AP/FCRL3/VMP1/PPP3CC/TRDN/PLPP4/NTSR1/HES1/CXCL12/FKBP1B/BCL2/PDE4B/CXCR4/STAC2/CACNA1D/NPPA/GRM6/PLA2G6/DRD4/CBARP/NOS3/ACE/CCR1/OPRD1/AHNAK/LGAL…
GO:0071560	cellular response to transforming growth factor beta stimulus	1.1e-06	1.6e-05	91	ONECUT2/VEPH1/EMILIN1/SPRY2/TGFBR3/SOX9/ITGA8/SKOR2/ONECUT1/ACVRL1/WNT7A/NR3C1/PMEPA1/GCNT2/ITGB8/ENG/TGFBR2/SPRED1/ITGA3/SOX11/SOX5/DDR2/SPRY1/PDGFA/SAP30/PXN/CFLAR/RASL11B/BAMBI/ITGB5/PDE3A/ASPN/SMAD7/TGFB1/PDGFD/MEF2C/CDH5/TGFB1I1/LTBP2/SINHCAF/FMOD/HSPA5/SKIL/CTSK/HTRA1/FURIN/TET1/ACVR1/COL4A2/WNT2/LDLRAD4/COL3A1/STAT3/CLEC3B/GDF5/FERMT2/MSTN/MYOCD/SLC2A10/NPNT/CD109/COL1A2/LOX/GDF15/NFATC1/G…
GO:0043542	endothelial cell migration	5.9e-06	7.2e-05	91	BMPER/NR2E1/STARD13/NRP1/FGF18/PLK2/VSTM4/SEMA5A/SERPINF1/ACVRL1/ANGPT2/WNT7A/LGALS8/STC1/EFNB2/SASH1/MEOX2/ADGRA2/RHOJ/ITGB3/DNAJA4/FAP/PTGS2/SPRED1/FLT4/NOTCH1/HDAC9/MMRN2/RGCC/GATA2/CCBE1/JUP/GLUL/PROX1/RRAS/PXN/PRKD1/JCAD/EGF/RHOB/ITGB1/FOXC2/FBXW7/CYP1B1/STAT5A/APOE/PDGFB/ROBO1/TGFB1/FSTL1/MEF2C/BMP4/SCG2/CDH5/PTN/GRN/AGTR2/TNFSF12/APOA1/CALR/CXCL13/SEMA4A/ETS1/KLF4/SMOC2/PLXND1/DCN/ADAMTS9/…
GO:0046879	hormone secretion	2.7e-05	0.00028	91	TBX3/EDN3/ACVR2B/SCG5/UCP2/TRPV4/ACSL4/MAFA/ADM/PASK/RAPGEF4/ABAT/TCIRG1/OXCT1/TRH/SOX11/CHD7/PRKCE/NIBAN2/SPP1/CRH/GLUL/TFAP2B/ADCYAP1/DRD2/HMGN3/RAB8B/NEUROD1/SOX4/AGTR1/CD38/SELENOM/EPHA5/NKX3-1/KCNJ11/SLC9B2/INHBB/FOXO1/RFX3/AQP1/SNAP25/ILDR2/VSNL1/CPLX1/NOS2/FKBP1B/CPT1A/C1QTNF1/BAIAP3/RFX6/CHGA/ISL1/OPRK1/PLA2G6/GPLD1/WNK4/EFNA5/BRSK2/PAX8/HFE/HTR2C/GCK/VGF/GDF9/GHRHR/GLP1R/CRHBP/FOXA2/TNFS…
GO:0010632	regulation of epithelial cell migration	3.2e-05	0.00031	91	BMPER/NR2E1/STARD13/NRP1/FGF18/PLK2/HAS2/SEMA5A/DOCK5/SOX9/PTPRR/SERPINF1/ACVRL1/ANGPT2/WNT7A/STC1/SASH1/MEOX2/ADGRA2/RHOJ/ENPP2/ITGB3/DNAJA4/TGFBR2/PTGS2/SPRED1/ITGA3/DUSP10/FLT4/NOTCH1/HDAC9/MMRN2/RGCC/GATA2/CCBE1/PRKCE/JUP/GLUL/PROX1/RRAS/PRKD1/JCAD/EGF/RHOB/FOXC2/FBXW7/MCC/STAT5A/APOE/PDGFB/TGFB1/MEF2C/HBEGF/BMP4/PTN/GRN/AGTR2/CALR/CXCL13/SEMA4A/EPB41L4B/ETS1/KLF4/SMOC2/ITGA2/DCN/ADAMTS9/CARD…
GO:0048511	rhythmic process	0.00012	0.001	91	C3orf70/HAS2/NGFR/KCNA2/GRIN3A/TWIST1/SERPINF1/PHLPP1/GAS2/PDGFRA/AHR/ID4/TIMELESS/PCNA/PIWIL2/SLIT3/CRH/PROX1/LGR4/HNRNPD/DRD2/NLGN1/ROBO2/RORB/PPARGC1A/DTL/EZH2/NDUFA9/FBXW7/CYP1B1/BHLHE41/SPSB4/TNFAIP6/HTR7/SUV39H2/MAPK10/SUV39H1/BHLHE40/TOP2A/RORA/PTN/TYMS/AMH/HSPA5/NOS2/NPY5R/F7/ENOX1/PRKCG/PAM/DBP/OPRK1/TH/NPAS2/MSTN/DRD4/MMP2/CDK1/TPH1/GABRB1/NOS3/PROKR2/CAVIN3/MTTP/GDF9/ADAMTS1/GHRHR/BMPR…
GO:0051047	positive regulation of secretion	0.00016	0.0012	91	EDN3/PLA2G4A/EDNRB/ACSL4/GDNF/CADPS/ABAT/OXCT1/TRH/SOX11/RGCC/GATA2/PRKCE/MYOM1/TLR4/SPP1/ACHE/CRH/GLUL/P2RX7/ADCYAP1/DRD2/NLGN1/RAB8B/SOX4/LAMP1/IGF1/CDK5R2/CD38/NKX3-1/TGFB1/INHBB/SNCA/SLC12A2/SLC4A8/RAB27B/AQP1/NTSR1/S100A8/VSNL1/CXCL12/FRMD4A/C1QTNF1/BAIAP3/RFX6/XBP1/ISL1/OPRK1/PLA2G6/TLR2/GPLD1/AVPR1B/SYT10/AVPR1A/HFE/GCK/SYT4/KMO/GHRHR/PLA2R1/SLC6A4/ANXA2/TNFSF11/DAB2/SLC6A1/CYP4A11/OXTR/PC…
GO:0071214	cellular response to abiotic stimulus	0.0045	0.019	91	PIEZO2/TRPV4/EFHD1/SOX9/MYC/CRB1/TSPYL5/SFRP2/ENG/ITGB3/H2AX/POLD1/PTGS2/PCNA/PBK/WNT11/AURKB/TLR4/RHNO1/INSRR/MAP3K1/POLD3/PIK3R1/PRKCD/TIMP1/CAPN3/BDKRB2/RHOB/GPR88/NEUROD2/HPCA/MME/RAD51AP1/RGR/ASCL1/SMPD1/MFAP4/CHEK1/BRCA1/SERPINB6/CASP8/NEDD4/CRYAB/ECT2/AQP1/CALR/HSPA5/CDC25A/IFI16/ITGA2/FBXO4/BAG3/DDB2/PIEZO1/BARD1/BLM/MYD88/GPLD1/TNFRSF1A/BMF/MMP2/KCNK18/AVPR1A/FGF2/NSMF/RGS9/GUCY2D/BRCA2/…
GO:0104004	cellular response to environmental stimulus	0.0045	0.019	91	PIEZO2/TRPV4/EFHD1/SOX9/MYC/CRB1/TSPYL5/SFRP2/ENG/ITGB3/H2AX/POLD1/PTGS2/PCNA/PBK/WNT11/AURKB/TLR4/RHNO1/INSRR/MAP3K1/POLD3/PIK3R1/PRKCD/TIMP1/CAPN3/BDKRB2/RHOB/GPR88/NEUROD2/HPCA/MME/RAD51AP1/RGR/ASCL1/SMPD1/MFAP4/CHEK1/BRCA1/SERPINB6/CASP8/NEDD4/CRYAB/ECT2/AQP1/CALR/HSPA5/CDC25A/IFI16/ITGA2/FBXO4/BAG3/DDB2/PIEZO1/BARD1/BLM/MYD88/GPLD1/TNFRSF1A/BMF/MMP2/KCNK18/AVPR1A/FGF2/NSMF/RGS9/GUCY2D/BRCA2/…
GO:0001933	negative regulation of protein phosphorylation	0.0058	0.023	91	UBASH3B/SPRY4/EMILIN1/PKIB/THY1/SPRY2/PAX6/PTPRQ/PMEPA1/NTRK3/SFRP2/ENG/LRRK1/TFAP4/SPRED1/PTPRJ/EPHB2/DUSP10/DUSP6/PBK/PTPN1/SPRY1/PLK1/HGF/SH2B3/CDKN2C/PRNP/APC/MYADM/ADARB1/GPRC5A/SOCS1/PRKCD/DRD2/BDKRB2/MVP/SMYD3/BMP7/CALM3/SMAD7/DNAJC3/WARS1/APOE/TGFB1/WWTR1/SMPD1/PTPRH/SNCA/BMP4/INPP5F/SERPINB3/CDKN2A/RASSF2/PID1/INSM1/SHB/PPP1R1B/NOG/CAMK2N1/LDLRAD4/NPPA/MYOCD/WNK4/DKK1/PTPRB/CD109/DEPTOR/…
GO:0019216	regulation of lipid metabolic process	0.012	0.043	91	PLPP1/ADGRF5/PLIN5/SOX9/TWIST1/BMP5/ADM/APOB/NR3C1/CCDC3/BCL11B/APOD/PDGFRA/SNAI1/DNAJC15/PTGS2/FGFR3/EPHA8/PDGFA/PRKCE/KLHL25/AVIL/DHH/PROX1/PDGFRB/RUBCNL/PRKD1/PRKCD/FMO1/PPARGC1A/PDK4/MFSD2A/FBXW7/DGAT2/APOE/PDGFB/TGFB1/SNCA/FABP3/BRCA1/RAB38/RORA/VAV3/FITM2/APOA1/ABCD1/DISP3/CPT1A/CCN1/PLA2G6/SORBS1/SPHK1/GPLD1/ACADL/TAFAZZIN/APOC1/AKR1C3/AVPR1A/ALK/PIK3IP1/HTR2C/FGF2/FMO5/CD74/LDLRAP1/CLCN2/…
GO:0042445	hormone metabolic process	4.6e-09	1.3e-07	90	DHRS2/RBP1/SULT1E1/LRAT/SCG5/BCHE/EDNRB/ATP6AP2/GHR/CHST8/BMP5/ADM/CORIN/PCSK2/NR3C1/CHST10/SULT1B1/PDGFRA/SULT1A1/CTSB/SPP1/HSD17B11/ENPEP/YIPF5/DHRS3/ALDH1A3/PAPSS2/BACE2/ALDH1A2/CYP26B1/DISP1/CYP1B1/DGAT2/SELENOM/ECE1/MME/HSD17B12/PLB1/SLCO1C1/PCSK6/DIO2/DUOX1/CYP27C1/CYP11A1/CTSK/FURIN/GCNT4/BCO2/CTSL/ALDH1A1/PNPLA4/CTSZ/AKR1C3/PAX8/HFE/SHH/AKR1C2/TG/ACE/DHRS4/ADH1B/GHRHR/CLCN2/HSD17B6/AKR1C1…
GO:0006310	DNA recombination	0.005	0.021	90	MCM7/MCM2/MCM5/GINS2/RADX/BCL11B/STAT6/NSD2/PIF1/H2AX/HMGB2/CD28/MCM4/TIMELESS/SLF1/YEATS4/NSMCE4A/H1-10/UNG/IL7R/MCM3/RHNO1/XRCC2/ALYREF/MBTD1/EME1/TCF3/HMGB3/TEX15/CDC45/RAD54L/KASH5/TOP2B/PSMC3IP/FEN1/HFM1/TONSL/CCNB1IP1/ATAD5/RNF138/XRCC3/RBBP8/TGFB1/RAD51AP1/RECQL4/WRAP53/CHEK1/MSH6/FANCD2/RPA3/BRCA1/TOP2A/C14orf39/SAMHD1/EID3/RMI2/MCM6/CDC7/GINS4/KMT5C/MND1/BARD1/POLQ/BLM/EXO1/BRIP1/MCM8/SL…
GO:0048736	appendage development	1e-17	1.6e-15	89	TBX3/SHOX2/TFAP2A/SALL1/RARG/TBX2/SP8/SOX9/TWIST1/PITX1/WNT7A/RNF165/SFRP2/MEOX2/HOXA10/TBX4/GLI3/RARB/SP9/LRP4/SOX11/NOTCH1/PRRX1/ALX4/ZNF219/CHD7/FBXW4/INTU/PTCH1/FMN1/ITGB4/TFAP2B/PKDCC/SEMA3C/DLX6/DLX5/ZBTB16/RECK/SOX4/ALDH1A2/CYP26B1/BMP7/HOXA9/ECE1/HOXA11/PITX2/RSPO2/HOXC10/BMP4/PLXNA2/TBX5/FRAS1/ALX3/IFT140/RARA/HOXD9/ZNRF3/RSPO4/NOG/IRF6/OSR2/IQCE/HOXD10/PAM/COL3A1/WDR19/GDF5/FERMT2/DKK1/…
GO:0060173	limb development	1e-17	1.6e-15	89	TBX3/SHOX2/TFAP2A/SALL1/RARG/TBX2/SP8/SOX9/TWIST1/PITX1/WNT7A/RNF165/SFRP2/MEOX2/HOXA10/TBX4/GLI3/RARB/SP9/LRP4/SOX11/NOTCH1/PRRX1/ALX4/ZNF219/CHD7/FBXW4/INTU/PTCH1/FMN1/ITGB4/TFAP2B/PKDCC/SEMA3C/DLX6/DLX5/ZBTB16/RECK/SOX4/ALDH1A2/CYP26B1/BMP7/HOXA9/ECE1/HOXA11/PITX2/RSPO2/HOXC10/BMP4/PLXNA2/TBX5/FRAS1/ALX3/IFT140/RARA/HOXD9/ZNRF3/RSPO4/NOG/IRF6/OSR2/IQCE/HOXD10/PAM/COL3A1/WDR19/GDF5/FERMT2/DKK1/…
GO:0071695	anatomical structure maturation	7.6e-08	1.6e-06	89	RET/SOX10/TRIM58/CBFB/EDNRB/ATP6AP2/APP/PRKACA/ACVRL1/CDC25B/KLF2/CNTNAP2/PTBP3/BFSP1/SNX10/S1PR1/FGFR3/PTH1R/EPHA8/BCL11A/NRCAM/LGI4/GATA2/SIX3/EPAS1/ROPN1/NPR2/CNGB1/B4GALT5/ABHD2/ZBTB16/CNTN2/RECK/PDE3A/ALDH1A2/IGF1/HES5/CDK5R2/CX3CL1/ASCL1/PLXNB1/CDH5/DDIT3/XYLT1/RFX3/TYMS/NR4A2/SHB/FBXO5/ROPN1B/HES1/BCL2/EDNRA/CDH3/RND1/FAM210B/MMP2/PAX2/BRCA2/VSX1/ADAMTS12/GHRHR/KIF14/NTN4/WNT10B/ADGRB3/INS…
GO:0060828	regulation of canonical Wnt signaling pathway	5.6e-07	8.9e-06	89	RBMS3/SOX10/CCDC88C/SEMA5A/SOX9/SOX2/ATP6AP2/TPBGL/DAAM2/NRARP/DRAXIN/TNN/PRICKLE1/SFRP2/IGFBP4/GLI3/LRRK1/ADGRA2/PLEKHA4/LRP4/WNT11/NOTCH1/SFRP4/GPRC5B/JUP/APC/LGR4/SHISA6/DLX5/EGF/BAMBI/IGFBP6/RECK/SOX4/MCC/BICC1/GPC5/FRZB/CDH2/APOE/TGFB1/WWTR1/RSPO2/SOX13/FOXO1/FUZ/FAM53B/EGFR/DDIT3/TBX18/FZD9/ZNRF3/NOG/ASPM/WNK2/SFRP5/FRMD8/CDH3/NKD2/ISL1/DKK1/SHH/FGF10/FGF2/RSPO1/WNT3A/IGFBP2/TMEM198/AMER3/W…
GO:0061138	morphogenesis of a branching epithelium	2.6e-15	2.6e-13	88	TBX3/SOX10/NRP1/SALL1/TBX2/SPRY2/SOX9/MYC/NRARP/GDNF/ADM/GREB1L/SFRP2/ENG/GLI3/EYA1/TGFBR2/TIMELESS/SIX2/NOTCH1/SPRY1/PDGFA/CELSR1/HGF/DDR1/PTCH1/TIE1/PROX1/PAK1/LGR4/SEMA3C/EGF/GLI2/GDF7/BMP7/FOXC2/CSMD1/NKX3-1/HOXA11/RSPO2/BMP4/AGTR2/SIX4/NOG/ACVR1/PLXND1/PLXNA1/BCL2/EDNRA/WNT2/GBX2/CTSZ/MET/WNT6/PAX2/PAX8/SHH/MMP14/NPNT/HOXD11/FGF10/FGF2/HOXB7/NTN4/ST14/NKX2-1/SIX1/HS3ST3A1/FOXD1/FGF1/HOXA5/GR…
GO:0033002	muscle cell proliferation	8.6e-08	1.8e-06	88	IGFBP5/TBX2/PRKG1/TGFBR3/OGN/CALCRL/HTR1B/EFEMP2/APOD/ITGB3/TGFBR2/PTGS2/S1PR1/NOTCH1/DDR2/NPR3/HGF/IRAK1/TLR4/EPHB1/PDGFRB/PAXBP1/CFLAR/MAP3K5/TENM4/PPARGC1A/IGF1/FOXC2/HES5/CX3CL1/TERT/APOE/PDGFB/TGFB1/PDGFD/MEF2C/HBEGF/ZFPM2/BMP4/FES/DDIT3/TBX5/FOXC1/ERBB4/VIPR2/NOG/GATA6/ITGA2/NPY5R/TP73/S1PR2/WNT2/KCNK2/AIF1/PTGIR/MYD88/MSTN/MYOCD/MMP2/CDK1/ELN/STAT1/SHH/FGF2/NOS3/APLN/FGF20/ADAMTS1/MAPK11/L…
GO:1902105	regulation of leukocyte differentiation	0.0027	0.012	88	UBASH3B/FGL2/CBFB/MYC/RASGRP1/NRARP/TCTA/JAK3/POU4F2/GLI3/TGFBR2/CD28/DUSP10/LRRC17/MAFB/GATA2/IL7R/TLR4/FSTL3/KLHL25/SOCS1/CD4/PIK3R1/HMGB3/SMARCD2/GLI2/ZBTB16/SOX4/NFKBIZ/CYP26B1/FBXW7/SMAD7/RIPK1/TGFB1/SLC9B2/TNFAIP6/ZAP70/SH3RF1/SOX13/POU4F1/BMP4/HCLS1/FES/FANCD2/CASP8/TOX/CD101/MYB/FCRL3/RASSF2/RARA/SHB/TMEM176B/CEBPB/JUNB/XBP1/SHH/MMP14/TMEM176A/CCR1/CD74/INPP5D/FBN1/HLA-DOA/WNT10B/RUNX3/LA…
GO:0019058	viral life cycle	0.0032	0.015	88	NRP1/NR5A2/STOM/EFNB2/BST2/ITGB3/PPIE/CD28/NOTCH1/TRIM14/MID2/CD55/MX1/TRIM6/GSN/CTSB/PROX1/ADARB1/CD4/PVR/CXCL8/DEK/ITGB1/ITGB5/TOP2B/LAMP1/SHFL/PPIB/AGTR1/TRIM34/APOE/HS3ST5/RNASEL/SLC20A2/P4HB/SMPD1/APOBEC3G/ANPEP/ATG16L2/EFNB3/SERPINB3/EGFR/TOP2A/NEDD4/BTBD17/SELPLG/TRIM21/ITGAV/TRIM59/APOBEC3C/LY6E/OAS1/PLSCR1/IFI16/FURIN/APOBEC3F/ITGA2/CTSL/BCL2/RNASEK/IFITM3/IFIH1/CXCR4/TRIM62/ITGB7/IFITM2…
GO:0060326	cell chemotaxis	0.0032	0.015	88	ITGA9/EDN3/NRP1/VCAM1/PADI2/FGF18/SEMA5A/TRPV4/EDNRB/PGF/PDGFRA/BST1/CXCL6/HMGB2/S1PR1/NBL1/MICOS10-NBL1/RIPOR2/ACKR3/NOTCH1/HGF/EPHB1/PDGFRB/PRKD1/CXCL8/PRKCD/CCL28/PPIB/AGTR1/CX3CL1/GPSM3/PDGFB/TNFAIP6/LPAR1/PDGFD/PARVA/HBEGF/SLC12A2/SCG2/PTN/RIN3/CYP7B1/VAV3/CALR/CXCL13/S100A8/SMOC2/CXCL14/CXCL12/F7/PDE4B/CXCR4/CHGA/ITGA1/IL17RC/AIF1/MSTN/ANO6/MET/MMP2/HOXB9/CMKLR1/FGF2/ARHGEF5/LOX/CCR1/CD74/S…
GO:0009101	glycoprotein biosynthetic process	0.0039	0.017	88	ST6GALNAC2/ST8SIA3/ST6GAL1/CHST8/B3GALT1/JAK3/B3GALNT1/CHST10/FUT9/HS6ST2/GCNT2/LARGE1/GALNT18/ITM2C/CHSY3/ITM2A/ITM2B/HS3ST2/ST3GAL5/B3GAT2/GALNT13/B3GNT9/GALNT5/PLOD3/EOGT/ATP7A/B4GALT5/CHST3/MGAT4A/ST8SIA4/BACE2/GOLGA2/ST6GAL2/IGF1/GALNT17/HS3ST5/FOXL1/NECAB1/CHPF/HBEGF/ST8SIA2/DSE/MAN2A1/XYLT1/GALNT6/ST8SIA6/DPY19L2/GXYLT2/CHST7/GALNT10/GCNT4/GALNT9/TET1/BCL2/B3GAT1/UST/GAL3ST4/B3GNT4/GALNT3/…
GO:0048588	developmental cell growth	3.2e-09	9.3e-08	87	ITGA4/CDH1/EDN3/NRP1/LHX2/RARG/SEMA3G/SEMA5A/SOX9/EMX1/APP/NGF/RGS4/CPNE9/DRAXIN/TNN/RIMS1/ALCAM/PLXNA4/FGF13/POU4F2/TGFBR2/NDEL1/BCL11A/NRCAM/SYT2/SLIT3/AKAP6/DSCAM/DDR1/SPP1/SEMA6D/LPAR3/SEMA5B/SEMA6A/CDH4/SEMA3C/TRPV2/TRPC5/RAPH1/DISC1/ITGB1/SEMA3D/IGF1/SMAD7/BDNF/APOE/NRN1/ADRA1A/ST8SIA2/PTPRS/CPNE6/TMEM108/MAP2/SEMA4A/NEDD4L/SYT17/BARHL2/UNC13A/CXCL12/PLXNA1/SEMA3A/CXCR4/EDNRA/VCL/FSTL4/LAMB…
GO:0045137	development of primary sexual characteristics	2.6e-08	6.5e-07	87	SALL1/LHFPL2/TFAP2C/SOX9/GAS2/CBX2/PDGFRA/GFRA1/SFRP2/HOXA10/FANCG/HMGB2/TAF4/PDGFA/SLIT3/BIK/ADAM29/DHH/PDGFRB/ADGRG1/ROBO2/ACSBG1/IRX5/CYP1B1/CSMD1/HOXA9/NKX3-1/TNFAIP6/INHBB/HOXA11/NASP/MAMLD1/ZFPM2/LFNG/FOXC1/AMH/NUDT1/RARA/HSPA5/KIF18A/SIX4/TNFSF10/ASPM/GATA6/DMRTA1/BCL2/CEBPB/WDR19/BRIP1/MMP2/AKR1C3/MMP14/DNAAF11/NOS3/ACE/BRCA2/LRP2/VGF/GDF9/ADAMTS1/OSR1/BMPR1B/INSL3/TLR3/NUPR1/AFP/NKX2-1/A…
GO:0042886	amide transport	0.00069	0.0041	86	EDN3/ACVR2B/UCP2/TAP2/TRPV4/ACSL4/MAFA/PASK/POU3F3/RAPGEF4/ABAT/TCIRG1/OXCT1/TRH/CHD7/PRKCE/SLC15A3/CERT1/CRH/GLUL/TFAP2B/ADCYAP1/DRD2/HMGN3/RAB8B/ABCG2/NEUROD1/SOX4/DISP1/CD38/EPHA5/KCNJ11/SLC9B2/INHBB/FOXO1/RFX3/AQP1/ABCD1/SNAP25/ILDR2/S100A8/SLC15A2/VSNL1/CPLX1/NOS2/FKBP1B/CPT1A/SLC25A32/BAIAP3/RFX6/CHGA/ISL1/PLA2G6/ABCC4/GPLD1/EFNA5/BRSK2/PAX8/HFE/HTR2C/GCK/LRP2/VGF/MTTP/CD74/GHRHR/CRHBP/FOXA…
GO:0010948	negative regulation of cell cycle process	0.0063	0.025	86	PLK2/SOX2/H2AX/TIMELESS/PTTG1/PBK/CDC20/PLK1/CDCA8/AURKB/RGCC/CDT1/E2F1/RHNO1/ORC1/SPC24/APC/EME1/PROX1/ESPL1/SPC25/NUF2/CDC45/KNTC1/DTL/INCENP/EZH2/BMP7/DOT1L/MDM1/KANK2/USP44/ZWINT/NKX3-1/PIDD1/XRCC3/RBBP8/BUB1B/MAD2L1/E2F8/CHEK1/BIRC5/TICRR/TTK/BMP4/GTSE1/FANCD2/BRCA1/BUB1/NEK2/CENPF/ANAPC15/SUSD2/GPNMB/FAM107A/HASPIN/FBXO5/KLF4/ACVR1/FBXO4/BCL2/NDC80/E2F7/NEK11/CLSPN/BARD1/BLM/DNA2/CCNB1/BRIP…
GO:0072006	nephron development	4.7e-21	1.8e-18	85	RET/DCHS2/SALL1/SOX9/EDNRB/MYC/HEYL/GDNF/ANGPT2/GREB1L/POU3F3/PDGFRA/NID1/GLI3/EYA1/ITGB3/ITGA3/KLF15/SIX2/WNT11/NOTCH1/DLL1/PTCH1/FMN1/ENPEP/LGR4/PDGFRB/TFAP2B/CFLAR/WNT7B/BMP7/FOXC2/KIF26B/SEC61A1/HES5/PDGFB/WWTR1/HOXA11/PDGFD/MEF2C/BMP4/PODXL/IRX3/AGTR2/FOXC1/ERBB4/AQP1/MAGI2/SIX4/NOG/HES1/MTSS1/BCL2/EDNRA/LAMB2/WNK4/WNT6/PAX2/PAX8/STAT1/SHH/NPNT/PROM1/HOXD11/FGF2/HOXB7/OSR1/KIRREL3/MYO1E/SIX1…
GO:1901888	regulation of cell junction assembly	2e-11	9.6e-10	85	SLITRK2/NRP1/CLSTN2/THY1/AMIGO2/GPM6B/SLITRK6/APP/APLNR/PRKACA/LRFN5/ARHGAP6/FLRT2/IL1RAP/ACVRL1/WNT7A/NTRK3/CNTNAP2/SLITRK4/APOD/LRRN1/SNAI1/DLC1/RAPGEF2/PTPRJ/EPHB2/COL16A1/EPHB1/FMN1/PEAK1/NLGN1/ROBO2/LRTM2/LIMCH1/HOPX/BDNF/IL1RAPL2/ASIC2/MEF2C/TLN1/SNCA/MYO1C/ST8SIA2/SLITRK3/EPHA3/PRKCH/TBX5/IRX3/SIX4/SEMA4A/THBS2/FAM107A/GPC4/LRRTM1/VCL/TLR2/FERMT2/DKK1/EFNA5/PHLDB2/MMP14/LRRN3/ACE/WNT3A/LRR…
GO:0008406	gonad development	4.2e-08	9.8e-07	85	SALL1/TFAP2C/SOX9/GAS2/PDGFRA/GFRA1/SFRP2/HOXA10/FANCG/HMGB2/TAF4/PDGFA/SLIT3/BIK/ADAM29/DHH/PDGFRB/ADGRG1/ROBO2/ACSBG1/IRX5/CYP1B1/CSMD1/HOXA9/NKX3-1/TNFAIP6/INHBB/HOXA11/NASP/MAMLD1/ZFPM2/LFNG/FOXC1/AMH/NUDT1/RARA/HSPA5/KIF18A/SIX4/TNFSF10/ASPM/GATA6/DMRTA1/BCL2/CEBPB/WDR19/BRIP1/MMP2/AKR1C3/MMP14/DNAAF11/NOS3/ACE/BRCA2/LRP2/VGF/GDF9/ADAMTS1/OSR1/BMPR1B/INSL3/TLR3/NUPR1/AFP/NKX2-1/A2M/NHLH2/PTX…
GO:0016485	protein processing	1.4e-06	2e-05	85	PRSS12/SCG5/SERPINE2/BCHE/ATP6AP2/PRKACA/CORIN/PCSK2/TLL1/PLAT/GLI3/F3/MAFB/MYRFL/CCBE1/GSN/PTCH1/PRNP/DHH/ENPEP/YIPF5/MMP16/P2RX7/CNTN2/BACE2/CPXM2/DISP1/PERP/PIDD1/ECE1/MME/ADAM19/C1R/BMP1/ADAMTS2/PCSK6/CASP8/GRIN2A/PRKACB/CASP4/MMEL1/IFI16/FURIN/TBC1D10A/CTSS/CTSL/F7/RFX4/NKD2/CLEC3B/CTSZ/SHH/MMP14/TMPRSS2/ACE/NOL3/TLL2/NLRC4/MYH9/CAST/CASP1/ECEL1/GAS1/C1RL/PCSK4/ANXA2/SERPINF2/HPN/CPZ/ACP4/PC…
GO:0098656	anion transmembrane transport	2.1e-05	0.00022	85	ANO3/RGS4/SLC16A12/SLC4A4/SLC17A5/FXYD1/GLRA3/GABRG3/SLC26A7/SLC1A2/GABRE/GABRB2/TTYH1/SLC37A4/FXYD3/TTYH2/ANO5/GABRA4/PRNP/ANO4/GABRG1/ITGB1/SLC12A1/RIPK1/GRM5/SLC7A8/PCYOX1/SLC20A2/SLC12A2/SLC7A3/SLC4A8/GABRA5/ANKH/SLC35D2/SLC12A7/SLC43A1/SFXN2/SLC6A8/GABRD/EMB/SLC6A20/SFXN3/NTSR1/GABRA3/SLC12A4/SLC25A13/SLC25A32/SLC12A5/CLIC6/ABCC4/ANO6/ANO8/SLC16A9/SLC66A1L/GABRP/GABRB1/KCNJ10/GLRA1/LRP2/LRRC…
GO:0031032	actomyosin structure organization	5.5e-11	2.3e-09	84	TMOD1/ARHGAP28/NRP1/FRMD7/FHDC1/ARHGAP6/NEB/FRMD3/PDGFRA/TMEFF2/DLC1/S1PR1/WNT11/RGCC/ARAP1/EPB41/PROX1/PAK1/PDGFRB/PXN/FRMD6/PIK3R1/CFLAR/CAPN3/ITGB1/ITGB5/CSRP1/LIMCH1/RHOC/LPAR1/MYOZ2/ALMS1/RTKN/NEBL/RACGAP1/MYOZ1/APOA1/ECT2/SIX4/EPB41L4B/EPB41L3/PDLIM1/ACTC1/LMOD1/EPB41L2/ARRB1/CSRP2/SORBS1/FERMT2/MET/PHLDB2/ELN/EPB41L1/MYH7/RHPN1/TMOD2/ARHGEF5/WDR1/MYH9/PGM5/MYH3/RAPGEF3/EPHA1/CGNL1/FLNC/SER…
GO:0050730	regulation of peptidyl-tyrosine phosphorylation	3.7e-05	0.00036	84	ERBB3/NRP1/AFAP1L2/THY1/IGF2/CRLF1/APP/GHR/CD36/GFRA1/SFRP2/LRRK1/ENPP2/BST1/ITGB3/PTPRJ/SHC1/NRG1/LRP4/PTPN1/FGFR3/IL6ST/PDGFA/DLG3/HGF/RELN/PRKCE/GPRC5B/SH2B3/PRNP/GPRC5A/SOCS1/CD4/PRKCD/EGF/MVP/IGF1/FBXW7/HES5/GRM5/PDGFB/TGFB1/PDGFD/ADRA1A/HBEGF/HCLS1/INPP5F/CNTN1/EGFR/ERBB4/HES1/ACVR1/EHD4/CSPG4/SH2D1B/PARP9/ISL1/TGFA/TNFRSF1A/EFNA5/ALK/FGF10/ACE/WNT3A/ERRFI1/CD74/TMEM102/PDGFC/IL6R/CASS4/SAM…
GO:0110053	regulation of actin filament organization	0.0002	0.0015	84	TMOD1/SYNPO2/ARHGAP28/NRP1/FRMD7/SEMA5A/RGS4/DAAM2/SPTBN1/TMSB15A/ARHGAP6/TMEFF2/ARPC1B/CDC42EP1/ALOX15/DLC1/S1PR1/CDC42EP5/VILL/WNT11/RGCC/ARAP1/PRKCE/COTL1/GSN/AVIL/FMN1/MYADM/PAK1/DSTN/PXN/PIK3R1/SPTBN5/PRKCD/EPS8/CDC42EP2/LIMCH1/FCHSD1/ADD3/CX3CL1/RHOC/SYNPO/AP1AR/LPAR1/ALMS1/LIMA1/HCLS1/CDC42EP4/APOA1/SVIL/MTSS1/CXCL12/LMOD1/FERMT2/MET/PHLDB2/ELN/RHPN1/TMOD2/ARHGEF5/WDR1/SPTAN1/CYRIA/RAPGEF3…
GO:0015850	organic hydroxy compound transport	0.0011	0.006	84	SNCG/SYT15/KCNA2/SLCO1A2/SLCO2B1/GPM6B/ABCA8/GDNF/CD36/STRA6/APOB/HTR1B/ABAT/ITGB3/GRM2/SYT2/CHRNA6/SPP1/CRH/PTCH1/DRD2/EGF/ABCB4/OSBPL6/AGTR1/SYT6/SLC22A3/SELENOM/OSBPL10/APOE/ADRA2C/ATP8B1/SNCA/LIMA1/SLCO1C1/ABCA4/OSBPL1A/APOA1/AQP1/SLC10A3/EMB/FURIN/SYT17/CLU/CXCL12/APOM/C1QTNF1/CHGA/MAPK15/OPRK1/ABCC4/WNK4/APOC1/SLC6A2/DRD4/SYT10/SHH/FGF20/SYT4/MTTP/SLC18A1/LDLRAP1/NOS1/SLC6A4/TSPO2/AKR1C1/AN…
GO:0050769	positive regulation of neurogenesis	1.3e-07	2.6e-06	83	FOXG1/SOX10/NR2E1/SHOX2/NRP1/SERPINE2/SEMA5A/DMRTA2/PAX6/NGF/WDR62/PLXNA4/SERPINF1/POU4F2/GLI3/NDEL1/EPHB2/ID4/SOX11/NOTCH1/GSX2/IL6ST/RELN/E2F1/DSCAM/XRCC2/LPAR3/ASPA/CDH4/OTP/RNF112/OLIG2/TRPV2/FAIM/DRD2/TRPC5/PTPRZ1/ROBO2/TENM4/DISC1/ITGB1/CX3CL1/BDNF/GRM5/NAP1L1/ROBO1/TGFB1/FZD3/MME/ASCL1/HAP1/PLXNB1/PLXNA2/MAN2A1/PRKCH/PTN/NKX2-2/SKIL/TNFRSF1B/HES1/ASPM/CXCL12/PLXND1/PLXNA1/TP73/CXCR4/WNT2/T…
GO:0051091	positive regulation of DNA-binding transcription factor activity	6.6e-05	0.00059	83	APP/CD36/IL1RAP/NEUROG2/NEUROG1/IL18R1/DDR2/TRIM14/NDP/RGCC/MID2/RELN/IRAK1/TRAF1/TLR4/TRIM6/NTS/JUP/PRKD1/TCF3/CFLAR/CAPN3/STING1/NEUROD1/RTKN2/PPARGC1A/CX3CL1/NEUROD2/RHEBL1/TRIM34/RIPK1/CAMK2A/EPHA5/NKX3-1/PIDD1/AIM2/HCLS1/DDIT3/PRKCH/AMH/TRIM21/RIGI/NTSR1/S100A8/CLU/WNT2/TRIM62/STAT3/MYD88/TLR2/SPHK1/MYOCD/ALK/SHH/ARHGEF5/WNT3A/NLRC4/S100A9/TRADD/OPRD1/WNT10B/TLR3/TLR6/NHLH2/NFAM1/TNFSF11/CYT…
GO:0072659	protein localization to plasma membrane	0.00078	0.0045	83	CDH1/ANK1/CNST/WDR72/SPTBN1/RAB26/EHD3/FGF13/ZDHHC23/MAP7/ATP1B1/RAPGEF2/EPHB2/ITGA3/TSPAN5/EFR3B/TMBIM1/PRKCE/TAMALIN/NHLRC1/STAC/JUP/PTCH1/PRNP/AFDN/TNIK/RAB31/NSF/PKDCC/PIK3R1/RAB8B/ITGB1/ANK2/RAB34/CDH2/TGFB1/RHOQ/TSPAN33/ATP2C2/EGFR/SLC9A3R2/STX3/EPHA3/PRKCH/KCNIP3/PID1/EPB41L3/VAMP3/MYL12A/EHD4/SCRIB/FYB2/FRMD8/PLEKHF1/STAC2/NKD2/SORBS1/TNFRSF1A/MMP14/SEC23A/DPP6/WNT3A/KRT18/LDLRAP1/LGALS3/…
GO:0031349	positive regulation of defense response	0.0073	0.028	83	EMILIN1/NAIP/TRPV4/RASGRP1/APP/PTGS2/HMGB2/CD28/CADM1/IL6ST/MMRN2/CTSC/GPRC5B/TLR4/TRIM6/PAK1/LPL/NMI/PVR/STING1/IFI35/LAMP1/NFKBIZ/AGTR1/CX3CL1/RIPK1/GPSM3/SUCNR1/MEF2C/AIM2/SNCA/COCH/GRN/POLR3G/CASP4/PLSCR1/CAMK2N1/ETS1/IFI16/S100A8/HLA-E/ITGA2/NPY5R/CEBPB/C2CD4A/TRIM62/SH2D1B/PARP9/TXK/TLR2/NPAS2/TNFRSF1A/LGALS1/MGST2/CGAS/ACE/PTGER3/IL33/NLRC4/S100A9/TRADD/CASP1/LAG3/TLR3/TLR10/NUPR1/OSMR/MBL…
GO:0009612	response to mechanical stimulus	2.6e-09	7.8e-08	82	PIEZO2/KCNA1/ANO3/SERPINE2/TRPV4/SOX9/P2RX3/SLITRK6/STRA6/ATP8A2/ANGPT2/CNTNAP2/ENG/ITGB3/TGFBR2/PTGS2/NEUROG1/WNT11/DDR2/USP53/TLR4/STRBP/GSN/JUP/PTCH1/MAP3K1/P2RX7/DRD2/PHF24/ADGRV1/CDH2/ASIC2/CHEK1/CASP8/COL11A1/PTN/AQP1/ITGA2/CXCL12/BAG3/CXCR4/LHFPL5/PIEZO1/KCNK2/NPPA/MYD88/GDF5/TNFRSF1A/MMP2/STAT1/MMP14/FGF2/IL33/IGFBP2/SLC1A3/PKD1L1/LTBR/CASP1/TLR5/TLR3/PDZD7/JUND/KCNJ2/HPN/SCEL/GATA4/COL1A…
GO:0001894	tissue homeostasis	0.00038	0.0025	82	UBASH3B/POTEF/VSTM4/ADGRF5/SOX9/CRB1/GCNT2/LRRK1/ITGB3/TCIRG1/PTGS2/SNX10/CUBN/S1PR1/RCN3/NOTCH1/PTH1R/GATA2/EPAS1/CDH23/TLR4/SPP1/AZGP1/LAMA2/MBP/P2RX7/CNGB1/CRB2/NEUROD1/ITGB1/IQCB1/PDK4/MFSD2A/CD38/ADGRV1/WWTR1/SLC12A2/TULP1/LAMC1/CDH5/POTEE/ABCA4/FOXC1/CROCC/CTSK/OAS1/B2M/ILDR2/BCL2/CDHR1/VCL/ALDH1A1/CDH3/COL3A1/BARD1/KRT1/PROM1/NOS3/POTEJ/SH3GL2/INPP5D/TMEM119/DCSTAMP/PIWIL4/TMEM64/TNFSF11/C…
GO:1903532	positive regulation of secretion by cell	0.00055	0.0034	82	EDN3/PLA2G4A/ACSL4/GDNF/CADPS/ABAT/OXCT1/TRH/SOX11/RGCC/GATA2/PRKCE/MYOM1/TLR4/SPP1/ACHE/CRH/GLUL/P2RX7/ADCYAP1/DRD2/NLGN1/RAB8B/SOX4/LAMP1/IGF1/CDK5R2/CD38/NKX3-1/TGFB1/INHBB/SNCA/SLC12A2/SLC4A8/RAB27B/NTSR1/VSNL1/CXCL12/FRMD4A/C1QTNF1/BAIAP3/RFX6/ISL1/OPRK1/PLA2G6/TLR2/GPLD1/AVPR1B/SYT10/AVPR1A/HFE/GCK/SYT4/KMO/GHRHR/SLC6A4/ANXA2/TNFSF11/DAB2/OXTR/PCK2/PCSK1/GPER1/VAMP8/IL4R/S100A10/AGT/HLA-DRB…
GO:0021953	central nervous system neuron differentiation	4.9e-14	3.8e-12	81	FOXG1/NR2E1/NRP1/EMX1/AGBL4/PAX6/DRAXIN/PLXNA4/ARX/CDH11/WNT7A/SOX1/MDGA2/BCL11B/NOVA2/FEZF2/EOMES/GLI3/TBR1/NDEL1/RAPGEF2/EPHB2/ID4/FOXN4/SPOCK1/GSX2/GATA2/ISL2/PTCH1/EPHB1/PROX1/OTP/ADARB1/OLIG2/DRD2/ATP7A/B4GALT5/GLI2/CNTN2/GDF7/DISC1/SOX4/HES5/NPY/ASCL1/NFIB/POU4F1/HOXC10/DLX2/C12orf57/GSX1/TOX/MAP2/RORA/DMRT3/NKX2-2/NR4A2/B2M/HES1/PLXNA1/HOXD10/GBX2/LHX5/ISL1/SHH/GABRB1/FAIM2/WNT3A/EPHB3/DLX…
GO:0007626	locomotory behavior	1.3e-10	5.1e-09	81	TMOD1/SNCG/CHL1/SLITRK6/APP/GDNF/RCAN1/MEIS1/FEZF2/ABAT/NRG1/TRH/NPY1R/SELENOP/LGI4/RELN/CHD7/PRKCE/DSCAM/CDH23/CRH/GPR37/NAV2/DRD2/ATP7A/ALDH1A3/EPS8/CNTN2/CHRNB4/GPR88/DAB1/GRM5/KLHL1/APOE/SNCA/HEXB/EFNB3/GAD1/INPP5F/CNTN1/ANKH/DMRT3/HOXD9/SNAP25/NR4A2/MCOLN3/PPP1R1B/NTSR1/CXCL12/LRRTM1/HOXD10/GRM6/OPRK1/TH/DRD4/NPY2R/ALK/PREX2/HTR2C/HOXB8/KCNJ10/GLRA1/SEZ6/SHANK2/PAK6/OPRD1/DBH/RASD2/TNR/USP2/…
GO:0098739	import across plasma membrane	5.6e-10	1.9e-08	81	TRPV4/RGS4/CD36/ACSL1/ATP1B1/SLC1A2/KCNJ5/SLC9A9/SLC15A3/SLC36A1/PRNP/SLC24A2/TRPV2/SLC9A2/STEAP2/ITGB1/SLC12A1/KCNJ6/SLC7A8/KCNJ9/KCNJ11/SLC12A2/SLC7A3/SLC24A1/KCNJ12/SLC9A7/KCNK5/SLC12A7/SLC43A1/CNGA3/PPP3CC/SLC6A20/NTSR1/SLC15A2/SLC12A4/WNK2/SLC12A5/ABCC9/SLC22A4/CACNA1D/GRM6/WNK4/SLC39A12/SLC2A10/HFE/KCNJ10/LRP2/LRRC8C/SLC9C2/SLC1A3/SLC7A2/SLC2A3/CACNA1B/HCN2/KCNK9/GFAP/CACNA1S/KCNJ1/HCN4/TSP…
GO:0045926	negative regulation of growth	1.6e-05	0.00017	81	IGFBP5/CDH1/NRP1/SEMA3G/SERPINE2/SEMA5A/RGS4/DRAXIN/ACVRL1/FGF13/SOCS2/SFRP2/BST2/TGFBR2/PTPRJ/DUSP10/GNG4/WNT11/FGFR3/BCL11A/SLIT3/MINAR1/CDKN2C/SPP1/SEMA6D/PTCH1/SEMA5B/SEMA6A/SEMA3C/SEMA3D/WWC1/FRZB/TGFB1/CDKN2AIP/BMP4/MT1F/PTPRS/MAP2/TBX5/MYOZ1/AGTR2/CDKN2A/CRYAB/SEMA4A/NOG/BCL2/SEMA3A/TP73/PSRC1/RERG/FSTL4/KCNK2/MSTN/CDHR2/MT2A/WNT3A/GDF15/TLL2/MAPK11/TNR/SLC6A4/BCL6/DCSTAMP/EAF2/RTN4R/DAB2/…
GO:0051321	meiotic cell cycle	0.0019	0.0095	81	CDC25B/H2AX/HSPA2/CKS2/PTTG1/CDC20/PLK1/PIWIL2/XRCC2/PKMYT1/NPR2/EME1/ESPL1/NCAPH/TEX15/CCNB2/NUF2/RAD54L/KASH5/TOP2B/INCENP/GOLGA2/PSMC3IP/PDE3A/HFM1/CYP26B1/CCNB1IP1/EHMT2/RBBP8/BUB1B/RAD51AP1/SYCE2/TTK/MSH6/FANCD2/BUB1/LFNG/TOP2A/NEK2/C14orf39/SPATA22/CDC25C/ANAPC15/CCNE2/CALR/SMC4/KIF18A/CDC25A/FBXO5/ASPM/NCAPD2/NDC80/EDNRA/MND1/SGO2/MAPK15/EXO1/BRIP1/NDC1/SGO1/BRCA2/MYH9/HORMAD1/RMI1/BRME1/T…
GO:0071375	cellular response to peptide hormone stimulus	0.014	0.047	81	UCP2/JAK1/IGF2/GHR/JAK3/SOCS2/POU4F2/PLAT/STAT6/ITGB3/NDEL1/SHC1/PTPN1/DDR2/HDAC9/PTPRE/BCAR3/TNS2/RAP1GDS1/INSRR/APC/LPL/RAB31/SOCS1/PXN/PIK3R1/PRKCD/CFLAR/PDK4/AGTR1/FOXC2/CYP1B1/STAT5A/PHIP/CAMK2A/CCNA2/INHBB/RHOQ/GLP2R/FOXO1/MYO1C/AGTR2/CYP11A1/DNAI1/PID1/NR4A2/SLC27A4/CRHR2/GPR21/EDNRA/CPEB1/XBP1/STAT3/BRIP1/SORBS1/MSTN/GPLD1/STAT1/GCK/GDF15/ERRFI1/VWA2/GHRHR/FBN1/GLP1R/CRHBP/GJB2/PCK2/GPER1…
GO:0072073	kidney epithelium development	3.6e-19	8.4e-17	80	BMPER/RET/SALL1/SOX9/EDNRB/MYC/CRLF1/HEYL/GDNF/GREB1L/POU3F3/EFNB2/GLI3/EYA1/RARB/KLF15/SIX2/WNT11/NOTCH1/SPRY1/DLL1/PTCH1/FMN1/LGR4/TFAP2B/ROBO2/WNT7B/BMP7/FOXC2/KIF26B/HES5/SMAD7/KANK2/WWTR1/HOXA11/MEF2C/BMP4/PODXL/IRX3/AGTR2/FOXC1/AQP1/RARA/MAGI2/SIX4/NOG/HES1/MTSS1/BCL2/EDNRA/LAMB2/WNK4/WNT6/PAX2/PAX8/STAT1/SHH/NPNT/PROM1/HOXD11/FGF2/HOXB7/OSR1/SIM1/MYO1E/SIX1/IRX1/HS3ST3A1/FOXD1/FGF1/CITED1/…
GO:0030324	lung development	1.6e-11	7.8e-10	80	IGFBP5/TBX2/ACVR2B/FGF18/SPRY2/SOX9/STRA6/KLF2/PDGFRA/TBX4/GLI3/TGFBR2/ITGA3/TIMELESS/RCN3/FLT4/WNT11/SOX11/NOTCH1/SPRY1/PDGFA/CELSR1/CCBE1/EPAS1/CRH/PROX1/PDGFRB/PLOD3/PKDCC/ATP7A/GLI2/WNT7B/DPPA4/ALDH1A2/FBXW7/HOPX/MME/RIDA/ASCL1/RSPO2/NFIB/ADAMTS2/ZFPM2/BMP4/MAN2A1/TBX5/NOG/HES1/GATA6/TP73/WNT2/COL3A1/DNAAF1/CTSZ/MYOCD/SHH/MMP14/FGF10/FGF2/NOS3/ACE/LOX/ERRFI1/CLCN2/ADAMTSL2/CRISPLD2/NKX2-1/FGF…
GO:0030323	respiratory tube development	5.8e-11	2.4e-09	80	IGFBP5/TBX2/ACVR2B/FGF18/SPRY2/SOX9/STRA6/KLF2/PDGFRA/TBX4/GLI3/TGFBR2/ITGA3/TIMELESS/RCN3/FLT4/WNT11/SOX11/NOTCH1/SPRY1/PDGFA/CELSR1/CCBE1/EPAS1/CRH/PROX1/PDGFRB/PLOD3/PKDCC/ATP7A/GLI2/WNT7B/DPPA4/ALDH1A2/FBXW7/HOPX/MME/RIDA/ASCL1/RSPO2/NFIB/ADAMTS2/ZFPM2/BMP4/MAN2A1/TBX5/NOG/HES1/GATA6/TP73/WNT2/COL3A1/DNAAF1/CTSZ/MYOCD/SHH/MMP14/FGF10/FGF2/NOS3/ACE/LOX/ERRFI1/CLCN2/ADAMTSL2/CRISPLD2/NKX2-1/FGF…
GO:0044706	multi-multicellular organism process	7.8e-08	1.6e-06	80	IGFBP5/SERPINE2/UCP2/ACSL4/ADM/CORIN/ARHGDIB/ANGPT2/STC1/PGF/LNPEP/ITGB3/APOL2/TGFBR2/PTGS2/ITGA3/CBS/LOC102724560/NDP/COL16A1/DDR1/CTSB/SPP1/CRH/TAC1/STS/ITGB4/ADCY7/ADCYAP1/ATP7A/TIMP1/RECK/CD38/CSMD1/HEXB/TPPP3/PTN/PTHLH/VMP1/STOX2/CALR/RARA/ITGA2/BCL2/PAM/JUNB/NPPA/PLA2G6/MMP2/AVPR1A/DSG1/ACE/IGFBP2/PSG1/SLC6A4/CRHBP/TAC3/GJB2/IGFBP7/PNOC/CYP27B1/OXTR/PAPPA/NODAL/THBD/DKKL1/AGT/ADRA2A/PLA2G4C…
GO:0001505	regulation of neurotransmitter levels	9.7e-08	2e-06	80	MOXD1/SNCG/BCHE/GRIN3A/GPM6B/GDNF/RIMS1/WNT7A/HTR1B/CADPS/PRIMA1/ABAT/ITGB3/SLC1A2/SLC32A1/CHRM2/SYT2/ZNF219/GAD2/COMT/CHRNA6/ACHE/P2RX7/DRD2/NLGN1/ITGB1/CHRNB4/CHRNA5/CALM3/RIMS4/SLC22A3/CHRNB3/CAMK2A/GRM4/MEF2C/ADRA1A/SNCA/SLC4A8/GAD1/STX3/RIMS3/MCTP2/SNAP25/CPLX1/UNC13A/SCRIB/MCTP1/BAIAP3/PRKCG/NAPB/SLC6A11/SNCAIP/TH/SLC6A2/DRD4/KCNJ10/SYT4/KMO/SLC1A3/GFAP/SLC18A1/DBH/SYN3/CSPG5/NOS1/SLC6A4/CH…
GO:0050679	positive regulation of epithelial cell proliferation	2.9e-07	5.2e-06	80	ITGA4/NRP1/ECM1/HAS2/SEMA5A/SOX9/MYC/IGF2/TWIST1/NRARP/APLNR/BMP5/ACVRL1/WNT7A/PGF/IQGAP3/EYA1/ITGB3/HMGB2/FLT4/F3/SOX11/NOTCH1/TBX1/GATA2/PPP1R16B/LAMB1/GLUL/PROX1/PRKD1/ATP7A/CFLAR/DLX6/JCAD/DLX5/EGF/AGTR1/IGF1/STAT5A/PDGFB/POLD4/BMP4/SCG2/LAMC1/EGFR/PTN/CYP7B1/GRN/TNFSF12/NOG/HTRA1/CXCL12/OSR2/WNT2/CDH3/XBP1/STAT3/TGFA/PAX2/SHH/FGF10/FGF2/APLN/WNT3A/REG3G/OSR1/HTR2B/FGF1/HPN/CLDN1/PTPRN/NODAL/…
GO:0050920	regulation of chemotaxis	9.9e-07	1.5e-05	80	EDN3/NRP1/PADI2/FGF18/SEMA3G/ST6GAL1/SEMA5A/TRPV4/PLXNA4/ANGPT2/EFNB2/NTRK3/POU4F2/PGF/NOVA2/FEZF2/PDGFRA/ADGRA2/BST1/TBR1/S1PR1/NBL1/MICOS10-NBL1/RIPOR2/F3/NOTCH1/DSCAM/SEMA6D/SEMA5B/SEMA6A/PDGFRB/PRKD1/SEMA3C/CXCL8/ROBO2/SEMA3D/GPSM3/PDGFB/ROBO1/TGFB1/SUCNR1/TNFAIP6/LPAR1/PDGFD/SCG2/STX3/PTN/RIN3/CALR/CXCL13/SEMA4A/SMOC2/ITGA2/CXCL12/F7/SEMA3A/CXCR4/AIF1/MSTN/ANO6/MET/CMKLR1/FGF10/FGF2/WNT3A/CC…
GO:0034764	positive regulation of transmembrane transport	3.7e-06	4.8e-05	80	KCNA1/EDN3/THY1/P2RX3/PLP1/APLNR/CEMIP/EHD3/FXYD1/ACSL1/POU4F2/ATP1B1/SLC1A2/EPHB2/HSPA2/KLF15/AKAP6/RELN/P2RX5/STAC/RNF207/PIK3R1/P2RX7/CAPN3/KCNK3/ITGB1/ANK2/IGF1/CALM3/TRPC6/CX3CL1/TERT/CACNG4/RNASEL/RHOQ/SNCA/HAP1/ARC/KCNC2/NOS1AP/VMP1/PPP3CC/TRDN/NTSR1/WNK2/CTSS/EDNRA/STAC2/NPPA/GRM6/OPRK1/SORBS1/ANO6/WNK4/DRD4/GSTO1/RGS7/NOS1/CACNG2/KCNJ2/LRRC55/FXYD2/PIRT/CASQ1/GPER1/FGF19/AGT/C1QTNF12/NR4…
GO:0035107	appendage morphogenesis	1.7e-19	4.5e-17	79	TBX3/SHOX2/TFAP2A/SALL1/RARG/TBX2/SP8/SOX9/TWIST1/PITX1/WNT7A/RNF165/SFRP2/HOXA10/TBX4/GLI3/RARB/SP9/LRP4/SOX11/NOTCH1/PRRX1/ALX4/ZNF219/CHD7/FBXW4/INTU/PTCH1/FMN1/TFAP2B/PKDCC/SEMA3C/DLX6/DLX5/ZBTB16/RECK/SOX4/ALDH1A2/CYP26B1/BMP7/HOXA9/ECE1/HOXA11/RSPO2/HOXC10/BMP4/PLXNA2/TBX5/FRAS1/ALX3/IFT140/HOXD9/NOG/OSR2/IQCE/HOXD10/COL3A1/WDR19/GDF5/DKK1/SHH/SALL4/FGF10/OSR1/MYH3/CACNA1C/COL2A1/EN1/GRHL2/…
GO:0035108	limb morphogenesis	1.7e-19	4.5e-17	79	TBX3/SHOX2/TFAP2A/SALL1/RARG/TBX2/SP8/SOX9/TWIST1/PITX1/WNT7A/RNF165/SFRP2/HOXA10/TBX4/GLI3/RARB/SP9/LRP4/SOX11/NOTCH1/PRRX1/ALX4/ZNF219/CHD7/FBXW4/INTU/PTCH1/FMN1/TFAP2B/PKDCC/SEMA3C/DLX6/DLX5/ZBTB16/RECK/SOX4/ALDH1A2/CYP26B1/BMP7/HOXA9/ECE1/HOXA11/RSPO2/HOXC10/BMP4/PLXNA2/TBX5/FRAS1/ALX3/IFT140/HOXD9/NOG/OSR2/IQCE/HOXD10/COL3A1/WDR19/GDF5/DKK1/SHH/SALL4/FGF10/OSR1/MYH3/CACNA1C/COL2A1/EN1/GRHL2/…
GO:1903034	regulation of response to wounding	2.4e-13	1.7e-11	79	UBASH3B/PRKG1/EMILIN1/SERPINE2/CD36/TFPI/SERPINB2/ADAMTS18/PLAT/PDGFRA/RGMA/ABAT/FAP/NDEL1/EPHB2/F3/DDR2/PDGFA/PRKCE/SH2B3/SPP1/PROS1/PRKCD/ATP7A/ITGB1/FOXC2/APOE/PDGFB/HBEGF/SLC12A2/INPP5F/PTPRS/DUOX1/PTN/MYOZ1/GRN/KLF4/SMOC2/RTN4RL1/FKBP1B/F7/C1QTNF1/CXCR4/XBP1/SIGLEC10/FERMT2/ANO6/KRT1/PHLDB2/CD109/FGF2/NOS3/CD9/REG3G/MMRN1/TNR/INSL3/MYLK/TBXA2R/ANXA2/FOXA2/RTN4R/CLEC7A/SERPINF2/CLDN1/KLK8/FER…
GO:0045766	positive regulation of angiogenesis	4.6e-11	2e-09	79	BMPER/NR2E1/NRP1/ECM1/FGF18/EMILIN1/JAK1/SEMA5A/ANGPTL4/TWIST1/APLNR/TNN/ADM/ACVRL1/ANGPT2/SASH1/PGF/SFRP2/ITGB8/ENG/ITGB3/TGFBR2/F3/GATA2/HGF/CCBE1/DLL1/JUP/TIE1/RRAS/PRKD1/CXCL8/ERAP1/JCAD/RHOB/ITGB1/FOXC2/PTGIS/TERT/CYP1B1/CDH5/BRCA1/GRN/TNFSF12/AQP1/ADAM12/ETS1/KLF4/SMOC2/GATA6/CYSLTR1/CXCR4/XBP1/STAT3/ISL1/SPHK1/SLC39A12/FGF2/NOS3/ADM2/RAPGEF3/EPHA1/FUT1/TBXA2R/TLR3/HSPB6/CYBB/FGF1/GATA4/NOD…
GO:1904018	positive regulation of vasculature development	4.6e-11	2e-09	79	BMPER/NR2E1/NRP1/ECM1/FGF18/EMILIN1/JAK1/SEMA5A/ANGPTL4/TWIST1/APLNR/TNN/ADM/ACVRL1/ANGPT2/SASH1/PGF/SFRP2/ITGB8/ENG/ITGB3/TGFBR2/F3/GATA2/HGF/CCBE1/DLL1/JUP/TIE1/RRAS/PRKD1/CXCL8/ERAP1/JCAD/RHOB/ITGB1/FOXC2/PTGIS/TERT/CYP1B1/CDH5/BRCA1/GRN/TNFSF12/AQP1/ADAM12/ETS1/KLF4/SMOC2/GATA6/CYSLTR1/CXCR4/XBP1/STAT3/ISL1/SPHK1/SLC39A12/FGF2/NOS3/ADM2/RAPGEF3/EPHA1/FUT1/TBXA2R/TLR3/HSPB6/CYBB/FGF1/GATA4/NOD…
GO:0010721	negative regulation of cell development	6.3e-11	2.6e-09	79	SOX10/NR2E1/CDH1/SPRY4/NRP1/LHX2/SEMA3G/THY1/SEMA5A/EDNRB/PAX6/DAAM2/DRAXIN/WNT7A/FGF13/NTRK3/RAPGEF2/EPHB2/ID4/DUSP10/LRP4/SOX11/NOTCH1/BCL11A/SPP1/SEMA6D/SEMA5B/NPR2/SEMA6A/YWHAH/PROX1/SEMA3C/MBP/TRPC5/DLL3/SEMA3D/IGF1/BMP7/FBXW7/HES5/FRZB/DAB1/AP1AR/DPYSL5/EFNB3/DLX2/PTPRS/MAP2/PTN/BRINP1/PTHLH/SHB/SEMA4A/NOG/B2M/HES1/SEMA3A/FSTL4/SYNGAP1/KIFAP3/S1PR3/GPR37L1/PRTG/EFNA5/WNT3A/SYT4/DLX1/FBN1/TN…
GO:0070374	positive regulation of ERK1 and ERK2 cascade	5e-07	8.2e-06	79	BMPER/NRP1/FGF18/SPRY2/TRPV4/RASGRP1/APP/CD36/GCNT2/PDGFRA/AKAP12/ITGB3/ALOX15/RAPGEF2/SHC1/NRG1/FLT4/ACKR3/FGFR3/NOTCH1/DDR2/PDGFA/TLR4/GAREM1/PDGFRB/CD4/ADCYAP1/DRD2/CFLAR/IGF1/FBXW7/CX3CL1/NPY/APOE/PDGFB/TGFB1/PDGFD/ADRA1A/BMP4/EGFR/ERBB4/GPNMB/NPY5R/ARRB1/FERMT2/NPNT/FGF10/HTR2C/FGF2/FGF20/CAVIN3/CCR1/CD74/PDGFC/TNFSF11/HTR2B/PRXL2C/FGF1/SERPINF2/GATA4/GPER1/HAND2/AGER/NODAL/CCN2/FGF19/PTPRC/…
GO:0015833	peptide transport	0.00011	0.00091	79	EDN3/ACVR2B/UCP2/TAP2/TRPV4/ACSL4/MAFA/PASK/RAPGEF4/ABAT/TCIRG1/OXCT1/TRH/CHD7/PRKCE/SLC15A3/CRH/GLUL/TFAP2B/ADCYAP1/DRD2/HMGN3/RAB8B/NEUROD1/SOX4/DISP1/CD38/EPHA5/KCNJ11/SLC9B2/INHBB/FOXO1/RFX3/AQP1/SNAP25/ILDR2/S100A8/SLC15A2/VSNL1/CPLX1/NOS2/FKBP1B/CPT1A/BAIAP3/RFX6/CHGA/ISL1/PLA2G6/ABCC4/GPLD1/EFNA5/BRSK2/PAX8/HFE/HTR2C/GCK/VGF/CD74/GHRHR/CRHBP/FOXA2/TNFSF11/ANXA1/PCK2/PTPRN/GPER1/KCNA5/ADRA2…
GO:0006898	receptor-mediated endocytosis	0.00017	0.0013	79	ITGA4/CD36/ADM/CALCRL/HTR1B/EFNB2/ITGB3/TGFBR2/CUBN/ACKR3/SFRP4/DLL1/ACHE/CACNG5/RAB31/CXCL8/DRD2/EGF/CNTN2/ITGB1/HPCA/CACNG4/APOE/SLC9B2/SNCA/STAB2/ARC/FCHO1/INPP5F/NEDD4/TMEM108/RIN3/PDLIM7/MAGI2/DNAJC6/DNM3/SNAP25/ITGAV/CD63/B2M/CLU/SGIP1/HSPG2/CTSL/SCRIB/LRRTM1/RNASEK/ARRB1/WDR54/APOC1/DKK1/DRD4/ANKRD13B/LRP1B/HFE/RSPO1/CD9/APLN/WNT3A/LRP2/LDLRAP1/PLA2R1/CACNG2/ANXA2/LYVE1/HTR2B/DAB2/ASGR1/SN…
GO:0045927	positive regulation of growth	0.00029	0.002	79	NRP1/TBX2/SEMA5A/TGFBR3/IGF2/NGF/GHR/CPNE9/RIMS1/ATP8A2/ARX/POU4F2/RPS6KA3/SFRP2/TGFBR2/NDEL1/NOTCH1/SYT2/AKAP6/CHD7/DSCAM/DLL1/LPAR3/PROX1/CDH4/TRPV2/DRD2/TRPC5/CAPN3/DISC1/PPIB/MFSD2A/IGF1/SMAD7/HOPX/BDNF/CD38/MTM1/MEF2C/HBEGF/ZFPM2/CDKN2AIP/CPNE6/EGFR/TBX5/ERBB4/NEDD4L/SYT17/S100A8/GATA6/UNC13A/CXCL12/BCL2/GPR21/CXCR4/WNT2/FOXS1/POU3F2/SPHK1/EFNA5/CDK1/AVPR1A/MMP14/FGF2/WNT3A/SYT4/S100A9/GHRHR…
GO:0003205	cardiac chamber development	1.1e-13	8.5e-12	78	TBX3/SHOX2/NRP1/SALL1/TBX2/TGFBR3/HEYL/APLNR/BMP5/STRA6/GREB1L/SFRP2/ENG/FGFRL1/NSD2/TGFBR2/NRG1/ADGRG6/WNT11/SOX11/NOTCH1/TBX1/SLIT3/CHD7/PROX1/DHRS3/SEMA3C/ROBO2/ANK2/SOX4/BMP7/FOXC2/SMAD7/ROBO1/TGFB1/MEF2C/PARVA/POU4F1/ZFPM2/BMP4/COL11A1/TBX5/FOXC1/NOG/HES1/ACVR1/GATA6/CRELD1/PLXND1/NPY5R/EDNRA/WNT2/CCN1/KCNK2/ISL1/MYOCD/NPY2R/PAX8/MYH7/SALL4/NOS3/LRP2/ADAMTS1/MYL3/FHL2/HAND1/GRHL2/GATA4/HAND2…
GO:0071772	response to BMP	6.7e-12	3.6e-10	78	BMPER/ACVR2B/CHRDL1/TGFBR3/SOX9/HEYL/SKOR2/BMP5/ACVRL1/BMP8B/RNF165/RGMA/SFRP2/ENG/ITGA3/NBL1/MICOS10-NBL1/SOX11/NOTCH1/SFRP4/FSTL3/TFAP2B/CRB2/DLX5/BAMBI/GDF7/HIVEP1/BMP7/HES5/SMAD7/TMEM100/PELO/TGFB1/TNFAIP6/FSTL1/BMP4/PCSK6/CDH5/GDF6/SKIL/NOG/HTRA1/DLX3/HES1/ACVR1/GATA6/SFRP5/CCN1/TOB1/GDF5/DKK1/HFE/GDF15/LRP2/ADAMTS12/GDF9/DLX1/BMPR1B/VWC2L/FBN1/GREM2/VSTM2A/HTRA3/FOXD1/COL2A1/SULF1/GATA4/NOD…
GO:0071773	cellular response to BMP stimulus	6.7e-12	3.6e-10	78	BMPER/ACVR2B/CHRDL1/TGFBR3/SOX9/HEYL/SKOR2/BMP5/ACVRL1/BMP8B/RNF165/RGMA/SFRP2/ENG/ITGA3/NBL1/MICOS10-NBL1/SOX11/NOTCH1/SFRP4/FSTL3/TFAP2B/CRB2/DLX5/BAMBI/GDF7/HIVEP1/BMP7/HES5/SMAD7/TMEM100/PELO/TGFB1/TNFAIP6/FSTL1/BMP4/PCSK6/CDH5/GDF6/SKIL/NOG/HTRA1/DLX3/HES1/ACVR1/GATA6/SFRP5/CCN1/TOB1/GDF5/DKK1/HFE/GDF15/LRP2/ADAMTS12/GDF9/DLX1/BMPR1B/VWC2L/FBN1/GREM2/VSTM2A/HTRA3/FOXD1/COL2A1/SULF1/GATA4/NOD…
GO:0044703	multi-organism reproductive process	4.9e-08	1.1e-06	78	IGFBP5/SERPINE2/UCP2/ACSL4/ADM/CORIN/ARHGDIB/ANGPT2/STC1/PGF/LNPEP/ITGB3/APOL2/TGFBR2/PTGS2/ITGA3/CBS/LOC102724560/NDP/COL16A1/DDR1/CTSB/SPP1/CRH/TAC1/STS/ITGB4/ADCY7/ADCYAP1/ATP7A/TIMP1/RECK/CD38/CSMD1/TPPP3/PTN/PTHLH/VMP1/STOX2/CALR/RARA/ITGA2/BCL2/PAM/JUNB/NPPA/PLA2G6/MMP2/AVPR1A/DSG1/ACE/IGFBP2/PSG1/SLC6A4/CRHBP/TAC3/GJB2/IGFBP7/PNOC/CYP27B1/OXTR/PAPPA/NODAL/THBD/AGT/ADRA2A/PLA2G4C/GJA1/ITGA5…
GO:0050803	regulation of synapse structure or activity	1.9e-07	3.7e-06	78	SLITRK2/CLSTN2/FRMPD4/AMIGO2/SLITRK6/APP/ARHGAP22/LRFN5/FLRT2/IL1RAP/WNT7A/IGSF9/NTRK3/SLITRK4/LRRN1/EPHB2/LRP4/CDC20/NRCAM/RELN/EPHB1/PRNP/C1QL3/DRD2/NLGN1/TNNI3K/GPM6A/ROBO2/DISC1/LRTM2/NEUROD2/BDNF/TANC1/IL1RAPL2/CDH8/CDH2/APOE/ASIC2/MEF2C/SNCA/ARC/ST8SIA2/SLITRK3/NEDD4/GRIN2B/CAMKV/DNM3/SIX4/SEMA4A/THBS2/GPC4/LRRTM1/SYNGAP1/TLR2/LRFN2/DKK1/EFNA5/CTTNBP2/LRRN3/WNT3A/LRRC4B/SHANK2/EPHB3/VSTM5/S…
GO:0097191	extrinsic apoptotic signaling pathway	1.3e-06	1.9e-05	78	ERBB3/RET/NRP1/NGF/GDNF/BMP5/TIMP3/SFRP2/ITM2C/EYA1/HMGB2/FGFR3/TMBIM1/HGF/TRAF1/IFI6/PIK3R1/P2RX7/FAIM/CFLAR/MOAP1/IGF1/CX3CL1/TERT/RIPK1/PHIP/PIDD1/TGFB1/SH3RF1/SRPX/PDIA3/BMP4/SCG2/BRCA1/CASP8/AGTR2/TNFSF12/ITGAV/SKIL/LMNA/TNFRSF1B/ACVR1/TNFSF10/BCL2/BAG3/SGK3/TNFRSF1A/FGF10/NOS3/NOL3/FAIM2/IL33/DEPTOR/TRADD/KRT18/LTBR/BMPR1B/DBH/LGALS3/TLR3/IL6R/COL2A1/GPER1/PTPRC/AGT/TNFRSF12A/THBS1/SNAI2/BC…
GO:0007599	hemostasis	4.8e-06	6e-05	78	UBASH3B/PRKG1/EMILIN1/SERPINE2/PLA2G4A/FLI1/CD36/TFPI/SERPINB2/ADAMTS18/PLAT/PDGFRA/ABAT/ITGB3/FAP/EPHB2/F3/IL6ST/PDGFA/PEAR1/TLR4/SH2B3/PROS1/PRKCD/DGKB/PAPSS2/CSRP1/APOE/PDGFB/F13A1/ADRA2C/TLN1/VAV3/DGKA/LMAN1/PLSCR1/HPS5/F2RL2/ITGA2/ANXA5/MYL12A/SCUBE1/F7/C1QTNF1/VCL/COL3A1/TXK/ANO6/KRT1/TPH1/SHH/NOS3/CD9/WNT3A/MYH9/MMRN1/TFPI2/TBXA2R/ANXA2/FN1/FOXA2/DGKG/SERPINF2/SELP/THBD/CD34/ADRA2A/P2RY12/…
GO:0055001	muscle cell development	1.1e-09	3.5e-08	77	TBX3/TMOD1/SHOX2/SGCD/RGS4/ADM/NEB/RCAN1/EFEMP2/PDGFRA/ENG/RIPOR2/NOTCH1/HDAC9/AKAP6/NIBAN2/PROX1/PDGFRB/CNTNAP1/CFLAR/XK/CAPN3/TMEM182/ITGB1/ANK2/SMYD3/CSRP1/IGF1/NFATC2/MYOZ2/CHRNB1/ADRA1A/BMP4/NEBL/ASB2/TBX5/MYOZ1/TBX18/SYPL2/SIX4/LMNA/HES1/BCL2/ACTC1/LMOD1/EDNRA/CSRP2/ISL1/CDK1/MYH7/TMOD2/LOX/WDR1/PGM5/CACNA1S/MYH3/WNT10B/FHL2/DYSF/ACTN1/FLNC/SIX1/CASQ1/GATA4/CAV3/CAV2/AGT/KLHL41/MYOM2/ACTN2/…
GO:0048167	regulation of synaptic plasticity	7e-08	1.5e-06	77	NR2E1/SCGN/S100B/SERPINE2/CHRDL1/PLK2/ITPR3/P2RX3/APP/RIMS1/PLAT/MAP1A/PTGS2/RAPGEF2/EPHB2/CDC20/RELN/PRNP/YWHAH/SLC24A2/SHISA6/DRD2/CNTN2/CX3CL1/NEUROD2/CD38/GRM5/SHISA9/CAMK2A/APOE/MME/NRGN/MEF2C/SNCA/ARC/SLC24A1/STX3/GRIN2B/GRIN2A/PTN/RIMS3/CALB2/RARA/SNAP25/SORCS3/RASGRF2/NOG/FAM107A/LRRTM1/MCTP1/CRHR2/CNTN4/PRKCG/SYNGAP1/NSMF/KCNJ10/ACE/SYT4/VGF/SHANK2/PRRT1/GFAP/TNR/SYP/CPLX2/ACP4/AGER/RASG…
GO:0050807	regulation of synapse organization	1.1e-07	2.3e-06	77	SLITRK2/CLSTN2/FRMPD4/AMIGO2/SLITRK6/APP/ARHGAP22/LRFN5/FLRT2/IL1RAP/WNT7A/IGSF9/NTRK3/SLITRK4/LRRN1/EPHB2/LRP4/CDC20/NRCAM/RELN/EPHB1/PRNP/C1QL3/DRD2/NLGN1/TNNI3K/GPM6A/ROBO2/DISC1/LRTM2/NEUROD2/BDNF/TANC1/IL1RAPL2/CDH8/CDH2/APOE/ASIC2/MEF2C/SNCA/ARC/ST8SIA2/SLITRK3/NEDD4/GRIN2B/CAMKV/DNM3/SIX4/SEMA4A/THBS2/GPC4/LRRTM1/TLR2/LRFN2/DKK1/EFNA5/CTTNBP2/LRRN3/WNT3A/LRRC4B/SHANK2/EPHB3/VSTM5/SRPX2/ADG…
GO:0050817	coagulation	7.9e-06	9.4e-05	77	UBASH3B/PRKG1/EMILIN1/SERPINE2/PLA2G4A/CD36/TFPI/SERPINB2/ADAMTS18/PLAT/PDGFRA/ABAT/ITGB3/FAP/EPHB2/F3/IL6ST/PDGFA/PEAR1/TLR4/SH2B3/PROS1/PRKCD/DGKB/PAPSS2/CSRP1/APOE/HS3ST5/PDGFB/F13A1/ADRA2C/TLN1/VAV3/DGKA/LMAN1/PLSCR1/HPS5/F2RL2/ITGA2/ANXA5/MYL12A/SCUBE1/F7/C1QTNF1/VCL/COL3A1/TXK/ANO6/KRT1/SHH/NOS3/CD9/WNT3A/MYH9/MMRN1/TFPI2/TBXA2R/ANXA2/FN1/FOXA2/DGKG/SERPINF2/SELP/THBD/CD34/ADRA2A/P2RY12/PRO…
GO:0097305	response to alcohol	0.00028	0.002	77	CDH1/VCAM1/ST6GAL1/TGFBR3/GRIN3A/RGS4/HTR1B/KLF2/NTRK3/AHR/ABAT/TGFBR2/OXCT1/SLIT3/PRKCE/JUP/MLC1/PTCH1/HNRNPD/ADCY7/DRD2/EPS8/GNAI1/CALM3/EHMT2/CYP1B1/TGFB1/INHBB/BRCA1/KCNC2/CASP8/GRIN2B/GRIN2A/TYMS/RARA/CTSK/ADCY2/PTGER2/S100A8/CDO1/CPT1A/F7/BLM/OPRK1/MYD88/TH/MSTN/GPLD1/EFNA5/DRD4/CDK1/AKR1C3/AVPR1A/AKR1C2/PTGDR/ACE/GLRA1/ITPR2/NQO1/DBH/RGS7/KLF9/CRHBP/SGK1/TBXA2R/IGFBP7/A2M/CYBB/CLDN1/FGF19/…
GO:1901988	negative regulation of cell cycle phase transition	0.0027	0.012	77	PLK2/SOX2/H2AX/TIMELESS/PBK/CDC20/PLK1/CDCA8/AURKB/RGCC/CDT1/E2F1/RHNO1/ORC1/SPC24/APC/EME1/PROX1/SPC25/NUF2/CDC45/KNTC1/DTL/INCENP/EZH2/DOT1L/KANK2/USP44/ZWINT/NKX3-1/PIDD1/XRCC3/RBBP8/BUB1B/MAD2L1/CHEK1/BIRC5/TICRR/TTK/GTSE1/FANCD2/BRCA1/BUB1/CENPF/ANAPC15/SUSD2/GPNMB/FAM107A/HASPIN/FBXO5/KLF4/ACVR1/FBXO4/BCL2/NDC80/E2F7/NEK11/CLSPN/BARD1/BLM/DNA2/CCNB1/BRIP1/WEE1/RBL1/MYO16/CDK1/SLFN11/AVEN/BR…
GO:0031099	regeneration	3.8e-09	1.1e-07	76	UCP2/THY1/TGFBR3/SOX2/PTPN3/ADM/ANGPT2/WNT7A/PGF/APOD/LARGE1/RGMA/GLI3/TGFBR2/NDEL1/DUSP10/PCNA/NOTCH1/PRRX1/HGF/SPP1/PTCH1/CFLAR/CAPN3/TMEM182/EZH2/IGF1/HOPX/CCNA2/INPP5F/PTPRS/PTN/NNMT/MYOZ1/GRN/TYMS/ERBB4/FZD9/KLF4/RTN4RL1/CXCL12/FKBP1B/BCL2/CPT1A/F7/CEBPB/LAMB2/ISL1/TXK/SGCA/GAP43/MSTN/DHFR/MMP2/CDK1/FGF10/ACE/CD9/GFAP/CSPG5/WNT10B/TNR/RTN4R/CLDN1/KLK8/ANXA1/GATA4/AURKA/CPQ/NR4A3/SOX15/RUNX1/…
GO:2001257	regulation of cation channel activity	1.4e-08	3.7e-07	76	KCNA1/HCN1/STOM/APP/PRKACA/EHD3/FGF13/KCNS1/EPHB2/AKAP6/RELN/STAC/CRH/RNF207/CACNG5/SHISA6/DRD2/NLGN1/PLN/KCNK3/ITGB1/ANK2/CALM3/HPCA/CACNG4/SHISA9/MEF2C/NETO2/HAP1/ARC/KCNC2/KCNG1/NOS1AP/PPP3CC/RASGRF2/TRDN/NTSR1/FKBP1B/CTSS/PDE4B/EDNRA/ABCC9/STAC2/NPPA/PLA2G6/DRD4/CBARP/PRRT1/HCN2/KCNE4/AHNAK/GSTO1/NOS1/CNIH2/CACNG2/REM1/HCN4/CRHBP/FGF14/LRRC55/PIRT/CASQ1/RASGRF1/ACTN2/STAC3/EDN1/LRRC52/GSG1L/D…
GO:0006836	neurotransmitter transport	4.8e-07	7.9e-06	76	SV2B/SNCG/GRIN3A/GPM6B/GDNF/RIMS1/WNT7A/HTR1B/CADPS/SV2C/ITGB3/SLC1A2/SLC32A1/CHRM2/SYT2/CHRNA6/P2RX7/DRD2/NLGN1/ITGB1/CHRNB4/CHRNA5/CALM3/RIMS4/SLC22A3/CHRNB3/CAMK2A/SLC6A16/GRM4/MEF2C/ADRA1A/SNCA/SLC4A8/STX3/RIMS3/MCTP2/SNAP25/SLC6A8/CPLX1/UNC13A/SCRIB/MCTP1/BAIAP3/PRKCG/NAPB/SLC6A11/SNCAIP/TH/SLC6A2/DRD4/KCNJ10/SYT4/KMO/SLC1A3/GFAP/SLC18A1/SYN3/CSPG5/NOS1/SLC6A4/CHRNA3/SNPH/SYP/SLC6A1/SLC6A17/…
GO:0007596	blood coagulation	6.3e-06	7.6e-05	76	UBASH3B/PRKG1/EMILIN1/SERPINE2/PLA2G4A/CD36/TFPI/SERPINB2/ADAMTS18/PLAT/PDGFRA/ABAT/ITGB3/FAP/EPHB2/F3/IL6ST/PDGFA/PEAR1/TLR4/SH2B3/PROS1/PRKCD/DGKB/PAPSS2/CSRP1/APOE/PDGFB/F13A1/ADRA2C/TLN1/VAV3/DGKA/LMAN1/PLSCR1/HPS5/F2RL2/ITGA2/ANXA5/MYL12A/SCUBE1/F7/C1QTNF1/VCL/COL3A1/TXK/ANO6/KRT1/SHH/NOS3/CD9/WNT3A/MYH9/MMRN1/TFPI2/TBXA2R/ANXA2/FN1/FOXA2/DGKG/SERPINF2/SELP/THBD/CD34/ADRA2A/P2RY12/PROCR/SLC7…
GO:0051402	neuron apoptotic process	0.00061	0.0038	76	ERBB3/TFAP2A/NRP1/CHL1/NAIP/NGFR/CRLF1/APP/NGF/MYBL2/DRAXIN/GDNF/TNFRSF21/NR3C1/HDGF/TOX3/IL6ST/GABRB2/XRCC2/PRNP/ADARB1/TFAP2B/TRPC5/PTPRZ1/PPARGC1A/FBXW7/CX3CL1/TERT/BDNF/GRM4/APOE/ASCL1/MEF2C/POU4F1/SNCA/GABRA5/EN2/DDIT3/GRN/AGTR2/RETREG1/FZD9/NR4A2/HSPA5/PCDHGC3/SIX4/PLXND1/BCL2/CEBPB/PRKCG/SYNGAP1/ITGA1/MAP3K11/ISL1/GDF5/NSMF/FAIM2/FGF20/NQO1/DLX1/KIF14/FOXB1/NUPR1/CDK5R1/SIX1/EN1/AGAP2/CITE…
GO:0001764	neuron migration	1.2e-10	4.7e-09	75	FOXG1/DRGX/GFRA3/NRP1/CHL1/PRKG1/IGSF10/NTNG1/PAX6/TWIST1/WDR62/TNN/FLRT2/ARX/TLX3/SOX1/FGF13/NTRK3/EMX2/FEZF2/EOMES/ASTN2/NDEL1/RAPGEF2/ITGA3/FAT3/NRG1/SPOCK1/NRCAM/CELSR1/GATA2/RELN/SATB2/SEMA6A/NEXMIF/DRD2/GPM6A/ADGRG1/FEZF1/CELSR2/CNTN2/DISC1/TOP2B/DCDC2/CDK5R2/CX3CL1/DAB1/CAMK2A/FZD3/ASCL1/SH3RF1/MEF2C/POU4F1/NR4A2/BARHL2/ASPM/CXCL12/UNC5D/PLXNA1/SEMA3A/CXCR4/CEP85L/COL3A1/STAT3/NEUROD4/AUTS…
GO:0035725	sodium ion transmembrane transport	1e-09	3.3e-08	75	SCN9A/SCN7A/HCN1/STOM/PTPN3/SLC4A4/FGF13/FXYD1/ATP1B1/SCN2B/FXYD3/PRKCE/SLC9A9/YWHAH/SCN10A/SLC24A2/FXYD6/SLC9A2/SLC12A1/SLC6A16/SLC9B2/ASIC2/SLC20A2/NETO2/SLC12A2/SLC4A8/SLC24A1/SLC9A7/NEDD4/FXYD7/SLC6A8/FXYD5/NEDD4L/SCN4B/SLC6A20/WNK2/SCN3A/SLC6A11/NPPA/NALCN/ANO6/WNK4/SLC6A2/DRD4/UTRN/KCNK1/SLC9C2/HCN2/OSR1/SCN1B/NOS1/SLC6A4/HCN4/FGF14/SLC6A1/FXYD2/SLC6A17/SCN3B/SLC6A13/SLC4A11/CAV3/SLC9A4/PKD…
GO:0002064	epithelial cell development	1.3e-06	1.9e-05	75	ONECUT2/TMOD1/RARG/COL15A1/CCDC88C/SOX9/EDNRB/PAX6/BMP5/ONECUT1/WNT7A/STC1/BCL11B/RARB/BFSP1/RAPGEF2/NOTCH1/IL6ST/GATA2/SIX3/PPP1R16B/EPAS1/DLL1/AFDN/MYADM/PROX1/COL18A1/PLOD3/FRMD6/VEZF1/WNT7B/FOXC2/FRZB/CDH2/PDGFB/BMP4/PODXL/NKX3-2/CDH5/RFX3/TYMS/RARA/MAGI2/NKX2-2/INSM1/S1PR2/CXCR4/EDNRA/VCL/S1PR3/LAMB2/MYD88/TNFRSF1A/MET/FLNB/HYDIN/RAPGEF3/ST14/MYO1E/SHROOM3/CLDN1/HOXA5/GRHL2/SOX18/TP63/WNT5A/…
GO:0071241	cellular response to inorganic substance	2.4e-05	0.00025	75	KCNA1/CDH1/TFAP2A/SYT15/APP/CPNE9/SERPINF1/CPNE4/ALOX15/PTGS2/TIMELESS/SYT2/PRNP/HNRNPD/ADCY7/ATP7A/CFLAR/NLGN1/CAPN3/KCNK3/SYT6/NEUROD2/HPCA/ADGRV1/CCNA2/INHBB/MEF2C/SMPD1/SNCA/FOXO1/SLC12A2/MT1F/CPNE6/KCNC2/RASA4/EGFR/NEK7/ECT2/AQP1/CALR/HSPA5/SLC40A1/B2M/SYT17/CPNE7/JUNB/BLM/TH/MAP1LC3A/RASA4B/GPLD1/SYT10/AKR1C3/HFE/MT2A/SHH/KCNJ10/GLRA1/SYT4/NQO1/CPNE8/CRHBP/CPNE5/JUND/CYBB/CLDN1/WNT5A/KCNH1/…
GO:0007163	establishment or maintenance of cell polarity	5.5e-05	0.0005	75	RHOU/INSC/LHX2/ANK1/PARVB/SPRY2/PAX6/CRB1/WNT7A/FGF13/MAP7/RHOJ/TCIRG1/NDEL1/MYO9A/RIPOR2/WNT11/SPRY1/PLK1/DLG3/DST/GSN/EPHB1/SAPCD2/PARD3B/CRB2/CYTH3/SPAG5/RHOB/ITGB1/WNT7B/WWC1/CYP26B1/KIF26B/HES5/RHOC/KIF2C/MAD2L1/RHOQ/PARVA/LLGL1/CDH5/GPSM2/AQP1/RHOD/LMNA/PDLIM1/HES1/SCRIB/CENPA/FRMD4A/NDC80/SFRP5/UST/RHOF/RND1/FBF1/WEE1/BRSK2/SHH/FGF10/WDR1/KIF20B/MYH9/CARMIL2/GPSM1/LRRC7/SH3BP1/FERMT1/CAMSA…
GO:1903039	positive regulation of leukocyte cell-cell adhesion	0.0083	0.032	75	ITGA4/VCAM1/CBFB/HAS2/THY1/RASGRP1/IGF2/JAK3/EFNB2/GLI3/TGFBR2/CD28/DUSP10/IL6ST/IRAK1/CD55/HLA-A/IL7R/KLHL25/SOCS1/CD4/SMARCD2/GLI2/ZBTB16/SOX4/NFKBIZ/IGF1/ZAP70/SOX13/FCHO1/EFNB3/TNFRSF13C/MYB/RARA/SHB/EFNB1/ETS1/B2M/HES1/HLA-E/XBP1/AIF1/LGALS1/SHH/IGFBP2/CD74/HLA-DOA/WNT10B/RUNX3/RAG1/BCL6/IL1RL2/TNFSF11/SELP/ANXA1/AGER/IL4R/PTPRC/HLA-DRB1/NR4A3/SELE/PDCD1LG2/GCNT1/CAV1/SPTA1/RUNX1/MAP3K8/IL1A…
GO:0051258	protein polymerization	0.014	0.048	75	TMOD1/ARHGAP28/FHDC1/TRPV4/DAAM2/SPTBN1/TMSB15A/ARHGAP6/FGF13/ARPC1B/CDC42EP1/PDE4DIP/ALOX15/NDEL1/UBE2C/CDC42EP5/VILL/SLAIN1/PRKCE/COTL1/TRIM6/GSN/AVIL/FMN1/MYADM/PAK1/SPTBN5/PRKCD/EPS8/CDC42EP2/PSTPIP2/GOLGA2/FCHSD1/ADD3/SNCA/HCLS1/CDC42EP4/FES/CDH5/TPPP3/MAP2/SVIL/TPX2/FAM107A/CCDC57/FBXO5/GAS7/EML2/LMOD1/PSRC1/ANKRD53/AIF1/MET/SLC39A12/ELN/TMOD2/RNF135/SPTAN1/CYRIA/STMN2/CARMIL2/TUBB4A/CDK5R1…
GO:0048706	embryonic skeletal system development	1.2e-19	3.5e-17	74	SHOX2/TFAP2A/TBX15/TWIST1/PDGFRA/GLI3/EYA1/TGFBR2/MDFI/SIX2/WNT11/SOX11/PRRX1/ALX4/TBX1/SATB2/HOXD3/MBTD1/HOXD1/MMP16/BMP7/FOXC2/DSCAML1/IRX5/HOXC4/HOXC6/ALX1/HOXA9/HOXB6/HOXA11/FUZ/BMP4/NKX3-2/DLX2/COL11A1/HOXC9/XYLT1/ALX3/IFT140/HOXD9/SIX4/NOG/OSR2/HOXD10/HOXD4/EDNRA/HOXB5/GSC/WDR19/SLC2A10/HOXB9/SHH/MMP14/HOXB7/HOXB8/DMRT2/DLX1/OSR1/SIX1/HOXA7/HOXA1/COL2A1/HOXA5/WNT9A/GRHL2/SULF1/HAND2/NODAL/C…
GO:0048754	branching morphogenesis of an epithelial tube	2.7e-13	1.8e-11	74	TBX3/NRP1/SALL1/TBX2/SPRY2/SOX9/MYC/NRARP/GDNF/GREB1L/SFRP2/ENG/GLI3/EYA1/TGFBR2/TIMELESS/SIX2/NOTCH1/SPRY1/CELSR1/DDR1/PTCH1/TIE1/PAK1/LGR4/EGF/GLI2/GDF7/BMP7/FOXC2/CSMD1/NKX3-1/HOXA11/RSPO2/BMP4/AGTR2/SIX4/NOG/ACVR1/PLXND1/BCL2/EDNRA/WNT2/GBX2/CTSZ/MET/WNT6/PAX2/PAX8/SHH/MMP14/NPNT/HOXD11/FGF10/FGF2/HOXB7/NKX2-1/SIX1/HS3ST3A1/FOXD1/FGF1/HOXA5/CITED1/WNT5A/CAV3/AGT/COL4A1/ADAMTS16/PGR/EDN1/TACST…
GO:0006941	striated muscle contraction	1.1e-09	3.5e-08	74	SGCD/TRPV4/PRKACA/ATP8A2/EHD3/STC1/FGF13/ATP1B1/SCN2B/PDE5A/KCNJ5/GSN/STAC/JUP/RNF207/SCN10A/TNNI3K/PLN/ANK2/CALM3/SMAD7/CHRNB1/ADRA1A/C12orf57/NOS1AP/CTNNA3/NEDD4L/SCN4B/FKBP1B/PDE4B/CXCR4/ABCC9/STAC2/CHGA/CACNA1D/NPPA/TAFAZZIN/MYH7/SMPX/CACNA1S/SCN1B/MYH3/KCNE4/MYL3/GSTO1/NOS1/MYL4/HCN4/KCNJ2/CACNA1C/RCSD1/SCN3B/CHRNA1/CASQ1/GATA4/CCN2/CAV3/KCNA5/KLHL41/TCAP/STAC3/GJA1/DSP/MYH14/SLC8A3/KCNE3/CA…
GO:0007416	synapse assembly	2.6e-09	8e-08	74	CDH1/SLITRK2/LGI2/CLSTN2/AMIGO2/SLITRK6/APP/PCDHB5/LRFN5/FLRT2/IL1RAP/WNT7A/FGF13/EFNB2/NTRK3/SLITRK4/LRRC4/LRRN1/EPHB2/NRG1/LRP4/NRCAM/GABRB2/DSCAM/ACHE/EPHB1/DRD2/NLGN1/GPM6A/ROBO2/LRTM2/BDNF/IL1RAPL2/CDH2/ASIC2/MEF2C/POU4F1/SNCA/PLXNB1/ST8SIA2/SLITRK3/ERBB4/DNM3/SIX4/SEMA4A/THBS2/SPOCK2/GPC4/CBLN4/PLXND1/LRRTM1/TLR2/GAP43/DKK1/EFNA5/LRRN3/PCDH17/WNT3A/LRRC4B/SHANK2/EPHB3/VSTM5/SRPX2/KIRREL3/AD…
GO:0007204	positive regulation of cytosolic calcium ion concentration	5e-07	8.1e-06	74	GPR17/LPAR6/ITPR3/TRPV4/EDNRB/P2RX3/CD36/ADM/JAK3/PDGFRA/S1PR1/ACKR3/GATA2/CD55/P2RX5/LPAR3/TAC1/RIC3/P2RX7/ADCYAP1/DRD2/TRPC5/BDKRB2/CCL28/AGTR1/TRPC6/CD38/GNG3/LPAR1/ADRA1A/ITGAV/CXCL13/PTGER2/F2RL2/BCAP31/CYSLTR1/FKBP1B/BCL2/C1QTNF1/CXCR4/EDNRA/S1PR3/PTGIR/PLA2G6/AVPR1B/AVPR1A/LPAR2/CMKLR1/HTR2C/PTGDR/PTGER3/CCR1/NOS1/GLP1R/GPR6/TBXA2R/TAC4/MCHR1/CACNA1C/FPR3/OXTR/GPER1/PTGER4/CAV3/GRM1/AGT/ED…
GO:0046883	regulation of hormone secretion	9.9e-05	0.00084	74	EDN3/SCG5/UCP2/ACSL4/PASK/ABAT/TCIRG1/OXCT1/TRH/SOX11/CHD7/PRKCE/SPP1/CRH/GLUL/TFAP2B/ADCYAP1/DRD2/HMGN3/RAB8B/NEUROD1/SOX4/AGTR1/CD38/EPHA5/NKX3-1/KCNJ11/SLC9B2/INHBB/FOXO1/RFX3/SNAP25/VSNL1/NOS2/FKBP1B/CPT1A/C1QTNF1/BAIAP3/RFX6/CHGA/ISL1/OPRK1/PLA2G6/GPLD1/EFNA5/BRSK2/PAX8/HFE/HTR2C/GCK/GDF9/GHRHR/CRHBP/FOXA2/TNFSF11/DAB2/ANXA1/PCK2/GPER1/VAMP8/KCNA5/AGT/ADRA2A/HLA-DRB1/C1QTNF12/MYRIP/GJA1/EDN1…
GO:0009636	response to toxic substance	0.00089	0.0051	74	DHRS2/CDH1/SCN9A/CD36/AHR/GCH1/SCN2B/PTGS2/SLC30A4/PXDN/PDGFRB/MBP/DRD2/ATP7A/ABCG2/CYGB/MTARC2/FBLN5/BMP7/EHMT2/CYP1B1/SLC7A8/GSTK1/APOE/INHBB/TXNRD2/IPCEF1/MT1F/KCNC2/GSTO2/DUOX1/TYMS/GPX8/SLC15A2/GATA6/BCL2/APOM/PRKCG/ALDH1A1/BRIP1/TH/TLR2/SLC22A18/DHFR/GPX3/CDK1/MGST2/MT2A/GPX7/GABRB1/NOS3/NQO1/S100A9/OPRD1/INMT/GSTO1/SLC6A4/SLC22A8/NUPR1/AKR7A3/PRXL2C/SLC6A1/CLDN1/TTPA/SRXN1/SOD3/RDH12/ASS1/…
GO:0008217	regulation of blood pressure	4.3e-08	9.8e-07	73	UTS2B/EDN3/EMILIN1/EDNRB/ATP6AP2/ADM/CORIN/ACVRL1/LNPEP/ACSM3/ABAT/GCH1/PTGS2/ARHGAP42/NPY1R/NPR3/DLL1/NPR2/ERAP2/ENPEP/NAV2/ERAP1/DRD2/AGTR1/NPY/PDGFB/SUCNR1/ECE1/ASIC2/ADRA1A/ANPEP/KCNK6/AGTR2/RNLS/NTSR1/SPX/NOS2/EDNRA/ABCC9/UTS2/CHGA/GPR37L1/NPPA/CTSZ/AVPR1B/ADM5/AVPR1A/NOS3/ACE/COL1A2/APLN/ADM2/NOS1/GLP1R/TAC3/SGK1/TBXA2R/TAC4/CYP4A11/SERPINF2/OXTR/CD34/AGT/ADAMTS16/PTGS1/EDN1/DRD3/TACR3/LVRN…
GO:0010594	regulation of endothelial cell migration	9.7e-05	0.00082	73	BMPER/NR2E1/STARD13/NRP1/FGF18/PLK2/SEMA5A/SERPINF1/ACVRL1/ANGPT2/WNT7A/STC1/SASH1/MEOX2/ADGRA2/RHOJ/ITGB3/DNAJA4/PTGS2/SPRED1/FLT4/NOTCH1/HDAC9/MMRN2/RGCC/GATA2/CCBE1/JUP/GLUL/PROX1/RRAS/PRKD1/JCAD/EGF/RHOB/FOXC2/FBXW7/STAT5A/APOE/PDGFB/TGFB1/MEF2C/BMP4/PTN/GRN/AGTR2/CALR/CXCL13/SEMA4A/ETS1/KLF4/SMOC2/DCN/ADAMTS9/CARD10/GPLD1/MET/FGF2/NOS3/SRPX2/SPARC/FUT1/TBXA2R/SH3BP1/FGF1/ANXA1/WNT5A/AGT/ANGP…
GO:0045930	negative regulation of mitotic cell cycle	0.00089	0.0051	73	PLK2/PTPN3/PBK/CDC20/PLK1/CDCA8/AURKB/RGCC/CDT1/ORC1/SPC24/APC/EME1/SPC25/NUF2/KNTC1/DTL/INCENP/EZH2/BMP7/KANK2/USP44/ZWINT/PIDD1/XRCC3/RBBP8/FZD3/BUB1B/MAD2L1/BRINP3/CHEK1/BIRC5/TICRR/TTK/BMP4/GTSE1/FANCD2/BRCA1/BUB1/BTG3/CENPF/ANAPC15/FOXC1/BRINP1/GPNMB/FAM107A/HASPIN/FBXO5/KLF4/ACVR1/SCRIB/BCL2/NDC80/E2F7/NEK11/CLSPN/BARD1/BLM/CCNB1/WEE1/RBL1/MYO16/CDK1/SLFN11/AVEN/MUC1/GAS1/BCL6/DACT1/TEX14/G…
GO:0051259	protein complex oligomerization	0.001	0.0056	73	KCNA1/HCN1/KCNA2/P2RX3/KCTD12/EHD3/KCNS1/PRPH2/GLRA3/GLS/TIFA/SLC1A2/SCARA5/PXDN/PRNP/RNF112/RBMX/ALDH1A3/KCNA4/STING1/GOLGA2/ALDH1A2/KCTD8/SNCA/RRM1/ARC/KCNJ12/KCNC2/KCNG1/ATL3/GRIN2B/BEND3/RRM2/KCTD16/KCTD21/ECT2/SAMHD1/B2M/KCNF1/EHD4/TP73/KCTD6/POLQ/BLM/KCNA3/KRT1/MLKL/GNMT/COL1A2/RNF135/NOL3/LRRC8C/NLRC4/CD74/VSTM5/PRND/KCNB2/ISG15/OTOL1/KCNJ2/ME1/KCNS3/CLDN1/KCND2/KCNV1/TP63/KCNG4/KCNA5/HLA-…
GO:0010466	negative regulation of peptidase activity	0.0058	0.023	73	SERPINB9/ECM1/NAIP/SERPINE2/APP/NGF/SERPINA5/SERPINF1/SERPINB1/TFPI/SERPINB2/RPS6KA3/TIMP3/SFRP2/BST2/PTGS2/SPOCK1/PTTG1/HGF/UBE2Z/CTSB/PRNP/C4B/PROS1/IFI6/CRB2/C4A/TIMP1/CST2/RECK/LXN/SERPINB4/RARRES1/SH3RF1/SNCA/SERPINB8/ITIH5/BIRC5/SERPINB3/SPOCK3/SERPINB6/CRYAB/SERPINH1/AQP1/CST3/SPOCK2/IFI16/FURIN/KLF4/ITIH3/PAX2/CST1/CD109/NOL3/CAST/TIMP4/TFPI2/RAG1/ANXA2/A2M/SERPINF2/SERPINA3/AGT/THBS1/ITI…
GO:0007156	homophilic cell adhesion via plasma membrane adhesion molecules	2.8e-10	1e-08	72	RET/CDH1/DCHS2/PCDHB15/CLSTN2/AMIGO2/PCDHB5/CDH19/MPZL2/CDH11/IGSF9/FAT3/CADM1/CELSR1/FAT4/DSCAM/CDH23/CDH4/PCDHA12/PVR/CDH24/ROBO2/CELSR2/CNTN2/HMCN1/ITGB1/PCDHA2/PCDH18/DSCAML1/PCDH1/CDH8/CDH2/ROBO1/PCDHAC1/PCDHA10/PCDHA4/CDH5/IGSF21/PCDH7/PCDHGA11/PCDHGC3/CDH20/EMB/FAT2/PCDHGB4/CDHR1/CNTN4/CDH3/PCDHGB1/PCDHA6/PCDHAC2/CDHR2/CELSR3/PCDHA8/DSG1/PCDH17/CDH12/CDHR4/PCDH11Y/KIRREL3/PCDHGA10/CNTN6/IG…
GO:0007369	gastrulation	3.2e-07	5.7e-06	72	ITGA4/ACVR2B/SOX2/ITGA8/APLNR/PRKACA/ETS2/EOMES/SFRP2/SNAI1/EYA1/ITGB3/TGFBR2/ITGA3/SIX2/WNT11/LAMB1/TGIF2/MYADM/ITGB4/MBP/CRB2/TENM4/ITGB1/ITGB5/BMP7/FOXC2/HOXA11/BMP4/COL11A1/COL6A1/FOXC1/APOA1/ITGAV/NOG/KLF4/COL12A1/ACVR1/GATA6/ITGA2/COL4A2/GSC/COL5A2/DUSP5/DKK1/MMP2/PHLDB2/PAX2/MMP14/APLN/WNT3A/OSR1/WNT8B/HAND1/MMP15/COL8A1/FN1/FOXA2/COL5A1/NODAL/WNT5A/NR4A3/ZIC3/LAMA3/DUSP2/GJA1/ITGA5/SOX17/…
GO:1901654	response to ketone	2.3e-06	3.1e-05	72	SOX10/TGFBR3/SERPINF1/NR3C1/KLF2/NTRK3/PLAT/AHR/HOXA10/TFAP4/PCNA/FBXO32/SLIT3/PRKCE/SPP1/HNRNPD/MBP/CFLAR/ABHD2/GNAI1/ABCB4/SMYD3/CALM3/CYP1B1/HPCA/CD38/FIBIN/HOXA9/NKX3-1/TGFB1/HOXA11/NASP/TYMS/AQP1/CALR/NKX2-2/ADCY2/PTGER2/POSTN/F7/TH/TLR2/MSTN/EFNA5/AKR1C3/AVPR1A/DSG1/AKR1C2/GABRB1/PTGDR/ACE/NQO1/ERRFI1/KLF9/SGK1/TBXA2R/GJB2/IGFBP7/A2M/CYBB/OXTR/CLDN1/PCK2/PAPPA/PTGER4/ASS1/THBS1/EDN1/CLDN4/T…
GO:0019722	calcium-mediated signaling	4.1e-06	5.2e-05	72	ERBB3/VCAM1/SGCD/NR5A2/EDNRB/P2RX3/PRKACA/RCAN2/NUDT4/RCAN1/BST1/ATP1B1/PTPRJ/NRG1/ACKR3/AKAP6/P2RX5/PRNP/CD4/P2RX7/CXCL8/PLN/ANK2/AGTR1/IGF1/NFATC2/CALM3/NEUROD2/HPCA/TMEM100/GRM5/ZAP70/MYOZ2/GRIN2B/GRIN2A/MYOZ1/MCTP2/PPP3CC/TRPM8/ADGRB2/BCAP31/FKBP1B/MCTP1/CXCR4/ITPR1/SPHK1/AVPR1A/CMKLR1/CCR1/NFATC1/KSR2/GSTO1/FHL2/TNFSF11/CACNA1C/HTR2B/CLEC7A/SELP/CASQ1/PTGDR2/PTPRC/P2RY12/SELE/MAPT/EDN1/GRIN2…
GO:0043491	protein kinase B signaling	2.6e-05	0.00026	72	IGFBP5/RET/SPRY2/SEMA5A/SOX9/IGF2/STOX1/PHLPP1/TSPYL5/NTRK3/THEM4/GCNT2/ENG/CD28/PTPRJ/GRM2/NRG1/RCN3/F3/PDGFA/PEAR1/SH2B3/NTS/RRAS/DRD2/EGF/ITGB1/IGF1/CX3CL1/TMEM100/NKX3-1/TGFB1/MTM1/PIK3C2B/HBEGF/HCLS1/INPP5F/EGFR/MAZ/DDIT3/MAGI2/F7/C1QTNF1/SFRP5/FERMT2/MSTN/MET/PAX2/AKR1C3/AKR1C2/FGF2/LOX/GDF15/LRP2/CAVIN3/RASD2/CASS4/TNFSF11/GATA4/GPER1/CAV3/P2RY12/NOX4/C1QTNF12/ANGPT1/THBS1/DRD3/F10/BANK1/N…
GO:0002790	peptide secretion	0.00017	0.0013	72	EDN3/ACVR2B/UCP2/TRPV4/ACSL4/MAFA/PASK/RAPGEF4/ABAT/TCIRG1/OXCT1/TRH/CHD7/PRKCE/CRH/GLUL/TFAP2B/ADCYAP1/DRD2/HMGN3/RAB8B/NEUROD1/SOX4/CD38/EPHA5/KCNJ11/SLC9B2/INHBB/FOXO1/RFX3/AQP1/SNAP25/ILDR2/S100A8/VSNL1/CPLX1/NOS2/FKBP1B/CPT1A/BAIAP3/RFX6/CHGA/ISL1/PLA2G6/GPLD1/EFNA5/BRSK2/PAX8/HFE/HTR2C/GCK/VGF/CD74/GHRHR/CRHBP/FOXA2/TNFSF11/ANXA1/PCK2/PTPRN/GPER1/KCNA5/ADRA2A/HLA-DRB1/C1QTNF12/MYRIP/EDN1/CL…
GO:0009913	epidermal cell differentiation	0.00035	0.0024	72	SLITRK6/PAX6/BCL11B/ETV4/MYCL/ZFP36/NOTCH1/MAFB/SFRP4/DLL1/CDH23/INTU/PTCH1/UGCG/TMEM132E/EZH2/CYP26B1/HES5/PITX2/BMP4/PRKCH/FOXC1/MCOLN3/WNT16/DLX3/IRF6/KLF4/HES1/GATA6/SCRIB/LHFPL5/PTCH2/ESRP1/CDH3/PLAAT4/KRT80/KRT1/AKR1C3/CD109/FGF2/KRT36/FGF20/FLNB/ERRFI1/REG3G/KRT4/ST14/PDZD7/LATS2/HOXA7/CYP27B1/ANXA1/KRT6A/GRHL2/SCEL/KRT75/SPRR1B/TP63/WNT5A/KRT79/POU3F1/DSP/KRT5/JAG2/PLS1/LORICRIN/IVL/KRT81…
GO:0002274	myeloid leukocyte activation	0.00046	0.003	72	DHRS2/PLA2G4A/ADGRF5/RASGRP1/APP/LRFN5/ITGB8/CXCL6/TGFBR2/CD93/GATA2/CTSC/PRKCE/TLR4/S100A13/NMI/CXCL8/PRKCD/IFI35/CX3CL1/NPY/SUCNR1/SNCA/FES/PJA2/RORA/BATF2/GRN/PLSCR1/CRLF2/CLU/NDRG1/CHGA/AIF1/MYD88/TLR2/SPHK1/WNK4/PTGDR/IL33/CD74/LTBR/DYSF/TLR3/TLR6/FN1/DCSTAMP/JUND/CPLX2/ANXA1/TICAM1/BPI/TMEM106A/AGER/VAMP8/IL4R/WNT5A/PTPRC/TAFA3/NR4A3/THBS1/MAPT/VSIG4/PRAM1/PYCARD/IRF4/TLR1/BATF3/CST7/HAVCR2…
GO:0045444	fat cell differentiation	0.0011	0.0062	72	C1QL4/SULT1E1/TRPV4/ADGRF5/PTPRQ/CCDC3/CEBPD/GRK5/PDGFRA/SFRP2/ZFP36/LMO3/PTGS2/ID4/DUSP10/MAFB/GATA2/WIF1/E2F1/LPL/SOCS1/TFAP2B/ERAP1/ZBTB16/CNTN2/PPARGC1A/BMP7/FRZB/TGFB1/WWTR1/RNASEL/INHBB/SOX13/FOXO1/ZFPM2/FABP3/DIO2/TGFB1I1/GDF6/DDIT3/RORA/RETREG1/NR4A2/KLF4/HES1/MMP11/CEBPB/ATAT1/XBP1/FERMT2/TPH1/CMKLR1/FGF10/HTR2C/WNT3A/LRRC8C/PSMB8/WNT10B/JDP2/VSTM2A/SIX1/TMEM64/GPER1/WNT5A/DKKL1/NR4A3/SM…
GO:0031098	stress-activated protein kinase signaling cascade	0.0014	0.0075	72	NAIP/CCDC88C/TRPV4/MYC/RASGRP1/APP/PHLPP1/WNT7A/SASH1/SFRP2/ARHGEF6/ZFP36/DUSP10/CDC42EP5/FLT4/PBK/HGF/IRAK1/TRAF1/TLR4/EPHB1/FOXM1/TNIK/GADD45G/MAP3K5/IGFBP6/WNT7B/RIPK1/SH3RF1/FOXO1/MAPK10/BMP4/SERPINB3/GDF6/EGFR/PJA2/CRYAB/RASSF2/WNT16/MID1/UNC5CL/SEMA3A/MAP3K11/NPPA/OPRK1/MYD88/SPHK1/SH3RF3/MDFIC/MAPK11/ULK4/LTBR/TLR3/MECOM/TNFSF11/DACT1/SERPINF2/EDAR/HAND2/AGER/CCN2/FGF19/PTGER4/WNT5A/CAV3/K…
GO:0030509	BMP signaling pathway	3.1e-10	1.1e-08	71	BMPER/ACVR2B/CHRDL1/TGFBR3/SKOR2/BMP5/ACVRL1/BMP8B/RNF165/RGMA/SFRP2/ENG/ITGA3/NBL1/MICOS10-NBL1/SOX11/NOTCH1/SFRP4/FSTL3/TFAP2B/CRB2/DLX5/BAMBI/GDF7/HIVEP1/BMP7/HES5/SMAD7/TMEM100/PELO/TGFB1/TNFAIP6/FSTL1/BMP4/PCSK6/CDH5/GDF6/SKIL/NOG/HTRA1/DLX3/HES1/ACVR1/GATA6/SFRP5/CCN1/TOB1/GDF5/DKK1/HFE/GDF15/LRP2/GDF9/DLX1/BMPR1B/VWC2L/FBN1/GREM2/HTRA3/FOXD1/SULF1/GATA4/NODAL/WNT5A/RUNX2/LEFTY2/SMAD6/TGFB2…
GO:0035637	multicellular organismal signaling	7.9e-10	2.6e-08	71	KCNA1/SCN9A/SCN7A/HCN1/KCNA2/P2RX3/PRKACA/CORIN/EHD3/CNTNAP2/GJD2/ATP1B1/SCN2B/S1PR1/NRCAM/KCNJ5/JUP/RNF207/SCN10A/CACNG5/CNTNAP1/TNNI3K/PLN/CHRNB4/ANK2/GPR88/CALM3/CACNG4/TBX5/DMRT3/IRX3/CTNNA3/TBX18/SCN4B/TRDN/ITGA2/FKBP1B/SCN3A/ABCC9/ISL1/CACNA1D/KCNH6/AVPR1A/GLRA1/ATP2B3/HCN2/SCN1B/KCNE4/TNR/CACNG2/HCN4/KCNJ2/CACNA1C/KCND2/SCN3B/CHRNA1/GPER1/KCNA5/AGT/GJA1/DSP/MYH14/SLC8A3/ATP1A3/SCN2A/KCNE3/…
GO:0110148	biomineralization	1.9e-08	4.8e-07	71	AMBN/TFAP2A/MGP/ECM1/ACVR2B/WDR72/SOX9/GPM6B/TWIST1/OMD/TCIRG1/TENT5A/ALOX15/PTGS2/SNX10/S1PR1/WNT11/FGFR3/NOTCH1/DDR2/PTH1R/TBX1/SPP1/LGR4/PKDCC/P2RX7/IBSP/ASPN/IGF1/BMP7/ADGRV1/TGFB1/RSPO2/MEF2C/BMP4/ANKH/PTN/PTHLH/FZD9/AMTN/FBXO5/ACVR1/FBLN7/IFITM5/OSR2/CCN1/CEBPB/CLEC3B/SGMS2/ANO6/WNT6/NOS3/COL1A2/LOX/CCR1/OSR1/BMPR1B/WNT10B/ISG15/OTOL1/TMEM119/NT5E/PHOSPHO1/ALPL/CYP27B1/COL1A1/FBN2/FAM20A/OD…
GO:0031345	negative regulation of cell projection organization	4.6e-07	7.6e-06	71	CDH1/ARHGAP24/NRP1/SEMA3G/THY1/SPRY2/SEMA5A/TRPV4/DRAXIN/FGF13/EFNB2/RGMA/ITM2C/RAPGEF2/EPHB2/ITGA3/FAT3/LRP4/SPOCK1/BCL11A/MINAR1/PMP22/NR2F1/SPP1/SEMA6D/SEMA5B/PRNP/SEMA6A/YWHAH/SEMA3C/MBP/PRKCD/TRPC5/NLGN1/SEMA3D/RAP1GAP/CD38/DAB1/APOE/KIF24/DPYSL5/LPAR1/EFNB3/INPP5F/PTPRS/GRIN2B/MAP2/DNM3/SEMA4A/B2M/HES1/RTN4RL1/SEMA3A/FSTL4/SYNGAP1/DKK1/WNT3A/GFAP/STMN2/TNR/MYLIP/TBC1D30/RTN4R/DAB2/KLK8/ACP4…
GO:0051403	stress-activated MAPK cascade	0.001	0.0056	71	NAIP/TRPV4/MYC/RASGRP1/APP/PHLPP1/WNT7A/SASH1/SFRP2/ARHGEF6/ZFP36/DUSP10/CDC42EP5/FLT4/PBK/HGF/IRAK1/TRAF1/TLR4/EPHB1/FOXM1/TNIK/GADD45G/MAP3K5/IGFBP6/WNT7B/RIPK1/SH3RF1/FOXO1/MAPK10/BMP4/SERPINB3/GDF6/EGFR/PJA2/CRYAB/RASSF2/WNT16/MID1/UNC5CL/SEMA3A/MAP3K11/NPPA/OPRK1/MYD88/SPHK1/SH3RF3/MDFIC/MAPK11/ULK4/LTBR/TLR3/MECOM/TNFSF11/DACT1/SERPINF2/EDAR/HAND2/AGER/CCN2/FGF19/PTGER4/WNT5A/CAV3/KLHL31/AG…
GO:0010951	negative regulation of endopeptidase activity	0.0044	0.019	71	SERPINB9/NAIP/SERPINE2/APP/NGF/SERPINA5/SERPINF1/SERPINB1/TFPI/SERPINB2/RPS6KA3/TIMP3/SFRP2/BST2/PTGS2/SPOCK1/PTTG1/HGF/UBE2Z/PRNP/C4B/PROS1/IFI6/CRB2/C4A/TIMP1/CST2/RECK/LXN/SERPINB4/RARRES1/SH3RF1/SNCA/SERPINB8/ITIH5/BIRC5/SERPINB3/SPOCK3/SERPINB6/CRYAB/SERPINH1/AQP1/CST3/SPOCK2/IFI16/FURIN/KLF4/ITIH3/PAX2/CST1/CD109/NOL3/CAST/TIMP4/TFPI2/RAG1/ANXA2/A2M/SERPINF2/SERPINA3/AGT/THBS1/ITIH6/SPINK6/…
GO:0006937	regulation of muscle contraction	6.9e-09	1.9e-07	70	KCNA1/PRKG1/TRPV4/DOCK5/PRKACA/CALCRL/EHD3/STC1/FGF13/ABAT/ATP1B1/PTGS2/ANXA6/ARHGAP42/CHRM2/PDE5A/JUP/NMU/RNF207/SCN10A/TNNI3K/PLN/CHRNB4/ANK2/CALM3/SMAD7/SSTR2/ADRA2C/ADRA1A/C12orf57/CTNNA3/SPX/ITGA2/FKBP1B/PDE4B/CHGA/NPPA/SPHK1/MYOCD/MYH7/NPNT/CACNA1S/MYL3/GSTO1/NOS1/CACNG1/KCNB2/HCN4/TBXA2R/CHRNA3/KCNJ2/CACNA1C/OXTR/CASQ1/GATA4/GPER1/CCN2/CAV3/ADRA2A/EDN1/DSP/TACR3/SLC8A3/CAV1/CNN1/TNNI3/TNNT…
GO:0060538	skeletal muscle organ development	1.2e-08	3.2e-07	70	SHOX2/IGF2/HEYL/DMRTA2/TWIST1/PITX1/STRA6/RCAN1/EOMES/LARGE1/MEOX2/FGFRL1/RIPOR2/CDON/SOX11/NOTCH1/TBX1/HDAC9/SAP30/DLL1/NIBAN2/ZBTB18/EPHB1/COL19A1/RXRG/CNTNAP1/CFLAR/XK/POPDC3/CYP26B1/DISP1/TGFB1/MTM1/MYOZ2/MEF2C/ASB2/HIVEP3/MYOZ1/SVIL/HOXD9/SIX4/ACVR1/BCL2/HOXD10/MSTN/MYOCD/TAFAZZIN/ELN/SHH/WNT3A/FLNB/TLL2/CACNA1S/WNT10B/NUPR1/SIX1/CHRNA1/CASQ1/CAV2/POPDC2/KLHL41/ASS1/STAC3/NEURL1/MYH14/CAV1/B…
GO:0007565	female pregnancy	3.3e-07	5.7e-06	70	IGFBP5/UCP2/ACSL4/ADM/CORIN/ARHGDIB/ANGPT2/STC1/PGF/LNPEP/ITGB3/APOL2/TGFBR2/PTGS2/ITGA3/CBS/LOC102724560/NDP/COL16A1/DDR1/CTSB/SPP1/CRH/STS/ITGB4/ADCY7/ADCYAP1/ATP7A/TIMP1/RECK/CD38/CSMD1/TPPP3/PTN/PTHLH/VMP1/STOX2/CALR/RARA/ITGA2/BCL2/PAM/JUNB/NPPA/PLA2G6/MMP2/DSG1/ACE/IGFBP2/PSG1/CRHBP/TAC3/GJB2/IGFBP7/PNOC/CYP27B1/OXTR/PAPPA/NODAL/THBD/AGT/ADRA2A/GJA1/ITGA5/PGR/CLDN4/CRHR1/STC2/TLE6/HAVCR2
GO:0050866	negative regulation of cell activation	0.00014	0.0011	70	UBASH3B/FGL2/PRKG1/EMILIN1/SERPINE2/CBFB/ADGRF5/NRARP/LRFN5/TNFRSF21/JAK3/ADAMTS18/PDGFRA/GLI3/ABAT/RIPOR2/SOX11/PDGFA/PDE5A/SH2B3/PRNP/SOCS1/HMGB3/PRKCD/CYGB/CX3CL1/SMAD7/APOE/PDGFB/BMP4/GRN/LST1/GPNMB/ILDR2/SCRIB/C1QTNF1/CEBPB/HFE/SHH/NOS3/CD9/CD74/INPP5D/LRRC32/LGALS3/RUNX3/LAPTM5/LAG3/BCL6/SAMSN1/ANXA1/BPI/GPER1/IL4R/THBD/PTPRC/HLA-DRB1/SDC4/TAFA3/PDCD1LG2/VSIG4/BANK1/RUNX1/GAL/CTLA4/CST7/IL4…
GO:0030072	peptide hormone secretion	0.00026	0.0019	70	EDN3/ACVR2B/UCP2/TRPV4/ACSL4/MAFA/PASK/RAPGEF4/ABAT/TCIRG1/OXCT1/TRH/CHD7/PRKCE/CRH/GLUL/TFAP2B/ADCYAP1/DRD2/HMGN3/RAB8B/NEUROD1/SOX4/CD38/EPHA5/KCNJ11/SLC9B2/INHBB/FOXO1/RFX3/AQP1/SNAP25/ILDR2/VSNL1/CPLX1/NOS2/FKBP1B/CPT1A/BAIAP3/RFX6/CHGA/ISL1/PLA2G6/GPLD1/EFNA5/BRSK2/PAX8/HFE/HTR2C/GCK/VGF/GHRHR/CRHBP/FOXA2/TNFSF11/ANXA1/PCK2/PTPRN/GPER1/KCNA5/ADRA2A/HLA-DRB1/C1QTNF12/MYRIP/EDN1/CLTRN/RPH3AL/G…
GO:0016358	dendrite development	0.0013	0.0068	70	NR2E1/NRP1/PRKG1/GRIN3A/APP/BMP5/WNT7A/IGSF9/FEZF2/MAP1A/RAPGEF2/EPHB2/FAT3/LRP4/CDC20/BCL11A/DOCK10/RELN/DSCAM/EPHB1/GPR37/YWHAH/TNIK/TRPC5/NLGN1/CELSR2/DISC1/ITGB1/EZH2/MFSD2A/BMP7/DCDC2/DAB1/CAMK2A/KLHL1/APOE/DPYSL5/LPAR1/MEF2C/ARC/TULP1/PTPRS/FOXO6/NEDD4/MAP2/PTN/DNM3/LST1/NEDD4L/SEMA3A/FSTL4/SYNGAP1/SLC12A5/CSMD3/NEUROG3/ALK/PREX2/NSMF/SEZ6/EPHB3/ADGRB3/SDC2/CHRNA3/CDK5R1/DGKG/PACSIN1/ABI3/D…
GO:0031214	biomineral tissue development	1.8e-08	4.6e-07	69	AMBN/TFAP2A/MGP/ECM1/ACVR2B/WDR72/SOX9/GPM6B/TWIST1/OMD/TCIRG1/TENT5A/ALOX15/PTGS2/SNX10/S1PR1/WNT11/FGFR3/NOTCH1/DDR2/PTH1R/TBX1/SPP1/LGR4/PKDCC/P2RX7/IBSP/ASPN/IGF1/BMP7/ADGRV1/TGFB1/RSPO2/MEF2C/BMP4/ANKH/PTN/PTHLH/FZD9/AMTN/FBXO5/ACVR1/IFITM5/OSR2/CCN1/CEBPB/CLEC3B/SGMS2/ANO6/WNT6/NOS3/COL1A2/LOX/CCR1/OSR1/BMPR1B/WNT10B/ISG15/OTOL1/TMEM119/PHOSPHO1/ALPL/CYP27B1/COL1A1/FBN2/FAM20A/ODAPH/MMP20/P…
GO:1903046	meiotic cell cycle process	6.3e-05	0.00056	69	CDC25B/HSPA2/CKS2/PTTG1/CDC20/PLK1/PIWIL2/EME1/ESPL1/NCAPH/TEX15/CCNB2/NUF2/RAD54L/KASH5/TOP2B/INCENP/GOLGA2/PSMC3IP/PDE3A/HFM1/CYP26B1/CCNB1IP1/EHMT2/BUB1B/RAD51AP1/SYCE2/TTK/MSH6/FANCD2/BUB1/TOP2A/C14orf39/SPATA22/CDC25C/CCNE2/CALR/SMC4/KIF18A/CDC25A/FBXO5/ASPM/NCAPD2/NDC80/EDNRA/MND1/SGO2/MAPK15/BRIP1/NDC1/SGO1/BRCA2/MYH9/HORMAD1/RMI1/BRME1/TDRD12/NPM2/MEI4/RNF212/MSH4/ANKLE1/WNT5A/DMC1/AURKA/…
GO:0007179	transforming growth factor beta receptor signaling pathway	0.00012	0.00096	69	ONECUT2/VEPH1/EMILIN1/SPRY2/TGFBR3/ITGA8/SKOR2/ONECUT1/ACVRL1/PMEPA1/GCNT2/ITGB8/ENG/TGFBR2/SPRED1/ITGA3/SOX11/SPRY1/SAP30/PXN/RASL11B/BAMBI/ITGB5/ASPN/SMAD7/TGFB1/CDH5/TGFB1I1/LTBP2/SINHCAF/FMOD/HSPA5/SKIL/HTRA1/FURIN/TET1/ACVR1/LDLRAD4/COL3A1/STAT3/GDF5/FERMT2/MSTN/MYOCD/SLC2A10/NPNT/CD109/COL1A2/LOX/GDF15/GDF9/LRRC32/FBN1/ADAMTSL2/NKX2-1/VASN/LATS2/HTRA3/DAB2/FERMT1/CITED1/NODAL/CAV3/CAV2/SMAD…
GO:0007219	Notch signaling pathway	4.2e-07	7e-06	68	TBX2/SOX9/APP/HEYL/NRARP/ONECUT1/GAS2/SNAI1/TGFBR2/GMDS/NOTCH1/GSX2/TSPAN5/IL6ST/GATA2/NEURL1B/HOXD3/DLL1/NIBAN2/MAML2/MFNG/ROBO2/DLL3/PLN/BMP7/FOXC2/FBXW7/HES5/PERP/TMEM100/ROBO1/ASCL1/DTX1/LLGL1/DLX2/LFNG/CNTN1/FOXC1/DTX3L/SUSD5/HES1/POSTN/BEND6/ARRB1/S1PR3/STAT3/NEUROD4/MMP14/FGF10/NOS3/DTX3/DLX1/TIMP4/TCIM/BCL6/CNTN6/SIX1/ENHO/TP63/ANXA4/KCNA5/GATA5/NEURL1/SNAI2/JAG2/TGFB2/ETV2/RIPPLY2
GO:0030100	regulation of endocytosis	7.2e-05	0.00063	68	CD36/RAB4A/EFNB2/ITGB3/ALOX15/PTPN1/SFRP4/GATA2/DLL1/PACSIN2/RAB31/PRKD1/DRD2/NLGN1/EGF/CALM3/HPCA/APOE/SMPD1/SNCA/ARC/EPHA3/RIN3/MAGI2/DNAJC6/PPP3CC/STON2/ITGAV/NEDD4L/CD63/B2M/ITGA2/CLU/SGIP1/EHD4/SCRIB/LRRTM1/MCTP1/ARRB1/WDR54/SPHK1/ANO6/APOC1/DKK1/DRD4/ANKRD13B/HFE/RSPO1/APLN/WNT3A/SYT4/LDLRAP1/LGALS3/PROM2/ANXA2/DAB2/PACSIN1/SNAP91/WNT5A/CAV3/HIP1R/ANGPT1/SELE/GSG1L/DRD3/CD22/CAV1/CD14
GO:2000116	regulation of cysteine-type endopeptidase activity	0.0026	0.012	68	SERPINB9/NAIP/NGFR/SOX2/MYC/RPS6KA3/SFRP2/PTGS2/TFAP4/DLC1/F3/HGF/GSN/ST18/IFI6/CFLAR/MAP3K5/CST2/PERP/NKX3-1/PIDD1/ROBO1/SH3RF1/AIM2/SNCA/BIRC5/CASP8/KHDC1/UACA/GRIN2B/GRIN2A/CTSD/CRYAB/AQP1/CST3/IFI16/S100A8/KLF4/BCAP31/TNFSF10/TBC1D10A/CCN1/PAX2/CST1/NOL3/WNT3A/NLRC4/S100A9/CAST/TNFSF15/CASP1/LAPTM5/RAG1/CLEC7A/CASP10/BBC3/GPER1/NODAL/CCN2/PRR7/TP63/NLRP2/HIP1R/THBS1/MAPT/PYCARD/CST7/CD44
GO:0000819	sister chromatid segregation	0.0041	0.017	68	CDCA5/KIF22/KIFC1/UBE2C/PTTG1/SLF1/CDC20/PLK1/CDCA8/AURKB/CDT1/SPC24/KIF18B/APC/ESPL1/NUSAP1/NCAPH/SPC25/SMARCD2/NUF2/SPAG5/KNTC1/TACC3/TOP2B/INCENP/FEN1/FBXW7/USP44/KIF4A/ZWINT/KIF2C/XRCC3/BUB1B/MAD2L1/BIRC5/TTK/BUB1/TOP2A/RACGAP1/NEK2/CENPF/ANAPC15/SMC4/KIF11/KIF18A/HASPIN/RMI2/FBXO5/DSN1/NCAPD2/NDC80/MAP10/KIF23/PSRC1/DPF1/ANKRD53/SGO2/MAPK15/ESCO2/CCNB1/DLGAP5/SGO1/DSCC1/HORMAD1/KIF14/CENPE/N…
GO:0032944	regulation of mononuclear cell proliferation	0.0062	0.025	68	VCAM1/ST6GAL1/IGF2/TNFRSF21/JAK3/AHR/BST1/TGFBR2/CD28/EPHB2/SOX11/IL6ST/PDE5A/CD55/HLA-A/TLR4/PRNP/IGF1/NFATC2/CD38/ATAD5/ZAP70/SH3RF1/MEF2C/BMP4/TNFRSF13C/LMO1/VAV3/FCRL3/LST1/EFNB1/GPNMB/TNFRSF1B/HES1/HLA-E/SCRIB/BCL2/CEBPB/AIF1/MYD88/SHH/FGF10/WNT3A/IGFBP2/CD74/INPP5D/LRRC32/LGALS3/BCL6/ANXA1/TICAM1/AGER/PTPRC/HLA-DRB1/SDC4/PDCD1LG2/GPR183/CD22/VSIG4/SPTA1/GAL/CTLA4/IL1A/PYCARD/RIPK3/IL4I1/HAV…
GO:0003206	cardiac chamber morphogenesis	2.1e-15	2.1e-13	67	TBX3/SHOX2/NRP1/TBX2/TGFBR3/HEYL/APLNR/BMP5/SFRP2/ENG/FGFRL1/NSD2/TGFBR2/NRG1/ADGRG6/WNT11/SOX11/NOTCH1/TBX1/SLIT3/CHD7/PROX1/DHRS3/SEMA3C/ROBO2/SOX4/BMP7/FOXC2/SMAD7/ROBO1/TGFB1/MEF2C/PARVA/POU4F1/ZFPM2/BMP4/COL11A1/TBX5/FOXC1/NOG/HES1/ACVR1/GATA6/NPY5R/EDNRA/WNT2/CCN1/ISL1/NPY2R/MYH7/NOS3/LRP2/ADAMTS1/MYL3/FHL2/HAND1/GRHL2/GATA4/HAND2/WNT5A/CAV3/SMAD6/DSP/TGFB2/TNNI3/TNNT2/TPM1
GO:0048592	eye morphogenesis	1.5e-09	4.7e-08	67	TFAP2A/RARG/TBX2/HCN1/THY1/SOX9/PAX6/TWIST1/CRB1/STRA6/ATP8A2/COL8A2/SOX1/MEIS1/GLI3/RARB/EPHB2/FOXN4/FAT3/CDON/SOX11/NOTCH1/SIX3/BCAR3/DSCAM/DLL1/EPHB1/PROX1/TFAP2B/CRB2/ALDH1A3/RORB/MFSD2A/BMP7/FOXF2/PITX2/BMP4/TULP1/IMPG2/C12orf57/MAN2A1/AQP1/MEGF11/WNT16/BCL2/WNT2/STAT3/GNGT1/TH/COL5A2/PAX2/PROM1/FGF2/VSX1/FBN1/EFEMP1/COL8A1/IGFN1/OLFM3/COL5A1/WNT9A/DIO3/WNT5A/PDE6C/FBN2/GNAT2/KDR
GO:0060041	retina development in camera-type eye	1.5e-09	4.7e-08	67	RET/NR2E1/TFAP2A/NRP1/LHX2/ACVR2B/HCN1/VSTM4/THY1/SOX9/PAX6/CRB1/SERPINF1/ATP8A2/ACVRL1/POU4F2/PRPH2/PDGFRA/RHOJ/TCIRG1/FOXN4/FAT3/CDON/NOTCH1/NDP/SIX3/CHD7/DSCAM/DLL1/ACHE/TGIF2/PROX1/PDGFRB/TFAP2B/LAMC3/CRB2/GPM6A/NEUROD1/RORB/MFSD2A/MDM1/CYP1B1/HPCA/TULP1/IMPG2/DLX2/MAN2A1/MEGF11/HES1/BARHL2/CELF4/LAMB2/STAT3/GRM6/NEUROD4/PAX2/PROM1/VSX1/DLX1/BMPR1B/CLCN2/IGFN1/DIO3/COL4A1/PDE6C/GNAT2/TGFB2
GO:1990138	neuron projection extension	6.4e-08	1.4e-06	67	ITGA4/CDH1/EDN3/NRP1/LHX2/SEMA3G/SEMA5A/EMX1/CPNE9/DRAXIN/TNN/RIMS1/ALCAM/PLXNA4/POU4F2/NDEL1/BCL11A/NRCAM/SYT2/SLIT3/DSCAM/DDR1/SEMA6D/SEMA5B/SEMA6A/CDH4/SEMA3C/TRPV2/TRPC5/RAPH1/DISC1/ITGB1/SEMA3D/APOE/NRN1/ST8SIA2/PTPRS/CPNE6/TMEM108/MAP2/SEMA4A/NEDD4L/SYT17/BARHL2/UNC13A/CXCL12/PLXNA1/SEMA3A/CXCR4/EDNRA/VCL/LAMB2/AUTS2/WNT3A/SYT4/PAK6/SH3GL2/TNR/CPNE5/FN1/RTN4R/SPAG6/OSTN/WNT5A/AURKA/MAPT/EDN1
GO:0021543	pallium development	1.1e-07	2.2e-06	67	FOXG1/NR2E1/KCNA1/LHX2/EMX1/DMRTA2/PAX6/WDR62/ARX/FGF13/POU3F3/EMX2/CNTNAP2/FEZF2/EOMES/CCDC85C/GLI3/SYNE2/H2AX/TBR1/NDEL1/ID4/SLC32A1/CDON/FAT4/RELN/LAMB1/PROX1/ADGRG1/NEUROD1/TACC3/DISC1/EZH2/MFSD2A/CDK5R2/NPY/BCAN/DAB1/CDH2/EPHA5/ROBO1/ASCL1/DLX2/EGFR/TMEM108/RARA/ASPM/ATAT1/FOXP2/POU3F2/LHX5/COL3A1/TH/NEUROD6/ALK/HTR5A/WNT3A/DLX1/KIF14/KIRREL3/CCDC141/NKX2-1/CDK5R1/P2RY12/ZIC3/ATP1A3/MAS1
GO:0034767	positive regulation of ion transmembrane transport	1.8e-06	2.6e-05	67	KCNA1/EDN3/THY1/P2RX3/PLP1/APLNR/CEMIP/EHD3/FXYD1/ATP1B1/EPHB2/HSPA2/AKAP6/RELN/P2RX5/STAC/RNF207/P2RX7/CAPN3/KCNK3/ITGB1/ANK2/CALM3/TRPC6/CX3CL1/CACNG4/SNCA/HAP1/ARC/KCNC2/NOS1AP/VMP1/PPP3CC/TRDN/NTSR1/WNK2/CTSS/EDNRA/STAC2/NPPA/GRM6/OPRK1/ANO6/WNK4/DRD4/GSTO1/RGS7/NOS1/CACNG2/KCNJ2/LRRC55/FXYD2/PIRT/CASQ1/GPER1/AGT/ACTN2/STAC3/EDN1/LRRC52/CLTRN/CAV1/GAL/JPH2/KCNE2/KCNN4/KCNE5
GO:0071248	cellular response to metal ion	2e-05	0.00021	67	KCNA1/CDH1/TFAP2A/SYT15/APP/CPNE9/SERPINF1/CPNE4/ALOX15/PTGS2/SYT2/PRNP/ADCY7/ATP7A/NLGN1/CAPN3/KCNK3/SYT6/NEUROD2/HPCA/ADGRV1/INHBB/MEF2C/SMPD1/SNCA/SLC12A2/MT1F/CPNE6/RASA4/EGFR/NEK7/ECT2/AQP1/CALR/HSPA5/SLC40A1/B2M/SYT17/CPNE7/JUNB/TH/MAP1LC3A/RASA4B/GPLD1/SYT10/AKR1C3/HFE/MT2A/SHH/KCNJ10/GLRA1/SYT4/NQO1/CPNE8/CRHBP/CPNE5/JUND/CYBB/CLDN1/WNT5A/KCNH1/RASGRP2/EDN1/DLG2/CYP1A1/ITPKA/FABP4
GO:0007601	visual perception	0.00066	0.004	67	NR2E1/LRAT/SLITRK6/OAT/PAX6/CRB1/RIMS1/ATP8A2/PRPH2/TIMP3/GJD2/MYO9A/ABLIM1/NDP/SIX3/EPAS1/CDH23/SEMA5B/COL18A1/SLC24A2/DHRS3/CYP4V2/LAMC3/CNGB1/CRB2/HMCN1/RORB/IRX5/ADGRV1/RGR/TULP1/SLC24A1/IMPG2/MYO3A/ABCA4/COL11A1/CNGA3/EML2/SFRP5/LAMB2/CDH3/GRM6/TH/AOC2/LUM/PAX2/RGS9/KCNJ10/GUCY2D/GLRA1/VSX1/MYO3B/CRYAA/EFEMP1/COL2A1/NXNL2/COL1A1/CRX/RDH12/VSX2/PDE6C/PRCD/TACSTD2/GNAT2/CACNA2D4/TGFBI/BEST1
GO:0050953	sensory perception of light stimulus	0.0011	0.0062	67	NR2E1/LRAT/SLITRK6/OAT/PAX6/CRB1/RIMS1/ATP8A2/PRPH2/TIMP3/GJD2/MYO9A/ABLIM1/NDP/SIX3/EPAS1/CDH23/SEMA5B/COL18A1/SLC24A2/DHRS3/CYP4V2/LAMC3/CNGB1/CRB2/HMCN1/RORB/IRX5/ADGRV1/RGR/TULP1/SLC24A1/IMPG2/MYO3A/ABCA4/COL11A1/CNGA3/EML2/SFRP5/LAMB2/CDH3/GRM6/TH/AOC2/LUM/PAX2/RGS9/KCNJ10/GUCY2D/GLRA1/VSX1/MYO3B/CRYAA/EFEMP1/COL2A1/NXNL2/COL1A1/CRX/RDH12/VSX2/PDE6C/PRCD/TACSTD2/GNAT2/CACNA2D4/TGFBI/BEST1
GO:0002685	regulation of leukocyte migration	0.0026	0.012	67	ITGA4/EDN3/ECM1/PADI2/EMILIN1/THY1/TRPV4/APP/BMP5/FUT9/PGF/APOD/BST1/ITGB3/NBL1/MICOS10-NBL1/RIPOR2/PIK3R1/CXCL8/CCL28/STK10/CX3CL1/GPSM3/TNFAIP6/PDGFD/PTN/RIN3/CALR/CXCL13/ITGA2/CXCL12/PLVAP/F7/AIF1/MYD88/MSTN/ANO6/MMP14/CMKLR1/CD9/IL33/IL1R1/CCR1/CD74/LGALS3/TMEM102/IL6R/LYVE1/HOXA7/SELP/ANXA1/AGER/PTGER4/WNT5A/MADCAM1/P2RY12/THBS1/SELE/EDN1/S100A14/CYP19A1/GCNT1/IL1A/PYCARD/ICAM1/RIPK3/DOCK8
GO:0050670	regulation of lymphocyte proliferation	0.0063	0.025	67	VCAM1/IGF2/TNFRSF21/JAK3/AHR/BST1/TGFBR2/CD28/EPHB2/SOX11/IL6ST/PDE5A/CD55/HLA-A/TLR4/PRNP/IGF1/NFATC2/CD38/ATAD5/ZAP70/SH3RF1/MEF2C/BMP4/TNFRSF13C/LMO1/VAV3/FCRL3/LST1/EFNB1/GPNMB/TNFRSF1B/HES1/HLA-E/SCRIB/BCL2/CEBPB/AIF1/MYD88/SHH/FGF10/WNT3A/IGFBP2/CD74/INPP5D/LRRC32/LGALS3/BCL6/ANXA1/TICAM1/AGER/PTPRC/HLA-DRB1/SDC4/PDCD1LG2/GPR183/CD22/VSIG4/SPTA1/GAL/CTLA4/IL1A/PYCARD/RIPK3/IL4I1/HAVCR2/BLK
GO:0072009	nephron epithelium development	3.4e-17	4.7e-15	66	SALL1/SOX9/EDNRB/MYC/HEYL/GDNF/GREB1L/POU3F3/GLI3/EYA1/KLF15/SIX2/WNT11/NOTCH1/DLL1/PTCH1/FMN1/LGR4/TFAP2B/WNT7B/FOXC2/KIF26B/HES5/WWTR1/HOXA11/MEF2C/BMP4/PODXL/IRX3/AGTR2/FOXC1/AQP1/MAGI2/SIX4/NOG/HES1/MTSS1/BCL2/EDNRA/LAMB2/WNK4/WNT6/PAX2/PAX8/STAT1/SHH/NPNT/PROM1/HOXD11/FGF2/HOXB7/OSR1/MYO1E/SIX1/IRX1/HS3ST3A1/FOXD1/FGF1/CITED1/CD34/AGT/ADAMTS16/TACSTD2/IRX2/TCF21/HS3ST3B1
GO:0030178	negative regulation of Wnt signaling pathway	2.6e-07	4.7e-06	66	RBMS3/SOX10/HIC1/CCDC88C/APCDD1/SOX9/SOX2/TPBGL/DRAXIN/TNN/PRICKLE1/SFRP2/IGFBP4/GLI3/MDFI/LRP4/WNT11/NOTCH1/SFRP4/WIF1/APC/SHISA6/IGFBP6/MCC/BICC1/FRZB/CDH2/APOE/WWTR1/SOX13/FOXO1/FUZ/DDIT3/TBX18/ZNRF3/NOG/TRABD2B/SFRP5/FRMD8/GSC/NKD2/ISL1/DKK1/SHH/IGFBP2/NFATC1/TMEM64/LATS2/DAB2/APC2/DACT1/TRABD2A/FERMT1/DACT3/CITED1/AMER2/WNT5A/DKKL1/CTHRC1/DKK4/SNAI2/RNF43/SOX17/CAV1/SHISA3/TLE6
GO:0050954	sensory perception of mechanical stimulus	1.1e-06	1.6e-05	66	PIEZO2/DRGX/KCNA1/TFAP2A/LRIG1/SERPINE2/SPRY2/SLITRK6/CEMIP/POU4F2/EYA1/RIPOR2/TBX1/GABRB2/CHD7/USP53/CDH23/POU3F4/NAV2/MBP/PGAP1/PAX3/DCDC2/PHF24/ADGRV1/ASIC2/ATP8B1/HEXB/BIRC5/COCH/GABRA5/SERPINB6/MYO3A/LHFPL3/DDIT3/COL11A1/ITGA2/CXCL12/EML2/GRM7/CXCR4/LHFPL5/CACNA1D/TH/GJC3/WDR1/LRP2/SLC1A3/MYO3B/PDZD7/GJB2/SIX1/OTOGL/HOXA1/COL2A1/HPN/COL1A1/ESPN/LOXHD1/MYH14/SNAI2/TMC2/NTRK1/OTOA/MYO7B/KCNK4
GO:0045216	cell-cell junction organization	0.00021	0.0015	66	CDH1/CLDN11/TRPV4/APLNR/PRKACA/CDH19/CDH11/EFNB2/CNTNAP2/SNAI1/EPHB2/WNT11/JUP/SVEP1/APC/AFDN/CNTNAP1/CDH24/ANK2/PERP/SMAD7/RHOC/HOPX/PLEKHA7/CDH8/CDH2/LIMS2/TGFB1/TLN1/GJB1/MYO1C/CDH5/PRKCH/TBX5/IRX3/ECT2/TLN2/EPB41L3/CDH20/CLDN2/MTSS1/VCL/CLDN14/FBF1/FERMT2/DSG1/FRMPD2/ACE/CD9/WDR1/CDH12/GJB2/CLDN1/CDH9/GRHL2/CAMSAP3/CDH22/AGT/GJA1/CLDN4/DSP/SNAI2/PKP3/TGFB2/CAV1/CLDN7
GO:0043523	regulation of neuron apoptotic process	0.00086	0.0049	66	ERBB3/TFAP2A/NRP1/CHL1/NAIP/CRLF1/NGF/MYBL2/DRAXIN/GDNF/NR3C1/HDGF/TOX3/IL6ST/GABRB2/XRCC2/PRNP/TFAP2B/PTPRZ1/PPARGC1A/FBXW7/CX3CL1/TERT/BDNF/GRM4/APOE/ASCL1/MEF2C/POU4F1/SNCA/GABRA5/EN2/DDIT3/GRN/RETREG1/FZD9/NR4A2/PCDHGC3/SIX4/PLXND1/BCL2/CEBPB/PRKCG/SYNGAP1/ITGA1/MAP3K11/ISL1/GDF5/NSMF/FAIM2/FGF20/NQO1/DLX1/KIF14/FOXB1/NUPR1/CDK5R1/SIX1/EN1/AGAP2/CITED1/ANGPT1/SNCB/TGFB2/NTRK1/KDR
GO:0045055	regulated exocytosis	0.013	0.044	66	SYT15/GRIN3A/RASGRP1/RAB26/RIMS1/WNT7A/HTR1B/CADPS/RAPGEF4/CHRM2/NOTCH1/SYT2/GATA2/CHRNA6/RAB31/S100A13/P2RX7/DRD2/NLGN1/STEAP2/LAMP1/SYT6/CHRNA5/CALM3/CDK5R2/RIMS4/CHRNB3/ADRA1A/SNCA/SLC4A8/FES/STX3/RIMS3/SNAP25/VAMP3/SYT17/CPLX1/UNC13A/SCRIB/BAIAP3/PRKCG/NAPB/CHGA/ABCC4/SYT10/TPH1/CBARP/PTGDR/SYT4/MYH9/CSPG5/CRHBP/SNPH/SYP/CPLX2/VAMP8/IL4R/APBA1/ADRA2A/NR4A3/CLTRN/RPH3AL/CACNA1I/PRAM1/SCIN/BLK
GO:0001708	cell fate specification	2.1e-18	4e-16	65	TBX3/NRP1/TBX2/TBX15/SOX9/SOX2/DMRTA2/PAX6/TLX3/SOX1/NTRK3/EOMES/SFRP2/TBX4/GLI3/EYA1/TBR1/CDON/SIX2/WNT11/NOTCH1/GSX2/TBX1/DLL1/ISL2/PTCH1/DHH/APC/OLIG2/GLI2/TENM4/ITGB1/EHMT2/HOXA11/ASCL1/POU4F1/HOXC10/TBX5/DMRT3/TBX18/NKX2-2/HOXD10/PTCH2/ESRP1/GSC/POU3F2/ISL1/MYT1L/DKK1/PAX2/SHH/FGF2/WNT3A/SIX1/FOXA2/APC2/TBX10/SOX18/NODAL/WNT5A/TBX22/SOX17/EYA2/HOXA13/ETV2
GO:2000027	regulation of animal organ morphogenesis	1.6e-13	1.1e-11	65	NGFR/APCDD1/SOX9/GDNF/STOX1/PRICKLE1/WNT7A/VANGL2/JHY/SFRP2/PRICKLE2/PLEKHA4/SIX2/WNT11/SPRY1/TBX1/PDGFA/CELSR1/HGF/SAPCD2/LGR4/ROBO2/CELSR2/BMP7/ROBO1/FZD3/HOXA11/RSPO2/BMP4/DMRT3/AGTR2/MAGI2/ZNRF3/SIX4/NOG/GPC4/VANGL1/WNT2/DKK1/CELSR3/PAX2/PAX8/SHH/FGF10/FGF2/HOXB7/WNT3A/NTN4/SIX1/DAB2/FGF1/DACT1/SULF1/WNT5A/CAV3/CD34/GATA5/AGT/RUNX2/CTHRC1/EDN1/TACSTD2/SNAI2/HOXC11/SP6
GO:0055123	digestive system development	5.5e-11	2.3e-09	65	RET/SOX10/SHOX2/SALL1/TBX2/ACVR2B/SOX9/EDNRB/IGF2/STRA6/PDGFRA/SFRP2/GLI3/TGFBR2/RARB/SIX2/WNT11/SOX11/NOTCH1/ALX4/IL6ST/LGR4/PKDCC/CXCL8/GLI2/ALDH1A2/NPY/FOXF2/FOXL1/ASCL1/BMP4/NKX3-2/EGFR/CLMP/TYMS/NKX2-2/HES1/GATA6/BCL2/SFRP5/COL3A1/WDR19/DNAAF1/MYOCD/SHH/FGF10/EPHB3/PDGFC/DACT1/OXTR/HOXA5/GATA4/NODAL/TP63/WNT5A/GATA5/HIP1R/ASS1/ZIC3/SOX17/TGFB2/CYP1A1/HOXA13/TCF21/PTK6
GO:0007519	skeletal muscle tissue development	4.6e-08	1.1e-06	65	SHOX2/IGF2/HEYL/DMRTA2/TWIST1/PITX1/RCAN1/EOMES/MEOX2/RIPOR2/CDON/SOX11/NOTCH1/TBX1/HDAC9/SAP30/DLL1/NIBAN2/ZBTB18/EPHB1/COL19A1/RXRG/CNTNAP1/CFLAR/XK/POPDC3/CYP26B1/TGFB1/MTM1/MYOZ2/MEF2C/ASB2/HIVEP3/MYOZ1/SVIL/HOXD9/SIX4/ACVR1/BCL2/HOXD10/MSTN/MYOCD/TAFAZZIN/ELN/SHH/WNT3A/FLNB/TLL2/CACNA1S/WNT10B/NUPR1/SIX1/CHRNA1/CASQ1/CAV2/POPDC2/KLHL41/STAC3/NEURL1/MYH14/CAV1/BARX2/MSC/TCF21/PHOX2B
GO:0007568	aging	1.7e-07	3.4e-06	65	IGFBP5/FOXG1/VCAM1/UCP2/EDNRB/ADM/SERPINF1/ATP8A2/APOD/RNF165/GFRA1/ABAT/TGFBR2/PTGS2/SLC1A2/SLC32A1/AURKB/CTSC/IRAK1/PDGFRB/MBP/TIMP1/CX3CL1/NPY/MME/INHBB/ADRA1A/SLC12A2/CRYAB/TYMS/AMH/NUDT1/UCP3/TNFRSF1B/COL4A2/FBXO4/NPY5R/EDNRA/TH/AVPR1B/MMP2/PAX2/AVPR1A/FGF2/ACE/NQO1/IGFBP2/KMO/HELT/GJB2/ALPL/JUND/CLDN1/CCN2/TP63/LOXL2/AGT/ASS1/EDN1/TACR3/NTRK1/CYP1A1/KCNE2/PENK/INHBA
GO:1904064	positive regulation of cation transmembrane transport	2.9e-07	5.2e-06	65	KCNA1/EDN3/THY1/P2RX3/PLP1/APLNR/CEMIP/EHD3/FXYD1/ATP1B1/EPHB2/HSPA2/AKAP6/RELN/P2RX5/STAC/RNF207/P2RX7/CAPN3/KCNK3/ANK2/CALM3/CX3CL1/CACNG4/SNCA/HAP1/ARC/KCNC2/NOS1AP/VMP1/PPP3CC/TRDN/NTSR1/WNK2/CTSS/EDNRA/STAC2/NPPA/GRM6/OPRK1/ANO6/WNK4/DRD4/GSTO1/RGS7/NOS1/CACNG2/KCNJ2/LRRC55/FXYD2/PIRT/CASQ1/GPER1/AGT/ACTN2/STAC3/EDN1/LRRC52/CLTRN/CAV1/GAL/JPH2/KCNE2/KCNN4/KCNE5
GO:0009743	response to carbohydrate	0.0087	0.033	65	ACVR2B/UCP2/P2RX3/MAFA/PRKACA/SERPINF1/CALCRL/APOB/ANGPT2/TGFBR2/PTGS2/OXCT1/CDT1/PRKCE/GLUL/LPL/HMGN3/NEUROD1/SOX4/EPHA5/SLC9B2/SLC12A7/COL6A2/NKX2-2/ILDR2/VSNL1/ITGA2/FKBP1B/BAIAP3/RFX6/XBP1/OPRK1/PLA2G6/TH/GPLD1/EFNA5/BRSK2/PAX2/COLEC12/GCK/ACE/NQO1/RMI1/GHRHR/FOXA2/ME1/SLC6A1/CLEC7A/PCK2/PTPRN/PCSK1/GATA4/GPER1/AGER/CCN2/RUNX2/ADRA2A/HLA-DRB1/NOX4/C1QTNF12/THBS1/CLTRN/IL1A/ICAM1/APOA2
GO:0061041	regulation of wound healing	1.8e-11	8.4e-10	64	UBASH3B/PRKG1/EMILIN1/SERPINE2/CD36/TFPI/SERPINB2/ADAMTS18/PLAT/PDGFRA/ABAT/FAP/EPHB2/F3/DDR2/PDGFA/PRKCE/SH2B3/PROS1/PRKCD/ITGB1/FOXC2/APOE/PDGFB/HBEGF/SLC12A2/DUOX1/MYOZ1/SMOC2/F7/C1QTNF1/CXCR4/XBP1/FERMT2/ANO6/KRT1/PHLDB2/CD109/FGF2/NOS3/CD9/REG3G/MMRN1/INSL3/MYLK/TBXA2R/ANXA2/FOXA2/CLEC7A/SERPINF2/CLDN1/FERMT1/ANXA1/THBD/CD34/ADRA2A/TNFRSF12A/CCN4/THBS1/PLAU/EDN1/CLDN4/CAV1/F11
GO:0051783	regulation of nuclear division	3.5e-10	1.2e-08	64	EDN3/IGF2/CD28/CDC20/PLK1/PIWIL2/CDCA8/AURKB/RGCC/CDT1/PKMYT1/SPC24/APC/ESPL1/PDGFRB/NUSAP1/SPC25/EGF/NUF2/KNTC1/INCENP/PDE3A/IGF1/BMP7/USP44/ZWINT/PHIP/PDGFB/XRCC3/BUB1B/RAD51AP1/MAD2L1/CHEK1/BIRC5/RCC1/TTK/BMP4/BUB1/NEK2/CENPF/CDC25C/ANAPC15/MKI67/CALR/HASPIN/FBXO5/NDC80/BORA/TGFA/CCNB1/DLGAP5/SPHK1/CDCA2/KIF20B/HORMAD1/NPM2/WNT5A/CAV2/AURKA/TEX14/EDN1/DRD3/HOXA13/IL1A
GO:0030902	hindbrain development	4.9e-09	1.4e-07	64	SERPINE2/BMP5/WNT7A/CKB/OTX1/ABAT/TBR1/DLC1/EPHB2/GSX2/CBS/LOC102724560/MAFB/GATA2/DLL1/TRNP1/EPHB1/PROX1/HNRNPD/ATP7A/EGF/GLI2/NEUROD1/ITGB1/EZH2/ALDH1A2/BMP7/CDK5R2/NEUROD2/DAB1/KLHL1/SSTR2/LPAR1/ASCL1/NFIB/POU4F1/HAP1/EN2/CNTN1/PLXNA2/RORA/FOXC1/HSPA5/NOG/HES1/SCRIB/BCL2/GBX2/LHX5/GPR37L1/AIF1/MYO16/NEUROG3/SHH/FGF2/FAIM2/SEZ6/KIF14/SLC6A4/CDK5R1/NHLH2/EN1/PHOX2A/PHOX2B
GO:0035051	cardiocyte differentiation	2.9e-08	7.2e-07	64	TBX3/SHOX2/VCAM1/SGCD/TBX2/TGFBR3/TWIST1/RGS4/PRICKLE1/NEB/EFNB2/EOMES/PDGFRA/RARB/NRG1/NOTCH1/SPRY1/AKAP6/DLL1/PROX1/PDGFRB/SEMA3C/TENM4/ITGB1/IGF1/BMP7/TGFB1/PITX2/MEF2C/ADRA1A/BMP4/NEBL/ASB2/EGFR/TBX5/IRX3/TBX18/CALR/RARA/LMNA/HES1/ACVR1/GATA6/ACTC1/EDNRA/ISL1/MYOCD/DKK1/CDK1/WNT3A/FHL2/GATA4/GPER1/HAND2/SOX18/CAV3/AGT/NOX4/ACTN2/TCAP/EDN1/SOX17/TGFB2/INHBA
GO:0048771	tissue remodeling	4.1e-06	5.2e-05	64	IGFBP5/UBASH3B/ACVR2B/CRB1/ACVRL1/HTR1B/LRRK1/ITGB3/TCIRG1/SNX10/S1PR1/FLT4/DDR2/PTH1R/CBS/LOC102724560/TMBIM1/CHD7/EPAS1/SPP1/TIE1/LGR4/SEMA3C/P2RX7/ATP7A/TIMP1/PDK4/FOXC2/CD38/TGFB1/MEF2C/PTN/AGTR2/FOXC1/RASSF2/CST3/GPNMB/CTSK/WNT16/LEPR/EDNRA/CSPG4/GDF5/MMP2/TPH1/MMP14/FGF10/NOS3/ACE/NOL3/INPP5D/DBH/TMEM119/DCSTAMP/TMEM64/TNFSF11/HAND2/AGT/NOX4/CTHRC1/GJA1/CAV1/RUNX1/IL1A
GO:0050731	positive regulation of peptidyl-tyrosine phosphorylation	6.1e-05	0.00055	64	ERBB3/NRP1/AFAP1L2/IGF2/CRLF1/GHR/CD36/GFRA1/LRRK1/ENPP2/ITGB3/PTPRJ/NRG1/LRP4/PTPN1/FGFR3/IL6ST/DLG3/HGF/RELN/GPRC5B/PRNP/CD4/EGF/IGF1/FBXW7/HES5/GRM5/PDGFB/TGFB1/ADRA1A/HBEGF/HCLS1/CNTN1/EGFR/ERBB4/HES1/ACVR1/EHD4/CSPG4/SH2D1B/PARP9/ISL1/TGFA/TNFRSF1A/EFNA5/ALK/FGF10/ACE/WNT3A/CD74/IL6R/CASS4/PARP14/PTPRC/AGT/ADRA2A/NOX4/ANGPT1/ITGA5/NEURL1/BANK1/PTK6/CD44
GO:0030326	embryonic limb morphogenesis	1.1e-14	9.6e-13	63	TBX3/SHOX2/TFAP2A/SALL1/RARG/TBX2/SP8/TWIST1/PITX1/WNT7A/SFRP2/HOXA10/TBX4/GLI3/RARB/SP9/LRP4/NOTCH1/PRRX1/ALX4/CHD7/FBXW4/INTU/PTCH1/DLX6/DLX5/ZBTB16/RECK/ALDH1A2/CYP26B1/BMP7/HOXA9/ECE1/HOXA11/RSPO2/HOXC10/BMP4/TBX5/FRAS1/ALX3/IFT140/HOXD9/NOG/OSR2/HOXD10/WDR19/GDF5/DKK1/SHH/SALL4/OSR1/MYH3/CACNA1C/EN1/GRHL2/HAND2/TP63/WNT5A/RUNX2/FBN2/HOXC11/TGFB2/HOXA13
GO:0035113	embryonic appendage morphogenesis	1.1e-14	9.6e-13	63	TBX3/SHOX2/TFAP2A/SALL1/RARG/TBX2/SP8/TWIST1/PITX1/WNT7A/SFRP2/HOXA10/TBX4/GLI3/RARB/SP9/LRP4/NOTCH1/PRRX1/ALX4/CHD7/FBXW4/INTU/PTCH1/DLX6/DLX5/ZBTB16/RECK/ALDH1A2/CYP26B1/BMP7/HOXA9/ECE1/HOXA11/RSPO2/HOXC10/BMP4/TBX5/FRAS1/ALX3/IFT140/HOXD9/NOG/OSR2/HOXD10/WDR19/GDF5/DKK1/SHH/SALL4/OSR1/MYH3/CACNA1C/EN1/GRHL2/HAND2/TP63/WNT5A/RUNX2/FBN2/HOXC11/TGFB2/HOXA13
GO:0042471	ear morphogenesis	2.2e-13	1.6e-11	63	TBX3/FOXG1/TFAP2A/TBX2/LRIG1/SPRY2/SOX9/ITGA8/SLITRK6/TWIST1/STOX1/ATP8A2/OTX1/EYA1/NEUROG1/EPHB2/SIX2/PRRX1/LRIG3/TBX1/MAFB/GATA2/CHD7/CDH23/POU3F4/PROX1/DLX6/DLX5/ALDH1A3/FRZB/FZD3/NKX3-2/MYO3A/COL11A1/TSHZ1/TBX18/SIX4/NOG/OSR2/SCRIB/EDNRA/LHFPL5/GBX2/GSC/WDR19/PAX2/PAX8/FGF10/WNT3A/OSR1/MYO3B/PDZD7/SIX1/HOXA1/COL2A1/HPN/WNT5A/TIFAB/ZIC3/TCAP/CTHRC1/EDN1/PLS1
GO:0042476	odontogenesis	2.7e-11	1.2e-09	63	AMBN/TFAP2A/ACVR2B/ADAMTS5/NGFR/APCDD1/WDR72/TWIST1/ADM/BCL11B/PDGFRA/GLI3/TCIRG1/SNX10/LRP4/TBX1/LAMB1/SCN10A/GLI2/ASPN/BMP7/PERP/PITX2/RSPO2/BMP4/DLX2/ANKH/DMRT3/FOXC1/AQP1/AMTN/HTRA1/DLX3/GATA6/OSR2/PAM/WNT6/SHH/FGF10/COL1A2/DLX1/OSR1/HAND1/ALPL/TNFSF11/ACP4/EDAR/HAND2/COL1A1/TP63/CD34/RUNX2/AQP6/EDN1/FAM20A/JAG2/SP6/TGFB2/ODAPH/LHX8/MMP20/PHEX/INHBA
GO:0061351	neural precursor cell proliferation	3.9e-09	1.1e-07	63	FOXG1/SOX10/NR2E1/KCNA1/LHX2/EMX1/DMRTA2/PAX6/WDR62/ARX/WNT7A/FGF13/POU3F3/EMX2/GLI3/ID4/CDON/SOX5/NOTCH1/GATA2/SIX3/TRNP1/EPHB1/PROX1/OTP/DRD2/ADGRG1/PTPRZ1/EGF/DISC1/ITGB1/CX3CL1/NAP1L1/CDH2/LIMS2/FZD3/ASCL1/FOXO1/RACGAP1/TOX/RORA/PTN/FZD9/INSM1/DISP3/ASPM/WNT2/KIFAP3/GBX2/POU3F2/LHX5/GPR37L1/NEUROD4/SHH/FGF2/TAFA1/WNT3A/LRP2/KIF14/SLC6A4/DCT/WNT5A/TAFA3
GO:0051961	negative regulation of nervous system development	7.3e-09	2e-07	63	SOX10/NR2E1/CDH1/NRP1/LHX2/SEMA3G/THY1/SEMA5A/PAX6/DAAM2/DRAXIN/WNT7A/FGF13/NTRK3/RAPGEF2/EPHB2/ID4/DUSP10/LRP4/SOX11/NOTCH1/SPP1/SEMA6D/SEMA5B/SEMA6A/YWHAH/PROX1/SEMA3C/MBP/TRPC5/ROBO2/DLL3/SEMA3D/BMP7/HES5/DAB1/DPYSL5/EFNB3/DLX2/PTPRS/MAP2/PTN/BRINP1/SEMA4A/NOG/B2M/HES1/SEMA3A/FSTL4/SYNGAP1/KIFAP3/GPR37L1/TLR2/PRTG/DKK1/WNT3A/SYT4/DLX1/TNR/RTN4R/WNT5A/DCC/DRD3
GO:0016331	morphogenesis of embryonic epithelium	1.3e-08	3.5e-07	63	RET/TFAP2A/LHX2/RARG/SOX9/TWIST1/PRKACA/GDNF/BMP5/ADM/PRICKLE1/VANGL2/RGMA/SFRP2/DLC1/SOX11/CELSR1/PTCH1/ALDH1A3/GDF7/WNT7B/SOX4/ALDH1A2/BMP7/HES5/TGFB1/FZD3/FUZ/BMP4/TGFB1I1/IRX3/PRKACB/TBX18/RARA/SIX4/NOG/WNT16/SCRIB/WNT2/WNT6/PAX2/PAX8/SHH/SALL4/FGF10/LRP2/KIF20B/OSR1/HAND1/ST14/SIX1/IRX1/SHROOM3/GRHL2/SULF1/NODAL/TP63/WNT5A/SDC4/CTHRC1/JAG2/TGFB2/IRX2
GO:0050770	regulation of axonogenesis	3.2e-08	7.7e-07	63	RET/CDH1/SHOX2/NRP1/SEMA3G/THY1/SEMA5A/NGF/DRAXIN/PLXNA4/WNT7A/FGF13/POU4F2/NDEL1/EPHB2/LRP4/DSCAM/SPP1/SEMA6D/LPAR3/SEMA5B/SEMA6A/PAK1/CDH4/SEMA3C/MBP/TRPV2/TRPC5/XK/ROBO2/CNTN2/DISC1/SEMA3D/BDNF/DAB1/CDH2/ROBO1/PLXNB1/EFNB3/PTPRS/PLXNA2/MAP2/SKIL/SEMA4A/CXCL12/PLXND1/PLXNA1/SEMA3A/FSTL4/SYNGAP1/UST/POU3F2/EFNA5/BRSK2/WNT3A/EPHB3/TNR/FN1/RTN4R/WNT5A/PLXNB3/MAPT/DCC
GO:0031960	response to corticosteroid	3.6e-07	6.2e-06	63	BCHE/GHR/ADM/SERPINF1/NR3C1/HTR1B/STC1/NTRK3/PLAT/ENG/ZFP36/PTGS2/TFAP4/PCNA/NOTCH1/FBXO32/SLIT3/CFLAR/ACSBG1/WNT7B/GPR83/SMYD3/CALM3/CYP1B1/FIBIN/SSTR2/TYMS/AQP1/CNGA3/UCP3/FAM107A/ACVR1/CDO1/BCL2/PAM/ISL1/AIF1/TH/MSTN/AKR1C3/AVPR1A/ACE/IGFBP2/ERRFI1/GHRHR/KLF9/SGK1/GJB2/IGFBP7/ALPL/A2M/CYBB/CLDN1/ANXA1/PCK2/PAPPA/PCSK1/GPER1/CCN2/COL1A1/ASS1/EDN1/APOA2
GO:0048639	positive regulation of developmental growth	7.6e-07	1.2e-05	63	NRP1/TBX2/SEMA5A/TGFBR3/IGF2/NGF/GHR/CPNE9/RIMS1/ATP8A2/ARX/POU4F2/TGFBR2/NDEL1/NOTCH1/SYT2/AKAP6/CHD7/DSCAM/DLL1/LPAR3/PROX1/CDH4/TRPV2/DRD2/TRPC5/CAPN3/DISC1/PPIB/IGF1/SMAD7/HOPX/BDNF/MTM1/MEF2C/ZFPM2/CPNE6/TBX5/ERBB4/NEDD4L/SYT17/GATA6/UNC13A/CXCL12/BCL2/GPR21/CXCR4/WNT2/FOXS1/POU3F2/EFNA5/CDK1/FGF2/WNT3A/SYT4/GHRHR/CPNE5/FN1/DIO3/MAPT/SOX15/EDN1/PLS1
GO:0001659	temperature homeostasis	7.1e-06	8.5e-05	63	ACVR2B/ADAMTS5/UCP2/EDNRB/CD36/LAMA4/ACSL1/NOVA2/LNPEP/ABAT/STAT6/PTGS2/IL18R1/NOTCH1/NPR3/EPAS1/TLR4/ACHE/NMU/APC/LGR4/GADD45G/TRPV2/ADCYAP1/DRD2/PPARGC1A/NOVA1/FOXC2/HOXC10/ALMS1/FOXO1/PLCL1/DIO2/DDIT3/YBX2/TRPM8/LEPR/NTSR1/CXCR4/CEBPB/ALDH1A1/STAT3/PLCL2/ACADL/CMKLR1/PTGER3/KSR2/DBH/WNT10B/PDGFC/ESRRG/ALPL/TNFSF11/OXTR/IL4R/GJA1/SLN/CAV1/TSHR/IL1A/IRF4/FABP4/PHOX2B
GO:0035265	organ growth	1.1e-05	0.00012	63	ECM1/RARG/TBX2/ACVR2B/SPRY2/TGFBR3/SOX9/IGF2/RGS4/ARX/STC1/TGFBR2/RARB/ANXA6/S1PR1/DUSP6/FGFR3/NOTCH1/DDR2/AKAP6/DLL1/PROX1/PDGFRB/TENM4/WWC1/IGF1/FOXC2/EHMT2/RSPO2/MEF2C/ADRA1A/ZFPM2/FES/TBX5/FOXC1/ERBB4/RARA/NOG/LEPR/GATA6/BNC2/BCL2/TP73/WNT2/KCNK2/COL27A1/CDK1/SHH/FGF10/FGF2/FGF20/MAPK11/SLC6A4/LATS2/OSTN/GATA4/NPPC/CAV3/AGT/EDN1/CYP19A1/TGFB2/RUNX1
GO:0009266	response to temperature stimulus	3.4e-05	0.00033	63	DRGX/SCN9A/ANO3/UCP2/NGFR/TRPV4/P2RX3/PRKACA/ADM/HTR1B/DNAJA4/SCN2B/PTGS2/SCARA5/HSPA2/IRAK1/STAC/EPHB1/IER5/LPL/TRPV2/IGF1/DNAJC3/LXN/CDH8/FOXO1/DIO2/PSIP1/CASP8/CRYAB/UCP3/TRPM8/NTSR1/CXCL12/BAG3/CXCR4/SLC12A5/MSTN/NOS3/VGF/PLIN1/RGS7/NOS1/CRYAA/TCIM/SST/HSPB6/IGFBP7/HTR2B/FGF1/HSPB2/PIRT/CASQ1/CD34/MMP24/THBS1/MAPT/PCSK1N/NTRK1/GMPR/IL1A/CD14/KCNK4
GO:0048469	cell maturation	4.1e-05	0.00039	63	RET/SOX10/TRIM58/CBFB/EDNRB/APP/PRKACA/CDC25B/KLF2/CNTNAP2/PTBP3/BFSP1/PTH1R/EPHA8/BCL11A/NRCAM/LGI4/GATA2/SIX3/EPAS1/ROPN1/NPR2/B4GALT5/ABHD2/CNTN2/PDE3A/HES5/CX3CL1/ASCL1/RFX3/TYMS/NR4A2/SHB/FBXO5/ROPN1B/HES1/BCL2/EDNRA/RND1/FAM210B/BRCA2/VSX1/GHRHR/KIF14/NTN4/ADGRB3/INSL3/PCSK4/BNC1/CLEC7A/HOXA5/SOX18/NPPC/DMC1/RUNX2/AURKA/PGR/EDN1/EPB42/SLC26A8/GLDN/KDR/CATSPERE
GO:0051896	regulation of protein kinase B signaling	5.9e-05	0.00053	63	IGFBP5/RET/SPRY2/SEMA5A/IGF2/STOX1/PHLPP1/TSPYL5/NTRK3/GCNT2/ENG/CD28/PTPRJ/GRM2/NRG1/RCN3/F3/PDGFA/SH2B3/NTS/RRAS/DRD2/EGF/ITGB1/IGF1/CX3CL1/TGFB1/MTM1/HBEGF/HCLS1/INPP5F/EGFR/MAZ/DDIT3/MAGI2/F7/C1QTNF1/SFRP5/FERMT2/MSTN/MET/AKR1C3/AKR1C2/FGF2/GDF15/LRP2/CAVIN3/RASD2/CASS4/TNFSF11/GATA4/GPER1/CAV3/P2RY12/NOX4/C1QTNF12/ANGPT1/THBS1/DRD3/F10/BANK1/NTRK1/PIK3R5
GO:0051302	regulation of cell division	7e-05	0.00062	63	INSC/CENPV/PLK2/MYC/IGF2/PAX6/CDC25B/DCDC1/PGF/SFRP2/PLK1/PDGFA/CDCA8/AURKB/PRKCE/DLL1/PLK4/NAP1L2/INTU/PTCH1/KIF18B/GAREM1/DRD2/INCENP/CALM3/ORC6/PDGFB/NKX3-1/TGFB1/PDGFD/E2F8/BIRC5/RACGAP1/PTN/ECT2/SVIL/SUSD2/ASPM/MAP10/KIF23/E2F7/ANKRD53/BLM/TGFA/RBL1/SHH/FGF2/BRCA2/KIF20B/KIF14/PDGFC/HTR2B/FGF1/OR2A4/TP63/AURKA/TEX14/DRD3/SOX17/TGFB2/FGF5/IL1A/TLE6
GO:0051651	maintenance of location in cell	0.0089	0.033	63	UBASH3B/ITPR3/THY1/APLNR/PRKACA/TMSB15A/CEMIP/SYNE1/ITGB3/ANXA6/SLC30A4/AKAP6/CHD7/PRKCE/GSN/CD4/PRKD1/P2RX7/DRD2/RASA3/CAPN3/PLN/ANK2/CALM3/CX3CL1/APOE/KDELR3/SNCA/HAP1/HK1/HEXB/GPSM2/DDIT3/KDELR2/CALR/SLC30A3/HSPA5/MCOLN3/TRDN/NTSR1/S100A8/ASPM/FKBP1B/ITPR1/BARD1/HSP90B1/HTR2C/FGF2/NOL3/ITPR2/S100A9/GSTO1/NOS1/CACNA1C/HTR2B/CASQ1/GPER1/PTPRC/PFN4/CAV1/SCIN/SP100/JPH2
GO:0071902	positive regulation of protein serine/threonine kinase activity	0.012	0.042	63	EDN3/FGF18/SPRY2/RASGRP1/IGF2/GHR/CEMIP/SASH1/NTRK3/ACSL1/RAPGEF2/CKS2/PTPN1/PDGFA/RGCC/PDE5A/IRAK1/TLR4/PROX1/PAK1/PDGFRB/DBF4/P2RX7/MAP3K5/EGF/INCENP/EZH2/CALM3/CDK5R2/PDGFB/ROBO1/TGFB1/PDGFD/MEF2C/SNCA/EGFR/PSRC1/MAP3K11/TGFA/CCNB1/FERMT2/DKK1/DRD4/FGF2/ARHGEF5/BMPR1B/TCIM/PDGFC/TLR6/CDK5R1/TNFSF11/HTR2B/FGF1/AGER/WNT5A/PTPRC/ADRA2A/NOX4/THBS1/EDN1/FAM20A/PIK3R5/FZD10
GO:0048565	digestive tract development	2.7e-11	1.3e-09	62	RET/SOX10/SHOX2/SALL1/TBX2/ACVR2B/SOX9/EDNRB/STRA6/PDGFRA/SFRP2/GLI3/TGFBR2/RARB/SIX2/WNT11/SOX11/NOTCH1/ALX4/IL6ST/LGR4/PKDCC/CXCL8/GLI2/ALDH1A2/NPY/FOXF2/FOXL1/ASCL1/BMP4/NKX3-2/EGFR/CLMP/TYMS/NKX2-2/HES1/GATA6/BCL2/SFRP5/COL3A1/DNAAF1/MYOCD/SHH/FGF10/EPHB3/PDGFC/DACT1/OXTR/HOXA5/GATA4/NODAL/TP63/WNT5A/GATA5/ASS1/ZIC3/SOX17/TGFB2/CYP1A1/HOXA13/TCF21/PTK6
GO:0035270	endocrine system development	8.9e-11	3.6e-09	62	ONECUT2/CDH1/SALL1/SOX9/SOX2/PAX6/BMP5/PITX1/STRA6/ONECUT1/NR3C1/SOX3/PDGFRA/WNT11/TBX1/GATA2/SIX3/HOXD3/DLL1/CRH/OTP/DRD2/GLI2/NEUROD1/SOX4/ALDH1A2/RAP1GAP/CYP1B1/CDH2/INHBB/ASCL1/PITX2/BMP4/GSX1/RFX3/APOA1/NKX2-2/INSM1/NOG/HES1/GATA6/EDNRA/RFX6/POU3F2/ISL1/NEUROG3/PAX8/SHH/TG/FGF10/FGF2/GHRHR/NKX2-1/SIX1/IL6R/FOXA2/ANXA1/HOXA5/PCSK1/WNT5A/EDN1/CRHR1
GO:0035148	tube formation	6.3e-08	1.4e-06	62	RET/LHX2/RARG/SOX9/TWIST1/PRKACA/GDNF/BMP5/ADM/PRICKLE1/VANGL2/RGMA/SFRP2/DLC1/SOX11/NOTCH1/CELSR1/MMRN2/PTCH1/PROX1/EGF/GDF7/SOX4/BMP7/HES5/TGFB1/FZD3/NFIB/FUZ/BMP4/PODXL/IRX3/PRKACB/RARA/SIX4/NOG/SCRIB/WNT6/PAX2/PAX8/SHH/SALL4/FGF10/FGF2/LRP2/KIF20B/OSR1/HAND1/ST14/SIX1/IRX1/HOXA1/SHROOM3/GRHL2/EDAR/NODAL/WNT5A/SDC4/TCAP/CTHRC1/TGFB2/IRX2
GO:0006261	DNA-dependent DNA replication	1.1e-06	1.6e-05	62	MCM7/LIG1/MCM2/MCM5/GINS2/POLE/PRIM1/POLD1/MCM4/TIMELESS/PCNA/RFC5/CDT1/POLD2/MCM3/ORC1/ALYREF/EME1/TRAIP/DBF4/POLD3/CDC45/FEN1/TONSL/HMGA1/ORC6/ATAD5/RBBP8/E2F8/RECQL4/POLD4/POLA2/RRM1/TICRR/BAZ1A/MCM10/BRCA1/ZGRF1/CCNE2/SAMHD1/GINS1/POLA1/GMNN/RFC4/FBXO5/POLE2/MCM6/CHTF18/CDC7/GINS4/E2F7/BARD1/POLQ/BLM/DNA2/MCM8/MMS22L/DSCC1/SLFN11/BRCA2/BCL6/CORT
GO:0007009	plasma membrane organization	1.1e-06	1.6e-05	62	ANO3/CRB1/SERPINA5/SPTBN1/A4GALT/TMEFF2/ANXA6/MAFB/PACSIN2/GSN/TIE1/ANO4/UGCG/NSF/P2RX7/PRKCD/TRPC5/PLSCR4/SPATA46/ANK2/CAVIN2/SMPD1/ATP8B1/SH3TC2/VMP1/ABCD1/XKR4/SYPL2/EPB41L3/PLSCR1/ROPN1B/MTSS1/CLU/NDRG1/CXCR4/ANO6/COLEC12/CD9/MYH9/S100A9/ATG9B/AHNAK/DYSF/ANXA2/ANO7/C16orf92/COL5A1/PACSIN1/ABCD2/EHD2/XKR8/CAV3/PTPRC/S100A10/CAV2/PLSCR5/MYOF/FER1L6/TGFB2/CAV1/SPTA1/TLCD2
GO:0001837	epithelial to mesenchymal transition	2.2e-06	3e-05	62	TBX3/HAS2/SPRY2/TGFBR3/SOX9/HEYL/TWIST1/BMP5/EOMES/GCNT2/SFRP2/ENG/SNAI1/TGFBR2/SPRED1/WNT11/NOTCH1/SPRY1/RGCC/HGF/CRB2/BAMBI/EZH2/IGF1/BMP7/SMAD7/TMEM100/ALX1/TGFB1/WWTR1/FOXF2/FUZ/BMP4/SERPINB3/TGFB1I1/EPHA3/TBX5/FOXC1/NOG/WNT16/ACVR1/FAM83D/EDNRA/WNT2/TRIM62/LDLRAD4/GSC/ISL1/FERMT2/PHLDB2/NKX2-1/FOXA2/VASN/DAB2/HPN/DACT3/COL1A1/LOXL2/WNT5A/EDN1/SNAI2/TGFB2
GO:0008361	regulation of cell size	3.9e-05	0.00037	62	RET/CDH1/NRP1/RARG/SEMA3G/SEMA5A/TRPV4/NGF/DRAXIN/PLXNA4/FGF13/POU4F2/IQGAP3/NDEL1/NRCAM/DSCAM/IL7R/SPP1/SEMA6D/LPAR3/SEMA5B/SEMA6A/CDH4/SEMA3C/P2RX7/TRPV2/ATP7A/TRPC5/XK/DISC1/SEMA3D/SLC12A1/TMEM123/BDNF/APOE/SLC12A2/PTPRS/MAP2/VAV3/SLC12A7/AQP1/SEMA4A/BARHL2/CXCL12/SLC12A4/PRR16/SEMA3A/FSTL4/SLC12A5/ANO6/EFNA5/WNT3A/DEPTOR/TNR/FN1/RTN4R/WNT5A/CAV3/MAPT/DCC/EDN1/KCNN4
GO:0002040	sprouting angiogenesis	5.6e-05	0.00051	62	BMPER/NR2E1/STARD13/NRP1/PLK2/VSTM4/JAK1/NGFR/SEMA5A/NRARP/APLNR/TNN/ACVRL1/E2F2/KLF2/EFNB2/PGF/MEOX2/ADGRA2/RHOJ/PTGS2/SPRED1/FLT4/NOTCH1/HDAC9/MMRN2/GATA2/PPP1R16B/CCBE1/DLL1/SEMA6A/GLUL/JCAD/ITGB1/RECK/AGTR1/FOXC2/FBXW7/ROBO1/E2F8/PARVA/BMP4/CREB3L1/KLF4/E2F7/ADAMTS9/CARD10/GPLD1/SLC39A12/FGF2/SRPX2/FUT1/TBXA2R/ESM1/FGF1/ANXA1/LOXL2/ANGPT1/THBS1/ITGA5/S100A1/KDR
GO:0043405	regulation of MAP kinase activity	6.7e-05	0.00059	62	SPRY4/EDN3/FGF18/SPRY2/RASGRP1/GHR/SASH1/NTRK3/SFRP2/PTPRJ/DUSP10/PTPN1/SPRY1/CBS/LOC102724560/PDGFA/PDE5A/IRAK1/TLR4/SH2B3/PAK1/PDGFRB/P2RX7/PRKCD/MAP3K5/EGF/EZH2/BMP7/APOE/PDGFB/ROBO1/TGFB1/PDGFD/MEF2C/SMPD1/BMP4/SERPINB3/EGFR/MAP3K11/TGFA/NPPA/DKK1/DRD4/FGF2/ARHGEF5/PDGFC/TLR6/TNFSF11/HTR2B/FGF1/AGER/WNT5A/CAV3/PTPRC/AGT/ADRA2A/NOX4/THBS1/EDN1/CAV1/PIK3R5/FZD10
GO:0140013	meiotic nuclear division	0.00025	0.0018	62	CDC25B/HSPA2/CKS2/PTTG1/CDC20/PLK1/PIWIL2/EME1/ESPL1/NCAPH/TEX15/CCNB2/NUF2/RAD54L/KASH5/TOP2B/INCENP/GOLGA2/PSMC3IP/PDE3A/HFM1/CYP26B1/CCNB1IP1/EHMT2/BUB1B/RAD51AP1/SYCE2/TTK/FANCD2/BUB1/TOP2A/C14orf39/SPATA22/CCNE2/CALR/SMC4/KIF18A/FBXO5/ASPM/NDC80/MND1/SGO2/MAPK15/BRIP1/NDC1/SGO1/BRCA2/HORMAD1/RMI1/BRME1/TDRD12/NPM2/MEI4/RNF212/MSH4/ANKLE1/WNT5A/DMC1/AURKA/TEX14/CORT/TEX12
GO:0032872	regulation of stress-activated MAPK cascade	0.0003	0.0021	62	NAIP/TRPV4/MYC/RASGRP1/APP/PHLPP1/WNT7A/SASH1/SFRP2/DUSP10/FLT4/PBK/HGF/TRAF1/TLR4/EPHB1/FOXM1/TNIK/GADD45G/MAP3K5/IGFBP6/WNT7B/RIPK1/SH3RF1/FOXO1/BMP4/SERPINB3/GDF6/EGFR/PJA2/RASSF2/WNT16/MID1/UNC5CL/SEMA3A/MAP3K11/NPPA/OPRK1/MYD88/SPHK1/SH3RF3/MDFIC/ULK4/LTBR/TLR3/MECOM/TNFSF11/DACT1/SERPINF2/EDAR/HAND2/AGER/CCN2/FGF19/WNT5A/CAV3/KLHL31/GADD45B/TGFB2/IL1A/PYCARD/MMP8
GO:0070302	regulation of stress-activated protein kinase signaling cascade	0.00047	0.003	62	NAIP/TRPV4/MYC/RASGRP1/APP/PHLPP1/WNT7A/SASH1/SFRP2/DUSP10/FLT4/PBK/HGF/TRAF1/TLR4/EPHB1/FOXM1/TNIK/GADD45G/MAP3K5/IGFBP6/WNT7B/RIPK1/SH3RF1/FOXO1/BMP4/SERPINB3/GDF6/EGFR/PJA2/RASSF2/WNT16/MID1/UNC5CL/SEMA3A/MAP3K11/NPPA/OPRK1/MYD88/SPHK1/SH3RF3/MDFIC/ULK4/LTBR/TLR3/MECOM/TNFSF11/DACT1/SERPINF2/EDAR/HAND2/AGER/CCN2/FGF19/WNT5A/CAV3/KLHL31/GADD45B/TGFB2/IL1A/PYCARD/MMP8
GO:0071383	cellular response to steroid hormone stimulus	0.0021	0.01	62	SOX10/NR2E1/PADI2/PLPP1/HEYL/SERPINF1/TFPI/NR3C1/STC1/PMEPA1/POU4F2/PLAT/ZFP36/LMO3/TFAP4/FBXO32/YWHAH/PAK1/RXRG/RNF14/CFLAR/ABHD2/SMYD3/BMP7/KANK2/CYP1B1/SSTR2/NKX3-1/BMP4/BRCA1/NEDD4/CYP7B1/AQP1/CALR/FAM107A/ACVR1/SKP2/ISL1/MSTN/AKR1C3/RHOXF1/ACE/ERRFI1/GHRHR/KLF9/SGK1/GJB2/ESRRG/DAB2/ANXA1/PCK2/GPER1/NODAL/TP63/ASS1/ESR2/NR4A3/PGR/EDN1/ATP1A3/TCF21/OR51E2
GO:0099003	vesicle-mediated transport in synapse	0.003	0.014	62	SNCG/GRIN3A/RIMS1/WNT7A/HTR1B/EFNB2/CADPS/RAPGEF4/ITGB3/PLD1/SLC32A1/CHRM2/SYT2/CHRNA6/P2RX7/DRD2/NLGN1/CHRNA5/CALM3/RIMS4/HPCA/CHRNB3/CDH2/ADRA1A/SNCA/ARC/SLC4A8/STX3/RAB27B/RIMS3/DNAJC6/DNM3/SNAP25/PPP3CC/STON2/CPLX1/UNC13A/SCRIB/PRKCG/NAPB/TH/DRD4/BRSK2/PCDH17/WNT3A/SYT4/SH3GL2/SLC18A1/SYNJ2/SYN3/CSPG5/SNPH/CDK5R1/SYP/CPLX2/PACSIN1/SNAP91/APBA1/ADRA2A/GSG1L/DRD3/SNCB
GO:1901215	negative regulation of neuron death	0.006	0.024	62	ERBB3/NRP1/CHL1/NAIP/NCOA7/CRLF1/NGF/GHR/DRAXIN/GDNF/SERPINF1/HDGF/TOX3/IL6ST/GABRB2/XRCC2/TFAP2B/PTPRZ1/PPARGC1A/CX3CL1/TERT/BDNF/NPY/APOE/MEF2C/POU4F1/SNCA/GABRA5/EN2/GRN/RETREG1/FZD9/NR4A2/GPNMB/PCDHGC3/SIX4/TNFRSF1B/PLXND1/BCL2/CEBPB/PRKCG/SYNGAP1/CHGA/ISL1/GDF5/FAIM2/WNT3A/FGF20/DLX1/KIF14/FOXB1/SIX1/EN1/AGAP2/CITED1/CD34/NR4A3/ANGPT1/SLC7A11/SNCB/NTRK1/KDR
GO:0003231	cardiac ventricle development	7.9e-12	4.1e-10	61	TBX3/SALL1/TGFBR3/HEYL/APLNR/STRA6/GREB1L/SFRP2/ENG/FGFRL1/NSD2/TGFBR2/NRG1/WNT11/SOX11/NOTCH1/SLIT3/CHD7/PROX1/SEMA3C/ROBO2/SOX4/FOXC2/SMAD7/ROBO1/TGFB1/MEF2C/POU4F1/ZFPM2/BMP4/COL11A1/TBX5/FOXC1/NOG/HES1/ACVR1/NPY5R/EDNRA/CCN1/KCNK2/ISL1/MYOCD/NPY2R/PAX8/MYH7/SALL4/NOS3/LRP2/MYL3/HAND1/GRHL2/GATA4/HAND2/WNT5A/SMAD6/DSP/TGFB2/TNNI3/TNNT2/HOXA13/TPM1
GO:0030856	regulation of epithelial cell differentiation	1.5e-06	2.2e-05	61	TBX3/SPRY2/SOX9/PAX6/GDNF/ACVRL1/ETV4/MYCL/ZFP36/SPRED1/SIX2/NOTCH1/SPRY1/SFRP4/DLL1/PTCH1/VEZF1/EZH2/BMP7/HES5/TMEM100/FRZB/WWTR1/ASCL1/BMP4/CDH5/PRKCH/FOXC1/RFX3/NKX2-2/HES1/TP73/S1PR2/VCL/CEBPB/PTCH2/S1PR3/ESRP1/PLAAT4/TNFRSF1A/PAX2/PAX8/STAT1/PROM1/CD109/FGF10/FGF2/KRT36/ERRFI1/REG3G/OSR1/WNT10B/HOXA7/CYP27B1/GRHL2/NODAL/TP63/NKX6-3/CAV1/IL1A/ETV2
GO:0046661	male sex differentiation	7.4e-06	8.9e-05	61	TBX3/LHFPL2/TFAP2C/SOX9/BMP5/GREB1L/PDGFRA/GFRA1/SFRP2/HOXA10/HMGB2/PDGFA/BIK/ADAM29/DHH/LGR4/PDGFRB/ADGRG1/CYP1B1/CSMD1/HOXA9/NKX3-1/INHBB/HOXA11/NASP/MAMLD1/ZFPM2/DMRT3/AMH/NUDT1/RARA/KIF18A/SIX4/TNFSF10/ASPM/GATA6/BCL2/BRIP1/AKR1C3/SHH/MMP14/DNAAF11/FGF10/ACE/LRP2/INSL3/TLR3/NUPR1/NKX2-1/NHLH2/GATA4/WNT5A/SOX15/TGFB2/HSD17B3/NTRK1/HOXA13/TCF21/IL1A/MAS1/INHBA
GO:0097553	calcium ion transmembrane import into cytosol	6.4e-05	0.00057	61	UBASH3B/ITPR3/THY1/TRPV4/P2RX3/APLNR/PRKACA/CEMIP/ITGB3/AKAP6/CHD7/PRKCE/P2RX5/PRNP/SLC24A2/PRKD1/P2RX7/TRPV2/DRD2/RASA3/CAPN3/PLN/ANK2/CALM3/CX3CL1/ADRA1A/SNCA/HAP1/SLC24A1/GRIN2B/DDIT3/GRIN2A/PPP3CC/MCOLN3/TRDN/NTSR1/FKBP1B/BCL2/ITPR1/CACNA1D/GRM6/HTR2C/FGF2/NOL3/ITPR2/CACNA1B/CACNA1S/GSTO1/NOS1/CACNA1C/HTR2B/CACNA1E/CASQ1/GPER1/CCN2/PTPRC/GRIN2C/SLC8A3/CAV1/GRIN2D/JPH2
GO:0015698	inorganic anion transport	0.00013	0.001	61	ANO3/SLC4A4/FXYD1/GLRA3/GABRG3/SLC26A7/GABRE/GABRB2/TTYH1/SFRP4/SLC37A4/FXYD3/TTYH2/ANO5/GABRA4/PRNP/ANO4/GABRG1/SLC12A1/GRM5/PCYOX1/SLC20A2/ATP8B1/SLC12A2/SLC4A8/GABRA5/ANKH/RACGAP1/OSTM1/SLC12A7/GABRD/GABRA3/SLC12A4/CEBPB/SLC12A5/ABCC9/CLIC6/ABCC4/ANO6/WNK4/ANO8/GABRP/TG/GABRB1/GLRA1/LRRC8C/SLC1A3/CLCN2/GABRA1/SLC22A8/ANO7/SLC6A1/SLC4A11/AQP6/CLDN4/SLC26A8/SLC17A3/CLCNKB/SLC26A10P/BEST1/SLC37A2
GO:1903169	regulation of calcium ion transmembrane transport	0.00018	0.0013	61	UBASH3B/THY1/P2RX3/PLP1/APLNR/PRKACA/CEMIP/EHD3/ATP1B1/ITGB3/HSPA2/AKAP6/CHD7/PRKCE/P2RX5/STAC/PRNP/PRKD1/P2RX7/C4orf3/DRD2/CAPN3/PLN/ANK2/CALM3/CX3CL1/HPCA/SNCA/HAP1/NOS1AP/VMP1/PPP3CC/TRDN/NTSR1/FKBP1B/BCL2/PDE4B/STAC2/NPPA/GRM6/PLA2G6/DRD4/CBARP/AHNAK/GSTO1/NOS1/CACNG1/REM1/CACNA1C/CASQ1/GPER1/CAV3/ADRA2A/STAC3/DRD3/SLN/TMC2/CAV1/CRHR1/JPH2/KCNE2
GO:0000070	mitotic sister chromatid segregation	0.0018	0.0091	61	CDCA5/KIF22/KIFC1/UBE2C/PTTG1/SLF1/CDC20/PLK1/CDCA8/AURKB/CDT1/SPC24/KIF18B/APC/ESPL1/NUSAP1/NCAPH/SPC25/SMARCD2/NUF2/SPAG5/KNTC1/TACC3/INCENP/USP44/KIF4A/ZWINT/KIF2C/XRCC3/BUB1B/MAD2L1/BIRC5/TTK/BUB1/RACGAP1/NEK2/CENPF/ANAPC15/SMC4/KIF11/KIF18A/HASPIN/FBXO5/DSN1/NCAPD2/NDC80/MAP10/KIF23/PSRC1/DPF1/ANKRD53/SGO2/ESCO2/CCNB1/DLGAP5/SGO1/DSCC1/KIF14/CENPE/NCAPG/TEX14
GO:0002573	myeloid leukocyte differentiation	0.0092	0.034	61	UBASH3B/DHRS2/MYC/APP/SH3PXD2A/TCTA/POU4F2/ITGB8/LRRK1/TCIRG1/TGFBR2/SNX10/LRRC17/MAFB/GATA2/TLR4/FSTL3/SOCS1/CD4/PIK3R1/FBXW7/RIPK1/TGFB1/SLC9B2/TNFAIP6/POU4F1/BMP4/HCLS1/FES/LBR/CASP8/CD101/BATF2/OSTM1/RASSF2/RARA/IFI16/CEBPB/JUNB/TLR2/CD109/CCR1/CD74/MYH9/INPP5D/GAB3/LTBR/FBN1/TLR3/ANXA2/DCSTAMP/TMEM64/TNFSF11/HOXA7/HLA-DRB1/CCN4/GPR183/RUNX1/IRF4/BATF3/INHBA
GO:0001508	action potential	3.2e-08	7.7e-07	60	KCNA1/SCN9A/SCN7A/HCN1/KCNA2/P2RX3/PTPN3/CD36/FGF13/GJD2/ATP1B1/SCN2B/NRCAM/AKAP6/KCNJ5/JUP/RNF207/YWHAH/SCN10A/CNTNAP1/CHRNB4/ANK2/GPR88/CALM3/ADRA1A/KCNC2/NOS1AP/CTNNA3/TBX18/NEDD4L/SCN4B/NTSR1/FKBP1B/SCN3A/CACNA1D/KCNH6/GLRA1/HCN2/SCN1B/KCNE4/HCN4/KCNJ2/CACNA1C/KCNAB2/KCND2/SCN3B/CHRNA1/GPER1/CAV3/KCNA5/GJA1/DSP/MYH14/SCN2A/KCNE3/CAV1/CACNA1I/KCNE2/GNA14/KCNE5
GO:0050768	negative regulation of neurogenesis	3.2e-08	7.7e-07	60	SOX10/NR2E1/CDH1/NRP1/LHX2/SEMA3G/THY1/SEMA5A/PAX6/DAAM2/DRAXIN/WNT7A/FGF13/NTRK3/RAPGEF2/EPHB2/ID4/DUSP10/LRP4/SOX11/NOTCH1/SPP1/SEMA6D/SEMA5B/SEMA6A/YWHAH/PROX1/SEMA3C/MBP/TRPC5/DLL3/SEMA3D/BMP7/HES5/DAB1/DPYSL5/EFNB3/DLX2/PTPRS/MAP2/PTN/BRINP1/SEMA4A/NOG/B2M/HES1/SEMA3A/FSTL4/SYNGAP1/KIFAP3/GPR37L1/PRTG/WNT3A/SYT4/DLX1/TNR/RTN4R/WNT5A/DCC/DRD3
GO:0035296	regulation of tube diameter	4.3e-08	9.9e-07	60	UTS2B/EDN3/PRKG1/VSTM4/DOCK5/EDNRB/ADM/HTR1B/KLF2/GCH1/PTGS2/ARHGAP42/NPR3/CBS/LOC102724560/RAP1GDS1/NTS/PLOD3/BDKRB2/SMTNL2/AGTR1/FOXC2/CD38/APOE/ECE1/ASIC2/HTR7/ADRA2C/ADRA1A/AGTR2/FOXC1/CYSLTR1/EDNRA/UTS2/ITGA1/NPPA/PLA2G6/AVPR1B/MMP2/AVPR1A/NOS3/ACE/DBH/NOS1/SLC6A4/TBXA2R/SMTNL1/HTR2B/SERPINF2/OXTR/GPER1/NPPC/KCNA5/SOD3/AGT/ADRA2A/EDN1/HRH1/CAV1/ADRA1B
GO:0097746	regulation of blood vessel diameter	4.3e-08	9.9e-07	60	UTS2B/EDN3/PRKG1/VSTM4/DOCK5/EDNRB/ADM/HTR1B/KLF2/GCH1/PTGS2/ARHGAP42/NPR3/CBS/LOC102724560/RAP1GDS1/NTS/PLOD3/BDKRB2/SMTNL2/AGTR1/FOXC2/CD38/APOE/ECE1/ASIC2/HTR7/ADRA2C/ADRA1A/AGTR2/FOXC1/CYSLTR1/EDNRA/UTS2/ITGA1/NPPA/PLA2G6/AVPR1B/MMP2/AVPR1A/NOS3/ACE/DBH/NOS1/SLC6A4/TBXA2R/SMTNL1/HTR2B/SERPINF2/OXTR/GPER1/NPPC/KCNA5/SOD3/AGT/ADRA2A/EDN1/HRH1/CAV1/ADRA1B
GO:0035150	regulation of tube size	5.8e-08	1.3e-06	60	UTS2B/EDN3/PRKG1/VSTM4/DOCK5/EDNRB/ADM/HTR1B/KLF2/GCH1/PTGS2/ARHGAP42/NPR3/CBS/LOC102724560/RAP1GDS1/NTS/PLOD3/BDKRB2/SMTNL2/AGTR1/FOXC2/CD38/APOE/ECE1/ASIC2/HTR7/ADRA2C/ADRA1A/AGTR2/FOXC1/CYSLTR1/EDNRA/UTS2/ITGA1/NPPA/PLA2G6/AVPR1B/MMP2/AVPR1A/NOS3/ACE/DBH/NOS1/SLC6A4/TBXA2R/SMTNL1/HTR2B/SERPINF2/OXTR/GPER1/NPPC/KCNA5/SOD3/AGT/ADRA2A/EDN1/HRH1/CAV1/ADRA1B
GO:2001236	regulation of extrinsic apoptotic signaling pathway	3.9e-07	6.6e-06	60	RET/NRP1/GDNF/BMP5/TIMP3/SFRP2/ITM2C/EYA1/HMGB2/TMBIM1/HGF/TRAF1/IFI6/FAIM/CFLAR/IGF1/CX3CL1/TERT/RIPK1/PHIP/SH3RF1/SRPX/PDIA3/BMP4/SCG2/BRCA1/AGTR2/TNFSF12/ITGAV/SKIL/LMNA/ACVR1/TNFSF10/BCL2/SGK3/FGF10/NOS3/NOL3/FAIM2/DEPTOR/LTBR/BMPR1B/DBH/LGALS3/COL2A1/GPER1/PTPRC/AGT/TNFRSF12A/THBS1/SNAI2/BCL2L14/CAV1/EYA2/IL1A/PYCARD/SP100/ICAM1/MAL/INHBA
GO:0021915	neural tube development	3.5e-06	4.5e-05	60	LHX2/RARG/ATP6AP2/PAX6/TWIST1/PRKACA/BMP5/ADM/PRICKLE1/VANGL2/RGMA/SFRP2/GLI3/DLC1/SOX11/NOTCH1/CELSR1/INTU/PTCH1/PROX1/PLOD3/SEMA3C/GLI2/GDF7/SOX4/ALDH1A2/BMP7/HES5/TGFB1/FZD3/FUZ/BMP4/PLXNA2/PRKACB/IFT140/RARA/NOG/HES1/SCRIB/GBX2/GSC/WDR19/PAX2/SHH/SALL4/WNT3A/LRP2/KIF20B/FOXB1/ST14/DACT1/SHROOM3/EN1/GRHL2/NODAL/WNT5A/SDC4/CTHRC1/SOX17/TGFB2
GO:0050806	positive regulation of synaptic transmission	1.3e-05	0.00014	60	NR2E1/SCGN/SERPINE2/PLK2/CLSTN2/ITPR3/APP/RIMS1/PTGS2/EPHB2/RELN/PRKCE/NMU/PRNP/LAMA2/GLUL/CACNG5/SLC24A2/DRD2/NLGN1/CACNG4/APOE/MME/NRGN/ADRA1A/SNCA/HAP1/ARC/SLC4A8/SLC24A1/STX3/GRIN2B/GRIN2A/PTN/RIMS3/CALB2/SNAP25/RASGRF2/NOG/FAM107A/LRRTM1/CRHR2/BAIAP3/PRKCG/NALCN/SHANK2/PRRT1/KMO/SLC1A3/GFAP/TNR/CACNG2/OXTR/GPER1/AGER/NRXN1/GRIN2C/SLC8A3/NTRK1/GRIN2D
GO:0051099	positive regulation of binding	5e-05	0.00046	60	NRP1/APP/PAX6/TWIST1/NGF/POU4F2/HMGB2/RAPGEF2/RIPOR2/CDT1/NIBAN2/TRIM6/EPB41/MFNG/EGF/BAMBI/STING1/NEUROD1/IGF1/CALM3/TERT/BDNF/APOE/TGFB1/POU4F1/PLCL1/BMP4/LFNG/FOXC1/RARA/TRIM21/DTX3L/GMNN/B2M/KLF4/HES1/ITGA2/PLXND1/PARP9/ISL1/PLCL2/MYOCD/MET/HFE/ACE/WNT3A/GPSM1/ANXA2/DACT1/TICAM1/HAND2/WNT5A/S100A10/HIP1R/CTHRC1/CAV1/SPTA1/IRF4/BLK/MMP8
GO:0046578	regulation of Ras protein signal transduction	0.0007	0.0041	60	STARD13/ARHGAP24/SPRY4/GPR17/NRP1/LPAR6/SPRY2/RASGRP1/DENND1A/NGF/ARHGDIB/STARD8/DLC1/EPHB2/ITGA3/NRG1/RIPOR2/ARHGAP42/NOTCH1/SPRY1/FOXM1/PDGFRB/CYTH3/ADGRG1/RASA3/EPS8/ITGB1/IGF1/KANK2/APOE/ROBO1/LPAR1/TRIM67/ADRA1A/PSD4/RASA4/ARFGEF3/APOA1/RASGRF2/F2RL2/ARHGEF28/CCDC125/ARRB1/CAVIN4/SYNGAP1/COL3A1/RASA4B/MET/AUTS2/FGF10/RALGPS1/KIF14/BCL6/SH3BP1/RTN4R/RASGRF1/IQSEC3/TGFB2/NTRK1/GPR20
GO:0043393	regulation of protein binding	0.0018	0.009	60	ITGA4/UBASH3B/NRP1/FRMD7/TGFBR3/APP/PRKACA/RGMA/RAPGEF2/CDON/PLK1/AURKB/EPB41/MFNG/CFHR1/PRKCD/BAMBI/STING1/DISC1/GOLGA2/TERT/HOPX/BDNF/APOE/PDGFB/PLCL1/BMP4/LFNG/MAP2/TRIM21/DTX3L/NOG/IFIT2/B2M/PLXND1/PHLDA2/PLCL2/CTSZ/DKK1/HFE/DNAAF11/ACE/LOX/WNT3A/LDLRAP1/GREM2/ANXA2/TNFSF11/DAB2/DACT1/TICAM1/WNT5A/AURKA/HIP1R/ANGPT1/CTHRC1/TEX14/CAV1/SPTA1/BLK
GO:0022408	negative regulation of cell-cell adhesion	0.0024	0.011	60	UBASH3B/CDH1/FGL2/PRKG1/SERPINE2/CBFB/TRPV4/NRARP/TNFRSF21/JAK3/ADAMTS18/GLI3/ABAT/RIPOR2/NOTCH1/RGCC/PDE5A/SH2B3/PRNP/NEXMIF/MYADM/SOCS1/MBP/PRKCD/CCL28/SMAD7/TGFB1/BMP4/PODXL/APOA1/GPNMB/FXYD5/ILDR2/KLF4/CXCL12/SCRIB/C1QTNF1/CEBPB/HFE/SHH/CD9/CD74/LRRC32/LGALS3/RUNX3/TNR/LAPTM5/LAG3/BCL6/ANXA1/IL4R/HLA-DRB1/ASS1/SDC4/PDCD1LG2/VSIG4/RUNX1/CTLA4/IL4I1/HAVCR2
GO:0051701	interaction with host	0.0027	0.012	60	NRP1/EFNB2/ITGB3/TRIM14/MID2/CD55/TRIM6/GSN/CTSB/ALYREF/CD4/PVR/CXCL8/ITGB1/ITGB5/LAMP1/AGTR1/TRIM34/HS3ST5/INHBB/SLC20A2/P4HB/SMPD1/ANPEP/EFNB3/SERPINB3/EGFR/FUCA2/SELPLG/TRIM21/ITGAV/TRIM59/LY6E/PLSCR1/FURIN/ITGA2/CTSL/RNASEK/IFITM3/CXCR4/TRIM62/ITGB7/IFITM2/LGALS1/AVPR1B/CDK1/TMPRSS2/CD74/IFITM1/CLDN1/PTX3/KRT6A/VAMP8/CAV2/HLA-DRB1/TRIM22/ITGA5/NECTIN4/CAV1/ICAM1
GO:0000302	response to reactive oxygen species	0.003	0.014	60	UCP2/CD36/KLF2/APOD/PDGFRA/STAT6/GCH1/PCNA/DDR2/HGF/GPR37/PDGFRB/PXN/RNF112/PRKCD/ATP7A/MAP3K5/RHOB/EZH2/FBLN5/BMP7/CYP1B1/RIPK1/APOE/PDGFD/TXNRD2/EGFR/CRYAB/ECT2/AQP1/ND5/UCP3/FKBP1B/BCL2/GPR37L1/MAP1LC3A/SPHK1/DHFR/MET/MMP2/PAX2/CDK1/AKR1C3/STAT1/NOS3/NQO1/ND6/ANXA1/NME8/PTPRN/COL1A1/KCNA5/SOD3/NR4A3/MAPT/EDN1/IL1A/HYAL1/TPM1/RIPK3
GO:0045667	regulation of osteoblast differentiation	1.9e-08	4.9e-07	59	IGFBP5/ACVR2B/SOX9/TWIST1/PRKACA/TNN/CEBPD/SFRP2/GLI3/TCIRG1/TENT5A/RANBP3L/SOX11/NOTCH1/DDR2/IL6ST/HGF/PTCH1/PRKD1/BAMBI/RORB/WNT7B/TWIST2/IGF1/BMP7/WWTR1/TNFAIP6/MEF2C/BMP4/RASSF2/PDLIM7/NOG/FBXO5/ACVR1/CCN1/CEBPB/TOB1/FERMT2/NPNT/FGF2/BMPR1B/IFITM1/WNT10B/TMEM119/GDPD2/IL6R/JUND/TMEM64/OSTN/CITED1/HAND2/NPPC/TP63/RUNX2/CTHRC1/SMAD6/CCN4/SNAI2/FBN2
GO:0007272	ensheathment of neurons	4.7e-08	1.1e-06	59	MPZ/SOX10/CLDN11/RARG/PLP1/TNFRSF21/MARVELD1/ID4/NRG1/ADGRG6/LGI4/HGF/CTSC/PMP22/DHH/ASPA/ITGB4/RXRG/MBP/OLIG2/CNTNAP1/B4GALT5/XK/PTPRZ1/TENM4/CNTN2/ACSBG1/QKI/ANK2/HES5/LPAR1/HEXB/CNTN1/SH3TC2/PTN/RARA/ABCD1/EPB41L3/TNFRSF1B/CLU/NDRG1/CXCR4/POU3F2/TLR2/GJC3/TG/KCNJ10/CD9/KIF14/MALL/KLK8/PLLP/ABCD2/POU3F1/SLC8A3/SCN2A/KLK6/CST7/MAL
GO:0008366	axon ensheathment	4.7e-08	1.1e-06	59	MPZ/SOX10/CLDN11/RARG/PLP1/TNFRSF21/MARVELD1/ID4/NRG1/ADGRG6/LGI4/HGF/CTSC/PMP22/DHH/ASPA/ITGB4/RXRG/MBP/OLIG2/CNTNAP1/B4GALT5/XK/PTPRZ1/TENM4/CNTN2/ACSBG1/QKI/ANK2/HES5/LPAR1/HEXB/CNTN1/SH3TC2/PTN/RARA/ABCD1/EPB41L3/TNFRSF1B/CLU/NDRG1/CXCR4/POU3F2/TLR2/GJC3/TG/KCNJ10/CD9/KIF14/MALL/KLK8/PLLP/ABCD2/POU3F1/SLC8A3/SCN2A/KLK6/CST7/MAL
GO:0048659	smooth muscle cell proliferation	0.00014	0.0011	59	IGFBP5/PRKG1/OGN/CALCRL/HTR1B/EFEMP2/APOD/ITGB3/TGFBR2/PTGS2/S1PR1/DDR2/NPR3/IRAK1/TLR4/PDGFRB/MAP3K5/PPARGC1A/IGF1/HES5/CX3CL1/TERT/APOE/PDGFB/TGFB1/PDGFD/MEF2C/HBEGF/BMP4/DDIT3/VIPR2/ITGA2/NPY5R/S1PR2/AIF1/PTGIR/MYD88/MYOCD/MMP2/ELN/STAT1/FGF2/NOS3/APLN/ADAMTS1/LDLRAP1/DBH/IL6R/SERPINF2/GPER1/NPPC/AGT/NR4A3/CCN4/THBS1/GJA1/EDN1/CNN1/TPM1
GO:0030308	negative regulation of cell growth	0.00059	0.0036	59	CDH1/NRP1/SEMA3G/SERPINE2/SEMA5A/RGS4/DRAXIN/ACVRL1/FGF13/SFRP2/BST2/PTPRJ/GNG4/WNT11/BCL11A/SLIT3/MINAR1/CDKN2C/SPP1/SEMA6D/SEMA5B/SEMA6A/SEMA3C/SEMA3D/FRZB/TGFB1/CDKN2AIP/PTPRS/MAP2/AGTR2/CDKN2A/CRYAB/SEMA4A/BCL2/SEMA3A/PSRC1/RERG/FSTL4/CDHR2/WNT3A/TNR/BCL6/DCSTAMP/EAF2/RTN4R/DAB2/CYP27B1/DACT3/OSTN/WNT5A/CAV3/AGT/ESR2/GJA1/DCC/SOX17/TGFB2/HYAL1/INHBA
GO:0051495	positive regulation of cytoskeleton organization	0.0016	0.008	59	SYNPO2/NRP1/SEMA5A/TRPV4/NTRK3/CDC42EP1/PDE4DIP/ALOX15/CDC42EP5/WNT11/RGCC/SLAIN1/PRKCE/PLK4/GSN/FMN1/PROX1/PAK1/DSTN/PXN/P2RX7/SPAG5/CDC42EP2/LIMCH1/FCHSD1/CX3CL1/RHOC/SYNPO/LPAR1/HCLS1/CDC42EP4/FES/GPSM2/APOA1/MTSS1/LMOD1/PSRC1/ANKRD53/MAPK15/FERMT2/MET/ARHGEF5/WDR1/STMN2/RAPGEF3/CARMIL2/EPHA1/CDK5R1/SERPINF2/CCN2/CAV3/S100A10/SDC4/ACTN2/MAPT/EDN1/SCIN/PYCARD/TPM1
GO:0002062	chondrocyte differentiation	1.8e-12	1.1e-10	58	SHOX2/ECM1/RARG/FGF18/SOX9/ACVRL1/WNT7A/SFRP2/GLI3/TGFBR2/RARB/ANXA6/SIX2/SOX5/FGFR3/PTH1R/ZNF219/PKDCC/ZBTB16/SMAD7/TGFB1/HOXA11/MEF2C/NFIB/BMP4/NKX3-2/GDF6/MAF/COL11A1/CREB3L2/SERPINH1/PTHLH/ARID5A/OSR2/COL3A1/COL27A1/GDF5/GPLD1/CHADL/ADAMTS12/OSR1/BMPR1B/WNT10B/RUNX3/EFEMP1/CYTL1/COL2A1/WNT9A/SULF1/CCN2/NPPC/LOXL2/RUNX2/CCN4/SNAI2/RUNX1/SCIN/TGFBI
GO:0042552	myelination	7e-08	1.5e-06	58	MPZ/SOX10/RARG/PLP1/TNFRSF21/MARVELD1/ID4/NRG1/ADGRG6/LGI4/HGF/CTSC/PMP22/DHH/ASPA/ITGB4/RXRG/MBP/OLIG2/CNTNAP1/B4GALT5/XK/PTPRZ1/TENM4/CNTN2/ACSBG1/QKI/ANK2/HES5/LPAR1/HEXB/CNTN1/SH3TC2/PTN/RARA/ABCD1/EPB41L3/TNFRSF1B/CLU/NDRG1/CXCR4/POU3F2/TLR2/GJC3/TG/KCNJ10/CD9/KIF14/MALL/KLK8/PLLP/ABCD2/POU3F1/SLC8A3/SCN2A/KLK6/CST7/MAL
GO:0060078	regulation of postsynaptic membrane potential	1.7e-07	3.2e-06	58	KCNA1/GRIN3A/P2RX3/APP/RGS4/RIMS1/WNT7A/GLRA3/ABAT/GABRG3/GABRE/GABRB2/RELN/GRIK1/P2RX5/CHRNA6/GABRA4/GABRG1/P2RX7/DRD2/NLGN1/RGS7BP/CHRNB4/CHRNA5/CHRNB3/GRM5/MEF2C/CHRNB1/SNCA/GABRA5/GRIA3/GRIN2B/TMEM108/GRIN2A/GRIK4/GABRD/NTSR1/GABRA3/CELF4/S1PR2/DRD4/GABRP/CHRM1/GABRB1/GLRA1/P2RX6/SEZ6/GABRA1/CHRNA3/KCND2/CHRNA1/GRIK3/GRM1/NRXN1/GRIN2C/GRID1/SLC8A3/GRIN2D
GO:0050905	neuromuscular process	1.7e-06	2.5e-05	58	KCNA1/GRIN3A/SLITRK6/APP/STRA6/ATP8A2/POU4F2/MAP1A/GCH1/NEUROG1/IGDCC3/CDH23/STAC/ADARB1/CNTNAP1/DRD2/ALDH1A3/GPR88/CSMD1/ASCL1/CHRNB1/POU4F1/HOXC10/HEXB/C12orf57/GRIN2A/HOXD10/EDNRA/FOXS1/STAC2/ITPR1/MYH7/GLRA1/SLC1A3/MYH3/GSTO1/TNR/KCNJ2/HOXA1/RCSD1/CHRNA1/CASQ1/CAV3/KCNH1/TIFAB/TCAP/NRXN1/STAC3/GRIN2C/MYH14/DRD3/SLC8A3/TNNI3/GRIN2D/GBX1/PENK/TNNT3/NPAS1
GO:0044409	entry into host	4.5e-06	5.6e-05	58	NRP1/EFNB2/ITGB3/TRIM14/MID2/CD55/TRIM6/GSN/CTSB/CD4/PVR/CXCL8/ITGB1/ITGB5/LAMP1/AGTR1/TRIM34/HS3ST5/SLC20A2/P4HB/SMPD1/ANPEP/EFNB3/SERPINB3/EGFR/FUCA2/SELPLG/TRIM21/ITGAV/TRIM59/LY6E/PLSCR1/FURIN/ITGA2/CTSL/RNASEK/IFITM3/CXCR4/TRIM62/ITGB7/IFITM2/LGALS1/AVPR1B/CDK1/TMPRSS2/CD74/IFITM1/CLDN1/PTX3/KRT6A/VAMP8/CAV2/HLA-DRB1/TRIM22/ITGA5/NECTIN4/CAV1/ICAM1
GO:0048660	regulation of smooth muscle cell proliferation	0.00013	0.0011	58	IGFBP5/PRKG1/OGN/CALCRL/HTR1B/EFEMP2/APOD/ITGB3/TGFBR2/PTGS2/S1PR1/DDR2/NPR3/IRAK1/TLR4/PDGFRB/MAP3K5/PPARGC1A/IGF1/HES5/CX3CL1/TERT/APOE/PDGFB/TGFB1/PDGFD/MEF2C/HBEGF/BMP4/VIPR2/ITGA2/NPY5R/S1PR2/AIF1/PTGIR/MYD88/MYOCD/MMP2/ELN/STAT1/FGF2/NOS3/APLN/ADAMTS1/LDLRAP1/DBH/IL6R/SERPINF2/GPER1/NPPC/AGT/NR4A3/CCN4/THBS1/GJA1/EDN1/CNN1/TPM1
GO:0010634	positive regulation of epithelial cell migration	0.00016	0.0012	58	NRP1/FGF18/PLK2/HAS2/SEMA5A/DOCK5/SOX9/WNT7A/SASH1/ADGRA2/RHOJ/ENPP2/ITGB3/TGFBR2/PTGS2/ITGA3/FLT4/HDAC9/GATA2/CCBE1/PRKCE/PROX1/RRAS/PRKD1/JCAD/EGF/RHOB/FOXC2/STAT5A/PDGFB/TGFB1/HBEGF/BMP4/GRN/CALR/EPB41L4B/ETS1/SMOC2/ITGA2/GPLD1/MET/FGF10/FGF2/NOS3/SRPX2/SPARC/INSL3/FUT1/FGF1/ANXA1/WNT5A/AGT/ANGPT1/THBS1/EDN1/TGFB2/HYAL1/KDR
GO:0048017	inositol lipid-mediated signaling	0.00043	0.0028	58	ERBB3/SERPINE2/SOX9/RASGRP1/TWIST1/NTRK3/PDGFRA/CD28/PLD1/NPR3/PDGFA/PPP1R16B/HGF/PLCH1/RELN/PEAR1/PDGFRB/PIK3R1/PITPNM2/EGF/IGF1/PDGFB/NKX3-1/PDGFD/PIK3C2B/PLCL1/PLXNB1/HCLS1/INPP5F/EGFR/NEDD4/MAZ/ERBB4/CA8/PLCH2/WNT16/DCN/PLCL2/MYO16/PREX2/PIK3IP1/FGF2/PDGFC/FN1/HTR2B/SELP/CEP55/PIRT/GPER1/KCNH1/AGT/ANGPT1/EDN1/TGFB2/PIK3AP1/NTRK1/PIK3R5/KDR
GO:0044000	movement in host	0.0005	0.0031	58	NRP1/EFNB2/ITGB3/TRIM14/MID2/CD55/TRIM6/GSN/CTSB/CD4/PVR/CXCL8/ITGB1/ITGB5/LAMP1/AGTR1/TRIM34/HS3ST5/SLC20A2/P4HB/SMPD1/ANPEP/EFNB3/SERPINB3/EGFR/FUCA2/SELPLG/TRIM21/ITGAV/TRIM59/LY6E/PLSCR1/FURIN/ITGA2/CTSL/RNASEK/IFITM3/CXCR4/TRIM62/ITGB7/IFITM2/LGALS1/AVPR1B/CDK1/TMPRSS2/CD74/IFITM1/CLDN1/PTX3/KRT6A/VAMP8/CAV2/HLA-DRB1/TRIM22/ITGA5/NECTIN4/CAV1/ICAM1
GO:0051260	protein homooligomerization	0.0014	0.0072	58	KCNA1/HCN1/KCNA2/P2RX3/KCTD12/EHD3/KCNS1/PRPH2/GLRA3/GLS/TIFA/SLC1A2/SCARA5/PXDN/PRNP/RNF112/RBMX/ALDH1A3/KCNA4/GOLGA2/ALDH1A2/KCTD8/ARC/KCNJ12/KCNC2/KCNG1/ATL3/BEND3/KCTD16/KCTD21/ECT2/SAMHD1/B2M/KCNF1/EHD4/KCTD6/POLQ/BLM/KCNA3/MLKL/GNMT/RNF135/NLRC4/VSTM5/PRND/KCNB2/OTOL1/KCNJ2/ME1/KCNS3/KCND2/KCNV1/KCNG4/KCNA5/PKD2L1/KCTD14/PYCARD/KCNV2
GO:1901991	negative regulation of mitotic cell cycle phase transition	0.0023	0.011	58	PLK2/CDC20/PLK1/CDCA8/AURKB/RGCC/CDT1/ORC1/SPC24/APC/SPC25/NUF2/KNTC1/DTL/INCENP/EZH2/KANK2/USP44/ZWINT/PIDD1/XRCC3/RBBP8/BUB1B/MAD2L1/CHEK1/BIRC5/TICRR/TTK/GTSE1/BRCA1/BUB1/CENPF/ANAPC15/GPNMB/FAM107A/HASPIN/FBXO5/KLF4/ACVR1/BCL2/NDC80/E2F7/CLSPN/BARD1/BLM/CCNB1/WEE1/RBL1/MYO16/CDK1/SLFN11/AVEN/MUC1/DACT1/TEX14/GFI1B/NABP1/INHBA
GO:0071897	DNA biosynthetic process	0.0039	0.017	58	PKIB/LIG1/GINS2/MYC/POLE/ACVRL1/PIF1/POLD1/PCNA/AURKB/RGCC/RFC5/HGF/POLD2/NIBAN2/PCLAF/PDGFRB/HNRNPD/POLD3/DTL/USP1/TERT/CYP1B1/PDGFB/WRAP53/CHEK1/POLD4/RRM1/NEK2/CENPF/SPATA22/NEK7/TYMS/GINS1/POLA1/RFC4/POLE2/KLF4/SMOC2/LIN9/JADE2/FBXO4/CHTF18/GINS4/KCNK2/MAPK15/POLQ/SPHK1/USP43/DSCC1/FGF2/HROB/LOX/GRHL2/CCN2/NPPC/NOX4/TEX12
GO:2000241	regulation of reproductive process	0.0095	0.035	58	LHFPL2/SOX9/EDNRB/SERPINF1/ARHGDIB/CDC25B/PLAT/SNAI1/ITGB3/NOTCH1/CDC20/PIWIL2/PDE5A/NPR2/TIMP1/PDE3A/IGF1/BMP7/NKX3-1/RAD51AP1/INHBB/PLB1/ZFPM2/TTK/BMP4/LFNG/SPATA22/CDC25C/ANAPC15/AMH/CALR/SHB/CDC25A/FBXO5/ASPM/MAPK15/SHH/GLRA1/GDF9/MYH9/HORMAD1/TAC4/NUPR1/EAF2/BNC1/NPM2/OXTR/SULF1/NODAL/NPPC/PTGDR2/WNT5A/AURKA/GJA1/TEX101/TACR3/IL1A/INHBA
GO:0048704	embryonic skeletal system morphogenesis	8.8e-17	1.2e-14	57	SHOX2/TFAP2A/TBX15/TWIST1/PDGFRA/GLI3/EYA1/TGFBR2/MDFI/SIX2/SOX11/PRRX1/ALX4/TBX1/SATB2/HOXD3/MMP16/BMP7/FOXC2/DSCAML1/IRX5/HOXC4/ALX1/HOXA9/HOXB6/HOXA11/FUZ/BMP4/DLX2/COL11A1/HOXC9/ALX3/IFT140/HOXD9/SIX4/NOG/OSR2/HOXD10/HOXD4/HOXB5/GSC/WDR19/HOXB9/MMP14/HOXB7/HOXB8/OSR1/SIX1/HOXA7/HOXA1/COL2A1/HOXA5/GRHL2/NODAL/RUNX2/HOXC11/HYAL1
GO:0061326	renal tubule development	2.4e-15	2.4e-13	57	SALL1/SOX9/MYC/HEYL/GDNF/GREB1L/POU3F3/GLI3/EYA1/SIX2/WNT11/NOTCH1/DLL1/PTCH1/FMN1/LGR4/TFAP2B/WNT7B/KIF26B/HES5/WWTR1/HOXA11/MEF2C/BMP4/IRX3/AGTR2/AQP1/SIX4/NOG/HES1/MTSS1/BCL2/WNK4/WNT6/PAX2/PAX8/STAT1/SHH/NPNT/PROM1/HOXD11/FGF2/HOXB7/OSR1/SIX1/IRX1/HS3ST3A1/FOXD1/FGF1/CITED1/AGT/COL4A1/ADAMTS16/TACSTD2/IRX2/TCF21/HS3ST3B1
GO:0007088	regulation of mitotic nuclear division	4.2e-11	1.8e-09	57	EDN3/IGF2/CD28/CDC20/PLK1/CDCA8/AURKB/RGCC/CDT1/PKMYT1/SPC24/APC/ESPL1/PDGFRB/NUSAP1/SPC25/EGF/NUF2/KNTC1/INCENP/IGF1/BMP7/USP44/ZWINT/PHIP/PDGFB/XRCC3/BUB1B/MAD2L1/CHEK1/BIRC5/RCC1/TTK/BMP4/BUB1/NEK2/CENPF/CDC25C/ANAPC15/MKI67/HASPIN/FBXO5/NDC80/BORA/TGFA/CCNB1/DLGAP5/SPHK1/CDCA2/KIF20B/CAV2/AURKA/TEX14/EDN1/DRD3/HOXA13/IL1A
GO:0032355	response to estradiol	1.5e-10	5.6e-09	57	APOB/WNT7A/SOCS2/POU4F2/ARPC1B/PTGS2/PCNA/PDGFA/PTCH1/DHH/PDGFRB/HNRNPD/CFLAR/EZH2/ALDH1A2/BMP7/CYP1B1/CD38/SSTR2/TGFB1/CCNA2/POU4F1/EGFR/CASP8/CRYAB/CALR/RARA/KIF18A/ITGA2/H2AZ1/F7/PAM/STAT3/FAM210B/TH/MMP2/HTR5A/FGF10/NQO1/IGFBP2/WNT8B/SLC6A4/MMP15/CRHBP/GJB2/SLC6A1/OXTR/ANXA1/GPER1/CCN2/COL1A1/AGT/ASS1/ESR2/CYP19A1/TACR3/PENK
GO:0022612	gland morphogenesis	3.3e-10	1.2e-08	57	TBX3/IGFBP5/NRP1/RARG/TBX2/SOX9/PAX6/NR3C1/GLI3/STAT6/TGFBR2/ID4/NOTCH1/PDGFA/HGF/DDR1/PTCH1/PROX1/SEMA3C/CFLAR/GDF7/BMP7/FBXW7/CSMD1/LIMS2/NKX3-1/TGFB1/NFIB/BMP4/EGFR/PTN/CYP7B1/NOG/PLXND1/PLXNA1/SCRIB/BCL2/CEBPB/XBP1/TGFA/MMP2/SHH/FGF10/WNT3A/NTN4/FGF1/HPN/SULF1/EDAR/TP63/WNT5A/CAV3/PGR/SNAI2/TGFB2/CAV1/HOXA13
GO:0072175	epithelial tube formation	7.7e-08	1.6e-06	57	RET/LHX2/RARG/SOX9/TWIST1/PRKACA/GDNF/BMP5/ADM/PRICKLE1/VANGL2/RGMA/SFRP2/DLC1/SOX11/CELSR1/MMRN2/PTCH1/PROX1/EGF/GDF7/SOX4/BMP7/HES5/TGFB1/FZD3/FUZ/BMP4/PODXL/IRX3/PRKACB/RARA/SIX4/NOG/SCRIB/WNT6/PAX2/PAX8/SALL4/FGF10/FGF2/LRP2/KIF20B/OSR1/HAND1/ST14/SIX1/IRX1/SHROOM3/GRHL2/NODAL/WNT5A/SDC4/TCAP/CTHRC1/TGFB2/IRX2
GO:0060048	cardiac muscle contraction	1e-07	2.1e-06	57	SGCD/PRKACA/EHD3/STC1/FGF13/ATP1B1/SCN2B/PDE5A/KCNJ5/GSN/JUP/RNF207/SCN10A/TNNI3K/PLN/ANK2/CALM3/SMAD7/ADRA1A/NOS1AP/CTNNA3/NEDD4L/SCN4B/FKBP1B/PDE4B/CXCR4/ABCC9/CHGA/CACNA1D/NPPA/TAFAZZIN/MYH7/SCN1B/KCNE4/MYL3/GSTO1/NOS1/MYL4/HCN4/KCNJ2/CACNA1C/SCN3B/GATA4/CCN2/CAV3/KCNA5/TCAP/GJA1/DSP/KCNE3/CAV1/TNNI3/TNNT2/ADRA1B/KCNE2/TPM1/KCNE5
GO:0030534	adult behavior	2.4e-07	4.4e-06	57	TMOD1/SNCG/CHL1/SLITRK6/APP/GDNF/CNTNAP2/ABAT/SLC1A2/GRM2/TRH/LGI4/CHD7/ZFHX2/DRD2/EPS8/CNTN2/CHRNB4/CHRNA5/EHMT2/NPY/DAB1/KLHL1/CHRNB1/SNCA/EFNB3/INPP5F/DMRT3/HOXD9/NR4A2/PPP1R1B/NTSR1/CXCL12/HOXD10/NRXN3/OPRK1/DRD4/ALK/PREX2/PCDH17/HOXB8/KCNJ10/GLRA1/SEZ6/SHANK2/OPRD1/DBH/CRHBP/CHRNA3/FOXA2/EN1/NRXN1/SLC7A11/DRD3/GRIN2D/CRHR1/GBX1
GO:0048015	phosphatidylinositol-mediated signaling	0.00041	0.0027	57	ERBB3/SERPINE2/SOX9/RASGRP1/TWIST1/NTRK3/PDGFRA/CD28/NPR3/PDGFA/PPP1R16B/HGF/PLCH1/RELN/PEAR1/PDGFRB/PIK3R1/PITPNM2/EGF/IGF1/PDGFB/NKX3-1/PDGFD/PIK3C2B/PLCL1/PLXNB1/HCLS1/INPP5F/EGFR/NEDD4/MAZ/ERBB4/CA8/PLCH2/WNT16/DCN/PLCL2/MYO16/PREX2/PIK3IP1/FGF2/PDGFC/FN1/HTR2B/SELP/CEP55/PIRT/GPER1/KCNH1/AGT/ANGPT1/EDN1/TGFB2/PIK3AP1/NTRK1/PIK3R5/KDR
GO:0002791	regulation of peptide secretion	0.00077	0.0045	57	UCP2/ACSL4/PASK/ABAT/TCIRG1/OXCT1/TRH/CHD7/PRKCE/CRH/GLUL/TFAP2B/ADCYAP1/DRD2/HMGN3/RAB8B/NEUROD1/SOX4/CD38/EPHA5/KCNJ11/SLC9B2/INHBB/FOXO1/RFX3/SNAP25/S100A8/VSNL1/NOS2/FKBP1B/CPT1A/BAIAP3/RFX6/CHGA/ISL1/PLA2G6/GPLD1/EFNA5/BRSK2/PAX8/HFE/HTR2C/GCK/CD74/GHRHR/CRHBP/FOXA2/TNFSF11/PCK2/GPER1/KCNA5/ADRA2A/HLA-DRB1/C1QTNF12/MYRIP/RPH3AL/BLK
GO:0071466	cellular response to xenobiotic stimulus	0.00089	0.0051	57	SOX10/MCM7/BCHE/SLCO2B1/MYC/HTR1B/SULT1B1/ACSL1/AHR/ITGB3/PCNA/SULT1A1/SULT1C4/E2F1/PRNP/FMO1/CYP26B1/EHMT2/CYP1B1/NKX3-1/MEF2C/AIM2/GSTA4/GSTO2/RORA/HSPA5/NOS2/PDE4B/CXCR4/TH/ABCC4/AOC2/GPLD1/WNK4/NAT2/FMO5/NQO1/CBR3/GSTO1/NOS1/CRHBP/TLR3/AHRR/AKR1C1/CYP26A1/NCEH1/AOX1/ACSM2B/CYP2C8/EDN1/FMO4/CYP2D6/CES3/CYP1A1/GSTA3/KCNE2/NR1I2
GO:0090087	regulation of peptide transport	0.001	0.0057	57	UCP2/ACSL4/PASK/ABAT/TCIRG1/OXCT1/TRH/CHD7/PRKCE/CRH/GLUL/TFAP2B/ADCYAP1/DRD2/HMGN3/RAB8B/NEUROD1/SOX4/CD38/EPHA5/KCNJ11/SLC9B2/INHBB/FOXO1/RFX3/SNAP25/S100A8/VSNL1/NOS2/FKBP1B/CPT1A/BAIAP3/RFX6/CHGA/ISL1/PLA2G6/GPLD1/EFNA5/BRSK2/PAX8/HFE/HTR2C/GCK/CD74/GHRHR/CRHBP/FOXA2/TNFSF11/PCK2/GPER1/KCNA5/ADRA2A/HLA-DRB1/C1QTNF12/MYRIP/RPH3AL/BLK
GO:0010952	positive regulation of peptidase activity	0.0039	0.017	57	NGFR/MYC/PCOLCE/APP/SFRP2/TFAP4/DLC1/RCN3/F3/GSN/ST18/MBP/CFLAR/MAP3K5/PERP/NKX3-1/PIDD1/ROBO1/AIM2/SNCA/SERPINB3/CASP8/KHDC1/UACA/GRIN2B/GRIN2A/CTSD/GRN/IFI16/S100A8/BCAP31/TNFSF10/PCOLCE2/TBC1D10A/CCN1/STAT3/WNT3A/NLRC4/S100A9/TNFSF15/CASP1/LAPTM5/FN1/CLEC7A/CASP10/BBC3/GPER1/AGER/NODAL/CCN2/PRR7/NLRP2/HIP1R/MAPT/CLDN4/CAV1/PYCARD
GO:0001935	endothelial cell proliferation	0.0069	0.027	57	BMPER/ITGA4/NRP1/ECM1/VSTM4/NGFR/SEMA5A/IGF2/NRARP/APLNR/ACVRL1/PGF/ITGB3/HMGB2/FLT4/F3/MMRN2/RGCC/GATA2/PPP1R16B/TIE1/PROX1/PRKD1/JCAD/EGF/ALDH1A2/AGTR1/STAT5A/APOE/PDGFB/MEF2C/POLD4/BMP4/SCG2/TNFSF12/APOA1/CXCL12/WNT2/STAT3/STAT1/MMP14/FGF10/FGF2/APLN/DBH/SPARC/FUT1/HTR2B/SULF1/LOXL2/WNT5A/CD34/CAV2/PLXNB3/THBS1/CAV1/KDR
GO:0043281	regulation of cysteine-type endopeptidase activity involved in apoptotic process	0.013	0.045	57	SERPINB9/NAIP/NGFR/SOX2/MYC/RPS6KA3/SFRP2/PTGS2/TFAP4/DLC1/F3/HGF/GSN/ST18/IFI6/CFLAR/MAP3K5/NKX3-1/PIDD1/ROBO1/SH3RF1/SNCA/BIRC5/CASP8/KHDC1/UACA/CTSD/CRYAB/AQP1/S100A8/KLF4/BCAP31/TNFSF10/CCN1/PAX2/NOL3/WNT3A/NLRC4/S100A9/TNFSF15/CASP1/LAPTM5/RAG1/CLEC7A/CASP10/BBC3/GPER1/NODAL/CCN2/PRR7/TP63/NLRP2/HIP1R/THBS1/MAPT/PYCARD/CD44
GO:0001656	metanephros development	1.3e-16	1.6e-14	56	RET/SALL1/SOX9/ITGA8/MYC/GDNF/GREB1L/POU3F3/PDGFRA/GLI3/EYA1/SIX2/SPRY1/PDGFA/PTCH1/FMN1/LGR4/PDGFRB/TFAP2B/ROBO2/WNT7B/BMP7/FOXC2/KIF26B/HES5/PDGFB/NKX3-1/WWTR1/HOXA11/BMP4/GDF6/IRX3/FRAS1/AGTR2/AQP1/SIX4/HES1/OSR2/BCL2/LAMB2/PAX2/PAX8/STAT1/SHH/FGF10/OSR1/FBN1/SIX1/IRX1/FOXD1/CITED1/CD34/SOX17/HOXC11/IRX2/TCF21
GO:0072080	nephron tubule development	1.9e-15	1.9e-13	56	SALL1/SOX9/MYC/HEYL/GDNF/GREB1L/POU3F3/GLI3/EYA1/SIX2/WNT11/NOTCH1/DLL1/PTCH1/FMN1/LGR4/TFAP2B/WNT7B/KIF26B/HES5/WWTR1/HOXA11/MEF2C/BMP4/IRX3/AGTR2/AQP1/SIX4/NOG/HES1/MTSS1/BCL2/WNK4/WNT6/PAX2/PAX8/STAT1/SHH/NPNT/PROM1/HOXD11/FGF2/HOXB7/OSR1/SIX1/IRX1/HS3ST3A1/FOXD1/FGF1/CITED1/AGT/ADAMTS16/TACSTD2/IRX2/TCF21/HS3ST3B1
GO:0001823	mesonephros development	6.8e-14	5.2e-12	56	BMPER/RET/SALL1/SOX9/MYC/CRLF1/GDNF/GREB1L/GLI3/EYA1/RARB/SIX2/WNT11/SPRY1/PTCH1/FMN1/LGR4/ROBO2/ZBTB16/BMP7/FOXC2/KIF26B/SMAD7/HOXA11/BMP4/AGTR2/FOXC1/RARA/SIX4/NOG/HES1/OSR2/BCL2/WNT6/PAX2/PAX8/SHH/NPNT/HOXD11/FGF10/FGF2/HOXB7/OSR1/SIM1/SIX1/HS3ST3A1/FOXD1/FGF1/CITED1/AGT/SDC4/SMAD6/ADAMTS16/TACSTD2/TCF21/HS3ST3B1
GO:0001704	formation of primary germ layer	4.5e-09	1.3e-07	56	ITGA4/SOX2/ITGA8/PRKACA/ETS2/EOMES/SFRP2/SNAI1/EYA1/ITGB3/ITGA3/SIX2/WNT11/LAMB1/ITGB4/CRB2/ITGB1/ITGB5/BMP7/FOXC2/HOXA11/BMP4/COL11A1/COL6A1/FOXC1/ITGAV/NOG/KLF4/COL12A1/ACVR1/GATA6/ITGA2/COL4A2/COL5A2/DUSP5/DKK1/MMP2/PAX2/MMP14/WNT3A/HAND1/MMP15/COL8A1/FN1/COL5A1/NODAL/WNT5A/LAMA3/DUSP2/GJA1/ITGA5/SOX17/EYA2/ETV2/INHBA/MMP8
GO:0090090	negative regulation of canonical Wnt signaling pathway	3.6e-07	6.1e-06	56	RBMS3/SOX10/CCDC88C/SOX9/SOX2/TPBGL/DRAXIN/TNN/PRICKLE1/SFRP2/IGFBP4/GLI3/LRP4/WNT11/NOTCH1/SFRP4/APC/SHISA6/IGFBP6/MCC/BICC1/FRZB/CDH2/APOE/WWTR1/SOX13/FOXO1/FUZ/DDIT3/TBX18/ZNRF3/NOG/SFRP5/FRMD8/NKD2/ISL1/DKK1/SHH/IGFBP2/TMEM64/LATS2/DAB2/APC2/DACT1/FERMT1/DACT3/AMER2/WNT5A/DKKL1/CTHRC1/DKK4/SNAI2/SOX17/CAV1/SHISA3/TLE6
GO:0008360	regulation of cell shape	9e-06	0.0001	56	RHOU/PARVB/PLXNA4/GAS2/CDC42EP1/RHOJ/DLC1/CDC42EP5/ARAP1/EPB41/SH3KBP1/FGD3/BAMBI/MYL12B/RHOB/EPS8/CDC42EP2/ARHGAP15/RHOC/FBLIM1/PHIP/LPAR1/RHOQ/PARVA/HEXB/PLXNB1/COCH/CDC42EP4/FES/SYNE3/PLXNA2/LST1/RHOD/SEMA4A/EPB41L3/PALM3/MYL12A/PLXND1/PLXNA1/FGD4/RHOF/RND1/FERMT2/WDR1/MYH9/FN1/HPN/SHROOM3/ANXA1/PLXNB3/MYH14/EPB42/SPTA1/PALM2AKAP2/TPM1/KDR
GO:0050729	positive regulation of inflammatory response	9e-06	0.0001	56	NAIP/TRPV4/APP/PTGS2/CD28/IL6ST/CTSC/GPRC5B/TLR4/LPL/NMI/IFI35/NFKBIZ/AGTR1/CX3CL1/RIPK1/GPSM3/SUCNR1/AIM2/SNCA/GRN/CASP4/CAMK2N1/ETS1/S100A8/HLA-E/ITGA2/NPY5R/CEBPB/C2CD4A/TLR2/TNFRSF1A/LGALS1/MGST2/ACE/PTGER3/IL33/NLRC4/S100A9/TRADD/CASP1/TLR3/TLR10/NUPR1/OSMR/TNFSF11/LGALS2/VAMP8/PTGER4/WNT5A/AGT/TAFA3/CCN4/PYCARD/FABP4/MMP8
GO:0007605	sensory perception of sound	2.6e-05	0.00027	56	TFAP2A/LRIG1/SPRY2/SLITRK6/CEMIP/POU4F2/EYA1/RIPOR2/TBX1/GABRB2/CHD7/USP53/CDH23/POU3F4/NAV2/MBP/PGAP1/PAX3/DCDC2/ADGRV1/ASIC2/ATP8B1/HEXB/BIRC5/COCH/GABRA5/SERPINB6/MYO3A/LHFPL3/DDIT3/COL11A1/EML2/GRM7/LHFPL5/CACNA1D/TH/GJC3/WDR1/LRP2/SLC1A3/MYO3B/PDZD7/GJB2/SIX1/OTOGL/HOXA1/COL2A1/HPN/COL1A1/ESPN/LOXHD1/MYH14/SNAI2/TMC2/OTOA/MYO7B
GO:0051017	actin filament bundle assembly	3.2e-05	0.00031	56	SYNPO2/ARHGAP28/NRP1/FRMD7/FHDC1/ARHGAP6/TMEFF2/DLC1/S1PR1/WNT11/RGCC/ARAP1/PAK1/PLS3/PXN/PIK3R1/EPS8/ITGB5/LIMCH1/CX3CL1/RHOC/SYNPO/LPAR1/ALMS1/LIMA1/APOA1/RHOD/FAM107A/PDLIM1/MTSS1/ARRB1/AIF1/SORBS1/FERMT2/HSP90B1/MET/PHLDB2/ELN/RHPN1/ARHGEF5/SHROOM1/RAPGEF3/EPHA1/CGNL1/ACTN1/SERPINF2/CCN2/PTGER4/ESPN/S100A10/RHPN2/SDC4/TACSTD2/PLS1/LCP1/TPM1
GO:0061572	actin filament bundle organization	7e-05	0.00062	56	SYNPO2/ARHGAP28/NRP1/FRMD7/FHDC1/ARHGAP6/TMEFF2/DLC1/S1PR1/WNT11/RGCC/ARAP1/PAK1/PLS3/PXN/PIK3R1/EPS8/ITGB5/LIMCH1/CX3CL1/RHOC/SYNPO/LPAR1/ALMS1/LIMA1/APOA1/RHOD/FAM107A/PDLIM1/MTSS1/ARRB1/AIF1/SORBS1/FERMT2/HSP90B1/MET/PHLDB2/ELN/RHPN1/ARHGEF5/SHROOM1/RAPGEF3/EPHA1/CGNL1/ACTN1/SERPINF2/CCN2/PTGER4/ESPN/S100A10/RHPN2/SDC4/TACSTD2/PLS1/LCP1/TPM1
GO:1902905	positive regulation of supramolecular fiber organization	0.00055	0.0035	56	SYNPO2/NRP1/SEMA5A/TRPV4/APP/EFEMP2/CDC42EP1/PDE4DIP/ALOX15/CDC42EP5/WNT11/RGCC/SLAIN1/PRKCE/GSN/FMN1/PROX1/PAK1/DSTN/PXN/CDC42EP2/LIMCH1/FCHSD1/CX3CL1/RHOC/SYNPO/APOE/LPAR1/CDC42EP4/FES/APOA1/MTSS1/CLU/LMOD1/PSRC1/ANKRD53/FERMT2/MET/ARHGEF5/WDR1/STMN2/RAPGEF3/CARMIL2/EPHA1/CDK5R1/SERPINF2/CCN2/CAV3/S100A10/SDC4/ACTN2/MAPT/EDN1/SCIN/PYCARD/TPM1
GO:0000075	cell cycle checkpoint	0.0023	0.011	56	PLK2/H2AX/TIMELESS/PBK/CDC20/PLK1/CDCA8/AURKB/CDT1/E2F1/RHNO1/ORC1/SPC24/APC/EME1/PROX1/SPC25/NUF2/CDC45/KNTC1/DTL/INCENP/DOT1L/USP44/ZWINT/PIDD1/XRCC3/RBBP8/BUB1B/MAD2L1/CHEK1/BIRC5/TICRR/TTK/GTSE1/FANCD2/BRCA1/BUB1/CENPF/ANAPC15/HASPIN/FBXO4/NDC80/NEK11/CLSPN/BARD1/BLM/DNA2/CCNB1/BRIP1/CDK1/BRCA2/MUC1/HORMAD1/TEX14/NABP1
GO:0032271	regulation of protein polymerization	0.013	0.046	56	TMOD1/ARHGAP28/DAAM2/SPTBN1/TMSB15A/ARPC1B/CDC42EP1/PDE4DIP/ALOX15/CDC42EP5/VILL/SLAIN1/PRKCE/COTL1/GSN/AVIL/FMN1/MYADM/PAK1/SPTBN5/PRKCD/EPS8/CDC42EP2/FCHSD1/ADD3/SNCA/HCLS1/CDC42EP4/FES/CDH5/TPPP3/MAP2/SVIL/EML2/LMOD1/PSRC1/ANKRD53/MET/SLC39A12/ELN/TMOD2/SPTAN1/CYRIA/STMN2/CARMIL2/TUBB4A/CDK5R1/CAMSAP3/CAV3/HIP1R/PFN4/MAPT/SPTA1/KANK4/SCIN/PYCARD
GO:0060993	kidney morphogenesis	1.8e-14	1.5e-12	55	SALL1/SOX9/MYC/GDNF/GREB1L/GLI3/EYA1/SIX2/WNT11/PTCH1/FMN1/LGR4/PDGFRB/WNT7B/SOX4/BMP7/KIF26B/HES5/WWTR1/HOXA11/BMP4/IRX3/FRAS1/AGTR2/ERBB4/SIX4/NOG/GCNT4/HES1/BCL2/WNK4/WNT6/PAX2/PAX8/STAT1/SHH/NPNT/HOXD11/FGF10/FGF2/HOXB7/OSR1/SIX1/IRX1/HS3ST3A1/FOXD1/FGF1/CITED1/AGT/ADAMTS16/TACSTD2/GCNT1/IRX2/TCF21/HS3ST3B1
GO:0002027	regulation of heart rate	4e-12	2.3e-10	55	SHOX2/EDN3/HCN1/EDNRB/RGS4/PRKACA/ADM/GCH1/SCN2B/EPAS1/KCNJ5/JUP/SCN10A/DRD2/TNNI3K/PLN/ANK2/CALM3/ADRA1A/NOS1AP/AGTR2/CTNNA3/RNLS/SCN4B/SPX/FKBP1B/EDNRA/ISL1/CACNA1D/KCNH6/NPPA/ADM5/AVPR1A/MYH7/ADM2/HCN2/SCN1B/KCNE4/HCN4/KCNJ2/CACNA1C/SCN3B/CAV3/KCNA5/AGT/POPDC2/EDN1/DSP/TACR3/KCNE3/CAV1/ADRA1B/KCNE2/TPM1/KCNE5
GO:0010811	positive regulation of cell-substrate adhesion	6.8e-09	1.9e-07	55	NRP1/EMILIN1/HAS2/THY1/EDIL3/DOCK5/CD36/EGFLAM/EFEMP2/NID1/ITGB3/ALOX15/PTPRJ/ITGA3/PLEKHA2/COL16A1/PRKCE/JUP/FMN1/MYADM/RRAS/ECM2/FBLN2/DISC1/CCL28/CX3CL1/NPY/PDGFB/LIMS2/RSU1/HSD17B12/P4HB/ABI3BP/APOA1/CALR/SPOCK2/CCN1/FERMT2/UTRN/NPNT/CSPG5/EPHA1/FUT1/COL8A1/FN1/CASS4/DAB2/FERMT1/EGFL6/CCDC80/S100A10/SDC4/ITGA5/VIT/KDR
GO:0014902	myotube differentiation	2.6e-08	6.5e-07	55	SHOX2/ADAMTS5/DOCK5/RCAN1/RIPOR2/CDON/NOTCH1/TBX1/HDAC9/NIBAN2/CNTNAP1/CFLAR/XK/TMEM182/ITGB1/SMYD3/IGF1/CYP26B1/MYEF2/NFATC2/BDNF/RBM38/TANC1/BHLHE41/MEF2C/PLD3/ADAM12/SIX4/ADAMTS15/BCL2/PIEZO1/XBP1/MYOCD/AVPR1A/SHH/MMP14/CD9/GDF15/MYH9/CACNA1S/WNT10B/NOS1/ADGRB3/TMEM119/SIX1/EHD2/IL4R/CAV3/KCNH1/CAV2/KLHL41/STAC3/PLPP7/MYOF/BARX2
GO:0048593	camera-type eye morphogenesis	2.6e-08	6.5e-07	55	TFAP2A/TBX2/HCN1/THY1/SOX9/PAX6/TWIST1/CRB1/STRA6/ATP8A2/COL8A2/SOX1/MEIS1/GLI3/EPHB2/FOXN4/FAT3/CDON/SOX11/NOTCH1/SIX3/BCAR3/DSCAM/DLL1/EPHB1/PROX1/TFAP2B/CRB2/ALDH1A3/RORB/MFSD2A/BMP7/FOXF2/PITX2/BMP4/IMPG2/C12orf57/MAN2A1/AQP1/MEGF11/WNT16/WNT2/STAT3/TH/PAX2/PROM1/VSX1/COL8A1/IGFN1/WNT9A/DIO3/WNT5A/PDE6C/GNAT2/KDR
GO:0006022	aminoglycan metabolic process	1.2e-07	2.5e-06	55	HAS2/EDNRB/CEMIP/EGFLAM/HS6ST2/GCNT2/CHSY3/HS3ST2/B3GNT9/GALNT5/PDGFRB/B4GALT5/EGF/CHST3/HS3ST5/PDGFB/TGFB1/TNFAIP6/CHPF/STAB2/HEXB/ITIH5/CHST1/SPOCK3/DSE/XYLT1/SLC35D2/FOXC1/CTBS/CHST7/SPOCK2/DCN/EDNRA/B3GAT1/UST/B3GNT4/GAL3ST3/ITIH3/FGF2/BGN/HPSE2/HAS3/LYVE1/HS3ST3A1/HAS1/CHST9/NDST3/IDUA/HMMR/ANGPT1/CHST5/ITIH6/HS3ST3B1/HYAL1/CD44
GO:0010977	negative regulation of neuron projection development	1.2e-06	1.7e-05	55	CDH1/NRP1/SEMA3G/THY1/SEMA5A/TRPV4/DRAXIN/FGF13/EFNB2/RGMA/ITM2C/EPHB2/FAT3/LRP4/SPOCK1/BCL11A/MINAR1/PMP22/NR2F1/SPP1/SEMA6D/SEMA5B/SEMA6A/SEMA3C/MBP/NLGN1/SEMA3D/CD38/DAB1/APOE/LPAR1/EFNB3/INPP5F/PTPRS/MAP2/DNM3/SEMA4A/B2M/HES1/RTN4RL1/SEMA3A/FSTL4/SYNGAP1/DKK1/WNT3A/GFAP/STMN2/TNR/MYLIP/RTN4R/DAB2/KLK8/ACP4/WNT5A/DCC
GO:0007612	learning	8.1e-06	9.6e-05	55	BCHE/APP/STRA6/FGF13/CHST10/CNTNAP2/MAP1A/NPTX2/TBR1/PTGS2/EPHB2/RELN/DRD2/CNTN2/ITGB1/GPR88/NEUROD2/TANC1/GRM5/CSMD1/NRGN/ARC/GABRA5/GRIN2A/PTN/SNAP25/SORCS3/PPP1R1B/NOG/NTSR1/B3GAT1/SYNGAP1/NRXN3/SLC12A5/OPRK1/TH/TLR2/DKK1/TAFA2/SHANK2/PAK6/DBH/RAPGEF3/FOXB1/TNR/ADGRB3/RAG1/SLC6A1/EN1/AGT/NRXN1/SLC7A11/DRD3/HRH1/SLC8A3
GO:0046718	viral entry into host cell	1e-05	0.00012	55	NRP1/EFNB2/ITGB3/TRIM14/MID2/CD55/TRIM6/GSN/CTSB/CD4/PVR/ITGB1/ITGB5/LAMP1/AGTR1/TRIM34/HS3ST5/SLC20A2/P4HB/SMPD1/ANPEP/EFNB3/SERPINB3/EGFR/SELPLG/TRIM21/ITGAV/TRIM59/LY6E/PLSCR1/FURIN/ITGA2/CTSL/RNASEK/IFITM3/CXCR4/TRIM62/ITGB7/IFITM2/LGALS1/AVPR1B/CDK1/TMPRSS2/CD74/IFITM1/CLDN1/PTX3/VAMP8/CAV2/HLA-DRB1/TRIM22/ITGA5/NECTIN4/CAV1/ICAM1
GO:0007584	response to nutrient	2e-05	0.00021	55	VCAM1/LRAT/BCHE/STC1/ACSL1/SFRP2/TGFBR2/PTGS2/OXCT1/CBS/LOC102724560/SPP1/LPL/CCL28/ALDH1A2/CYP26B1/BMP7/KANK2/CYP1B1/ASCL1/FES/TYMS/RARA/UCP3/SLC27A4/POSTN/ITGA2/FKBP1B/F7/XBP1/BRIP1/AKR1C3/STAT1/NQO1/SHANK2/IGFBP2/SLC6A4/SST/TBXA2R/ALPL/A2M/FOXA2/CYBB/CYP27B1/CYP26A1/GATA4/COL1A1/RUNX2/ASS1/SNAI2/CYP1A1/IL1A/STC2/PENK/PHEX
GO:0007292	female gamete generation	5.4e-05	0.0005	55	CDC25B/GAS2/PLAT/PTGS2/PLK1/PIWIL2/PDE5A/NPR2/NCAPH/CCNB2/KASH5/PDE3A/IGF1/EHMT2/TNFAIP6/INHBB/HEXB/TTK/TOP2A/C14orf39/PTN/AMH/SHB/YBX2/FBXO5/ASPM/BCL2/NDC80/EDNRA/MCM8/MMP2/NOS3/HROB/BRCA2/GDF9/HORMAD1/ADAMTS1/BRME1/BMPR1B/INSL3/AFP/BNC1/NPM2/PTX3/MEI4/MMP19/MSH4/NPPC/IL4R/DMC1/AURKA/PGR/EDN1/SOHLH2/INHBA
GO:0043271	negative regulation of ion transport	0.00024	0.0017	55	SERPINE2/GPM6B/TWIST1/RGS4/HTR1B/STC1/ABAT/PTGS2/EPHB2/TRH/GABRE/SFRP4/PRKCE/C4orf3/DRD2/ATP7A/PLN/CALM3/ADRA2C/SNCA/NEDD4/SLC43A1/PPP3CC/NEDD4L/TRDN/NTSR1/HES1/WNK2/FKBP1B/BCL2/NPY5R/GRM7/WNK4/DRD4/CBARP/NOS3/ACE/TCAF2/OSR1/PLA2R1/KCNE4/GSTO1/NOS1/REM1/CAV3/ADRA2A/ACTN2/DRD3/SLN/KCNE3/CAV1/HRH3/CRHR1/KCNE2/KCNE5
GO:1902904	negative regulation of supramolecular fiber organization	0.00033	0.0023	55	TMOD1/ARHGAP28/FRMD7/EMILIN1/SPTBN1/TMSB15A/ARHGAP6/FGF13/TMEFF2/DLC1/S1PR1/VILL/ARAP1/GSN/AVIL/APC/MYADM/PIK3R1/SPTBN5/PRKCD/EPS8/ADD3/APOE/SNCA/LIMA1/CDH5/MAP2/CRYAB/SVIL/TPX2/CLU/MID1/EML2/LMOD1/MET/PHLDB2/RHPN1/TMOD2/SPTAN1/CHADL/STMN2/CARMIL2/TUBB4A/GMFG/CGNL1/APC2/CAMSAP3/CAV3/RHPN2/HIP1R/PFN4/TACSTD2/SPTA1/KANK4/SCIN
GO:0050680	negative regulation of epithelial cell proliferation	0.00099	0.0056	55	NGFR/TGFBR3/SOX9/SOX2/PAX6/SERPINF1/ACVRL1/EFNB2/SFRP2/DUSP10/NOTCH1/MMRN2/RGCC/INTU/PTCH1/DRD2/RAP1GAP/FBXW7/MCC/APOE/LIMS2/NKX3-1/ROBO1/TGFB1/RIDA/MEF2C/NFIB/BMP4/SCG2/B2M/IRF6/MTSS1/ISL1/GDF5/STAT1/CD109/BRCA2/KRT4/SPARC/KLF9/WNT10B/RUNX3/NUPR1/EAF2/DAB2/HPN/SULF1/WNT5A/CAV2/THBS1/SNAI2/TGFB2/CAV1/PHOX2B/A4GNT
GO:0090276	regulation of peptide hormone secretion	0.0015	0.0079	55	UCP2/ACSL4/PASK/ABAT/TCIRG1/OXCT1/TRH/CHD7/PRKCE/CRH/GLUL/TFAP2B/ADCYAP1/DRD2/HMGN3/RAB8B/NEUROD1/SOX4/CD38/EPHA5/KCNJ11/SLC9B2/INHBB/FOXO1/RFX3/SNAP25/VSNL1/NOS2/FKBP1B/CPT1A/BAIAP3/RFX6/CHGA/ISL1/PLA2G6/GPLD1/EFNA5/BRSK2/PAX8/HFE/HTR2C/GCK/GHRHR/CRHBP/FOXA2/TNFSF11/PCK2/GPER1/KCNA5/ADRA2A/HLA-DRB1/C1QTNF12/MYRIP/RPH3AL/BLK
GO:0030073	insulin secretion	0.0026	0.012	55	ACVR2B/UCP2/ACSL4/MAFA/RAPGEF4/ABAT/TCIRG1/OXCT1/TRH/PRKCE/GLUL/TFAP2B/ADCYAP1/DRD2/HMGN3/NEUROD1/SOX4/CD38/EPHA5/KCNJ11/SLC9B2/INHBB/FOXO1/RFX3/SNAP25/ILDR2/VSNL1/CPLX1/NOS2/FKBP1B/CPT1A/BAIAP3/RFX6/CHGA/ISL1/PLA2G6/GPLD1/EFNA5/BRSK2/GCK/VGF/FOXA2/ANXA1/PCK2/PTPRN/GPER1/KCNA5/ADRA2A/HLA-DRB1/C1QTNF12/MYRIP/CLTRN/RPH3AL/GAL/BLK
GO:0099504	synaptic vesicle cycle	0.0078	0.03	55	SNCG/GRIN3A/RIMS1/WNT7A/HTR1B/CADPS/RAPGEF4/PLD1/SLC32A1/CHRM2/SYT2/CHRNA6/P2RX7/DRD2/NLGN1/CHRNA5/CALM3/RIMS4/CHRNB3/CDH2/ADRA1A/SNCA/SLC4A8/STX3/RAB27B/RIMS3/DNAJC6/DNM3/SNAP25/PPP3CC/STON2/CPLX1/UNC13A/SCRIB/PRKCG/NAPB/TH/BRSK2/PCDH17/WNT3A/SYT4/SH3GL2/SLC18A1/SYNJ2/SYN3/CSPG5/SNPH/CDK5R1/SYP/CPLX2/PACSIN1/SNAP91/APBA1/ADRA2A/SNCB
GO:0021675	nerve development	1.3e-17	2.2e-15	54	ITGA4/ERBB3/RET/DRGX/TFAP2A/NRP1/VCAM1/SALL1/LRIG1/SERPINE2/NGFR/KCNA2/SLITRK6/NGF/PLXNA4/RNF165/GLI3/TCIRG1/NEUROG1/EPHB2/ACKR3/TBX1/GABRB2/MAFB/CHD7/HOXD3/EPHB1/ADARB1/NAV2/CNGB1/BDNF/ECE1/LPAR1/ATP8B1/POU4F1/GABRA5/NKX2-2/SIX4/HES1/PLXNA1/SEMA3A/EDNRA/PRKCG/ISL1/PAX2/SLC1A3/SIX1/HOXA1/SULF1/TIFAB/PHOX2A/EDN1/NTRK1/PHOX2B
GO:0060840	artery development	1.6e-11	7.8e-10	54	NRP1/TBX2/ACVR2B/NGFR/ADGRF5/APLNR/PRICKLE1/STRA6/ACVRL1/APOB/EFNB2/EFEMP2/ENG/GLI3/EYA1/WNT11/NOTCH1/PRRX1/TBX1/CHD7/PROX1/PDGFRB/TFAP2B/ROBO2/SOX4/FOXC2/SMAD7/APOE/NKX3-1/ROBO1/BMP4/DDIT3/FOXC1/NOG/HES1/FKBP10/PLXND1/EDNRA/ADAMTS9/COL3A1/MYOCD/SLC2A10/SHH/LOX/LRP2/MYLK/SIX1/HOXA1/HAND2/LOXL1/SMAD6/EDN1/TGFB2/HOXA13
GO:0030048	actin filament-based movement	3.3e-07	5.7e-06	54	SGCD/CCDC88C/STC1/FGF13/SYNE2/SCN2B/KCNJ5/GSN/JUP/RNF207/FRMD6/MYO1D/WIPF3/PLN/ANK2/LIMCH1/PARVA/MYO1C/NOS1AP/CTNNA3/WIPF1/NEDD4L/SCN4B/ACTC1/PDE4B/ABCC9/CACNA1D/MYO1F/MYH7/MYH9/SCN1B/MYH3/KCNE4/HCN4/MYO1E/MYO5C/KCNJ2/CACNA1C/SCN3B/GATA4/CAV3/KCNA5/GJA1/DSP/MYH14/MYO1H/MYO5B/KCNE3/CAV1/TNNT2/MYO7B/KCNE2/TPM1/KCNE5
GO:0006865	amino acid transport	9.2e-06	0.00011	54	RGS4/HTR1B/SLC17A5/ABAT/SERINC3/SLC1A2/GRM2/TRH/SLC32A1/SLC7A14/SLC36A1/P2RX7/XK/ITGB1/SLC7A8/OCA2/SNCA/SLC12A2/SLC7A3/SLC43A1/SFXN2/SLC6A20/SFXN3/NTSR1/NPY5R/SLC25A13/GRM7/SLC6A11/SLC22A4/AVPR1B/TRPC4/SLC66A1L/AVPR1A/KCNJ10/SYT4/LRRC8C/KMO/SLC1A3/SLC7A2/GFAP/TSPO2/SLC6A1/SLC6A17/SLC6A13/SLC7A9/GRM1/APBA1/AGT/SLC7A11/GJA1/CLTRN/SLC6A12/HRH3/SLC6A7
GO:0007043	cell-cell junction assembly	2.7e-05	0.00028	54	CLDN11/TRPV4/APLNR/PRKACA/CDH19/CDH11/CNTNAP2/SNAI1/EPHB2/WNT11/JUP/APC/AFDN/CNTNAP1/CDH24/ANK2/SMAD7/RHOC/HOPX/CDH8/CDH2/TLN1/GJB1/MYO1C/CDH5/PRKCH/TBX5/IRX3/ECT2/TLN2/EPB41L3/CDH20/CLDN2/VCL/CLDN14/FBF1/DSG1/FRMPD2/ACE/CD9/WDR1/CDH12/GJB2/CLDN1/CDH9/GRHL2/CDH22/AGT/GJA1/CLDN4/SNAI2/PKP3/CAV1/CLDN7
GO:1990845	adaptive thermogenesis	0.00013	0.001	54	ACVR2B/ADAMTS5/UCP2/TRPV4/CD36/LAMA4/ACSL1/NOVA2/LNPEP/STAT6/IL18R1/NOTCH1/NPR3/EPAS1/TLR4/ACHE/APC/LGR4/GADD45G/TRPV2/ADCYAP1/PPARGC1A/NOVA1/FOXC2/HOXC10/ALMS1/PLCL1/DIO2/DDIT3/YBX2/UCP3/TRPM8/LEPR/CXCR4/CEBPB/ALDH1A1/PLCL2/ACADL/CMKLR1/KSR2/DBH/WNT10B/PDGFC/ESRRG/ALPL/OXTR/IL4R/GJA1/SLN/CAV1/TSHR/IRF4/FABP4/PHOX2B
GO:0050792	regulation of viral process	0.00019	0.0014	54	NR5A2/STOM/BST2/ZFP36/PPIE/CD28/NOTCH1/TRIM14/MID2/MX1/TRIM6/GSN/PROX1/ADARB1/CD4/CXCL8/TOP2B/SHFL/TRIM34/HS3ST5/RNASEL/P4HB/SMPD1/APOBEC3G/TOP2A/BTBD17/TRIM21/TRIM59/APOBEC3C/LY6E/OAS1/PLSCR1/IFI16/FURIN/APOBEC3F/BCL2/IFITM3/IFIH1/CXCR4/TRIM62/IFITM2/LGALS1/STAT1/TMPRSS2/ZC3HAV1/MDFIC/APOBEC3D/CD74/IFITM1/ISG15/MBL2/PTX3/HLA-DRB1/TRIM22
GO:0046890	regulation of lipid biosynthetic process	0.0039	0.017	54	ADGRF5/PLIN5/BMP5/ADM/APOB/NR3C1/CCDC3/SNAI1/PTGS2/PDGFA/KLHL25/AVIL/DHH/PROX1/PRKCD/PDK4/MFSD2A/FBXW7/DGAT2/APOE/PDGFB/FABP3/BRCA1/RAB38/FITM2/APOA1/ABCD1/CCN1/PLA2G6/SORBS1/SPHK1/GPLD1/ACADL/APOC1/AKR1C3/AVPR1A/HTR2C/CD74/CLCN2/IGFBP7/HTR2B/DAB2/FGF1/CYP27B1/ABCG4/ANXA1/ABCD2/GPER1/FGF19/DKKL1/SNAI2/IL1A/STAR/ASXL3
GO:0001657	ureteric bud development	4.1e-13	2.7e-11	53	BMPER/RET/SALL1/SOX9/MYC/CRLF1/GDNF/GREB1L/GLI3/EYA1/RARB/SIX2/WNT11/SPRY1/PTCH1/FMN1/LGR4/ROBO2/BMP7/FOXC2/KIF26B/SMAD7/HOXA11/BMP4/AGTR2/FOXC1/RARA/SIX4/NOG/HES1/BCL2/WNT6/PAX2/PAX8/SHH/NPNT/HOXD11/FGF2/HOXB7/OSR1/SIM1/SIX1/HS3ST3A1/FOXD1/FGF1/CITED1/AGT/SDC4/SMAD6/ADAMTS16/TACSTD2/TCF21/HS3ST3B1
GO:0072163	mesonephric epithelium development	7.1e-13	4.4e-11	53	BMPER/RET/SALL1/SOX9/MYC/CRLF1/GDNF/GREB1L/GLI3/EYA1/RARB/SIX2/WNT11/SPRY1/PTCH1/FMN1/LGR4/ROBO2/BMP7/FOXC2/KIF26B/SMAD7/HOXA11/BMP4/AGTR2/FOXC1/RARA/SIX4/NOG/HES1/BCL2/WNT6/PAX2/PAX8/SHH/NPNT/HOXD11/FGF2/HOXB7/OSR1/SIM1/SIX1/HS3ST3A1/FOXD1/FGF1/CITED1/AGT/SDC4/SMAD6/ADAMTS16/TACSTD2/TCF21/HS3ST3B1
GO:0072164	mesonephric tubule development	7.1e-13	4.4e-11	53	BMPER/RET/SALL1/SOX9/MYC/CRLF1/GDNF/GREB1L/GLI3/EYA1/RARB/SIX2/WNT11/SPRY1/PTCH1/FMN1/LGR4/ROBO2/BMP7/FOXC2/KIF26B/SMAD7/HOXA11/BMP4/AGTR2/FOXC1/RARA/SIX4/NOG/HES1/BCL2/WNT6/PAX2/PAX8/SHH/NPNT/HOXD11/FGF2/HOXB7/OSR1/SIM1/SIX1/HS3ST3A1/FOXD1/FGF1/CITED1/AGT/SDC4/SMAD6/ADAMTS16/TACSTD2/TCF21/HS3ST3B1
GO:0032963	collagen metabolic process	6.1e-11	2.6e-09	53	EMILIN1/PCOLCE/ENG/FAP/RCN3/DDR2/RGCC/TNS2/CTSB/PDGFRB/MMP16/PLOD3/P2RX7/P3H1/CYGB/ITGB1/MMP25/TGFB1/MFAP4/MMP10/ADAMTS2/BMP4/SERPINH1/RETREG1/CREB3L1/CST3/CTSK/FURIN/ITGA2/CTSS/CTSL/MMP11/MMP2/MMP14/COL1A2/ERRFI1/TRAM2/MMP15/COL5A1/SERPINF2/MMP19/CCN2/COL1A1/NPPC/ADAMTS3/MMP24/P3H2/RUNX1/MMP20/KLK6/ADAMTS14/INHBA/MMP8
GO:0030282	bone mineralization	3e-08	7.3e-07	53	TFAP2A/MGP/ECM1/ACVR2B/SOX9/GPM6B/TWIST1/OMD/TENT5A/ALOX15/PTGS2/SNX10/S1PR1/WNT11/FGFR3/DDR2/PTH1R/LGR4/PKDCC/P2RX7/IBSP/ASPN/IGF1/BMP7/ADGRV1/TGFB1/RSPO2/MEF2C/BMP4/ANKH/PTN/PTHLH/FZD9/ACVR1/IFITM5/OSR2/CCN1/CLEC3B/SGMS2/ANO6/COL1A2/LOX/CCR1/OSR1/BMPR1B/WNT10B/ISG15/TMEM119/PHOSPHO1/ALPL/CYP27B1/FBN2/PHEX
GO:0098659	inorganic cation import across plasma membrane	8e-08	1.7e-06	53	TRPV4/ATP1B1/KCNJ5/SLC9A9/PRNP/SLC24A2/TRPV2/SLC9A2/STEAP2/SLC12A1/KCNJ6/KCNJ9/KCNJ11/SLC12A2/SLC24A1/KCNJ12/SLC9A7/KCNK5/SLC12A7/CNGA3/PPP3CC/SLC12A4/WNK2/SLC12A5/ABCC9/CACNA1D/GRM6/WNK4/SLC39A12/HFE/KCNJ10/SLC9C2/CACNA1B/HCN2/KCNK9/CACNA1S/KCNJ1/HCN4/KCNJ2/CACNA1C/KCNJ4/SLC6A1/FXYD2/CACNA1E/SLC9A4/KCNJ16/SLC5A1/SLC9C1/SLC8A3/ATP1A3/SLC39A4/KCNJ13/KCNE2
GO:0099587	inorganic ion import across plasma membrane	8e-08	1.7e-06	53	TRPV4/ATP1B1/KCNJ5/SLC9A9/PRNP/SLC24A2/TRPV2/SLC9A2/STEAP2/SLC12A1/KCNJ6/KCNJ9/KCNJ11/SLC12A2/SLC24A1/KCNJ12/SLC9A7/KCNK5/SLC12A7/CNGA3/PPP3CC/SLC12A4/WNK2/SLC12A5/ABCC9/CACNA1D/GRM6/WNK4/SLC39A12/HFE/KCNJ10/SLC9C2/CACNA1B/HCN2/KCNK9/CACNA1S/KCNJ1/HCN4/KCNJ2/CACNA1C/KCNJ4/SLC6A1/FXYD2/CACNA1E/SLC9A4/KCNJ16/SLC5A1/SLC9C1/SLC8A3/ATP1A3/SLC39A4/KCNJ13/KCNE2
GO:0007266	Rho protein signal transduction	4e-06	5.1e-05	53	RHOU/STARD13/GPR17/NRP1/LPAR6/NGFR/ARHGAP6/ARHGDIB/STARD8/CDC42EP1/RHOJ/DLC1/ITGA3/RIPOR2/ARHGAP42/CDC42EP5/CELSR1/PDGFRB/ADGRG1/RHOB/EPS8/CDC42EP2/ARHGAP1/ITGB1/AGTR1/KANK2/APOE/ROBO1/LPAR1/ADRA1A/RTKN/CDC42EP4/RACGAP1/APOA1/RASGRF2/RHOD/F2RL2/ROPN1B/ARHGEF28/CCDC125/ARRB1/CAVIN4/COL3A1/MET/COL1A2/ARHGAP29/CNKSR1/BCL6/RTN4R/RASGRF1/ADRA2A/ARHGDIG/GPR20
GO:0009799	specification of symmetry	6.5e-06	7.8e-05	53	TBX3/TBX2/ACVR2B/DAAM2/APLNR/VANGL2/ENG/TGFBR2/FOXN4/NBL1/MICOS10-NBL1/NOTCH1/TBX1/DLL1/RNF207/ALDH1A2/DISP1/BICC1/PITX2/MEF2C/BMP4/NKX3-2/ASB2/PCSK6/DDIT3/RFX3/DNAI1/IFT140/ACVR1/DNAAF1/ODAD2/SHH/DNAAF11/FGF10/WNT3A/PKD1L1/PIERCE1/WNT8B/ODAD3/HAND1/GREM2/ENKUR/GATA4/HAND2/SOX18/NODAL/MICAL2/WNT5A/ZIC3/DNAAF3/SOX17/DNAI2/RIPPLY2
GO:0051384	response to glucocorticoid	6.5e-06	7.8e-05	53	BCHE/GHR/ADM/SERPINF1/NR3C1/STC1/NTRK3/PLAT/ZFP36/PTGS2/TFAP4/PCNA/FBXO32/SLIT3/CFLAR/ACSBG1/WNT7B/GPR83/SMYD3/CALM3/CYP1B1/FIBIN/SSTR2/TYMS/AQP1/UCP3/FAM107A/ACVR1/CDO1/BCL2/PAM/ISL1/AIF1/TH/MSTN/AVPR1A/ACE/IGFBP2/ERRFI1/GHRHR/KLF9/GJB2/IGFBP7/ALPL/A2M/CLDN1/ANXA1/PCK2/PAPPA/PCSK1/ASS1/EDN1/APOA2
GO:0051092	positive regulation of NF-kappaB transcription factor activity	8.6e-05	0.00073	53	APP/CD36/IL1RAP/IL18R1/TRIM14/MID2/IRAK1/TRAF1/TLR4/TRIM6/NTS/PRKD1/CFLAR/CAPN3/RTKN2/CX3CL1/RHEBL1/TRIM34/RIPK1/CAMK2A/PIDD1/AIM2/PRKCH/AMH/TRIM21/NTSR1/S100A8/CLU/TRIM62/STAT3/MYD88/TLR2/SPHK1/ALK/NLRC4/S100A9/TRADD/TLR3/TLR6/TNFSF11/IRAK2/CLEC7A/TICAM1/AGER/IL18RAP/WNT5A/RIPK4/AGT/TRIM22/CAV1/NTRK1/PYCARD/RIPK3
GO:1902850	microtubule cytoskeleton organization involved in mitosis	0.00043	0.0028	53	INSC/PLK2/SPRY2/PAX6/MYBL2/WDR62/KIFC1/NDEL1/CDC20/SPRY1/PLK1/CDCA8/AURKB/SAPCD2/CENPH/ESPL1/NUSAP1/KIF15/SPC25/NUF2/TACC3/ITGB1/GNAI1/INCENP/GOLGA2/FAM110A/KIF4A/MAD2L1/BIRC5/RCC1/TTK/CCSAP/GPSM2/RACGAP1/NEK2/TPX2/KIF11/CENPA/NDC80/MAP10/KIF23/PSRC1/ANKRD53/BORA/CCNB1/DLGAP5/FGF10/CENPE/GPSM1/CCDC61/AURKA/GJA1/TOGARAM2
GO:0071453	cellular response to oxygen levels	0.0026	0.012	53	MYC/TWIST1/STOX1/STC1/POU4F2/PTGS2/NOTCH1/DDR2/CBS/LOC102724560/RGCC/IRAK1/PRKCE/EPAS1/E2F1/ATP7A/CFLAR/CHCHD2/KCNK3/BMP7/ATP6V1A/PTGIS/TERT/NKX3-1/CCNA2/LPAR1/P4HB/SUV39H2/FOXO1/SUV39H1/RORA/AQP1/LMNA/GATA6/NDRG1/AK4/BCL2/CPEB1/KCNK2/GNGT1/BRIP1/NOL3/OPRD1/JUND/VASN/CYBB/KCND2/CD34/EDN1/SLC8A3/SCN2A/CAV1/STC2
GO:0030278	regulation of ossification	6.3e-08	1.4e-06	52	TFAP2A/MGP/ECM1/ACVR2B/SOX9/GPM6B/TWIST1/OMD/TENT5A/S1PR1/LRP4/SIX2/SOX11/NOTCH1/DDR2/INTU/DHRS3/PKDCC/P2RX7/ZBTB16/BMP7/SMAD7/ADGRV1/TGFB1/MEF2C/BMP4/ANKH/PTN/FZD9/ACVR1/IFITM5/OSR2/BCL2/CCN1/SGMS2/ANO6/DKK1/TPH1/CCR1/OSR1/BMPR1B/WNT10B/ISG15/TMEM119/PHOSPHO1/CYP27B1/PTGER4/WNT5A/RUNX2/SMAD6/FBN2/TGFB2
GO:0030879	mammary gland development	5.7e-06	7e-05	52	TBX3/IGFBP5/TBX2/SOX9/NR3C1/SOCS2/IQGAP3/GLI3/STAT6/TGFBR2/NRG1/DDR1/PTCH1/ATP7A/EGF/GLI2/WNT7B/STAT5A/CSMD1/HOXA9/ROBO1/ATP2C2/BMP4/ERBB4/HOXD9/IRF6/ITGA2/CDO1/SCRIB/WNT2/CEBPB/PAM/XBP1/TGFA/HOXB9/TPH1/FGF10/FGF2/APLN/WNT3A/BRCA2/GHRHR/FOXB1/TNFSF11/OXTR/HOXA5/WNT5A/CAV3/PGR/NEURL1/CYP19A1/CAV1
GO:0009855	determination of bilateral symmetry	1.2e-05	0.00013	52	TBX3/TBX2/ACVR2B/DAAM2/APLNR/VANGL2/ENG/TGFBR2/FOXN4/NBL1/MICOS10-NBL1/NOTCH1/TBX1/DLL1/RNF207/ALDH1A2/DISP1/BICC1/PITX2/MEF2C/NKX3-2/ASB2/PCSK6/DDIT3/RFX3/DNAI1/IFT140/ACVR1/DNAAF1/ODAD2/SHH/DNAAF11/FGF10/WNT3A/PKD1L1/PIERCE1/WNT8B/ODAD3/HAND1/GREM2/ENKUR/GATA4/HAND2/SOX18/NODAL/MICAL2/WNT5A/ZIC3/DNAAF3/SOX17/DNAI2/RIPPLY2
GO:0051592	response to calcium ion	4.4e-05	0.00041	52	SYT15/ITPR3/CPNE9/S100A16/CPNE4/ALOX15/SYT2/HNRNPD/P2RX7/NLGN1/CAPN3/SYT6/CALM3/NEUROD2/HPCA/ADGRV1/SUCNR1/INHBB/MEF2C/SMPD1/CPNE6/RASA4/NEDD4/ECT2/HSPA5/SYT17/CPNE7/SLC25A13/JUNB/ANXA11/RASA4B/GPLD1/SYT10/AKR1C3/SYT4/MTTP/CPNE8/CACNG2/CRHBP/CPNE5/JUND/SLC6A1/PCSK1/WNT5A/KCNH1/RASGRP2/THBS1/EDN1/CAV1/ITPKA/TNNT2/PENK
GO:0106106	cold-induced thermogenesis	4.4e-05	0.00041	52	ACVR2B/ADAMTS5/UCP2/CD36/LAMA4/ACSL1/NOVA2/LNPEP/STAT6/IL18R1/NOTCH1/NPR3/EPAS1/TLR4/ACHE/APC/LGR4/GADD45G/TRPV2/ADCYAP1/PPARGC1A/NOVA1/FOXC2/HOXC10/ALMS1/PLCL1/DIO2/DDIT3/YBX2/TRPM8/LEPR/CXCR4/CEBPB/ALDH1A1/PLCL2/ACADL/CMKLR1/KSR2/DBH/WNT10B/PDGFC/ESRRG/ALPL/OXTR/IL4R/GJA1/SLN/CAV1/TSHR/IRF4/FABP4/PHOX2B
GO:0120161	regulation of cold-induced thermogenesis	4.4e-05	0.00041	52	ACVR2B/ADAMTS5/UCP2/CD36/LAMA4/ACSL1/NOVA2/LNPEP/STAT6/IL18R1/NOTCH1/NPR3/EPAS1/TLR4/ACHE/APC/LGR4/GADD45G/TRPV2/ADCYAP1/PPARGC1A/NOVA1/FOXC2/HOXC10/ALMS1/PLCL1/DIO2/DDIT3/YBX2/TRPM8/LEPR/CXCR4/CEBPB/ALDH1A1/PLCL2/ACADL/CMKLR1/KSR2/DBH/WNT10B/PDGFC/ESRRG/ALPL/OXTR/IL4R/GJA1/SLN/CAV1/TSHR/IRF4/FABP4/PHOX2B
GO:0046546	development of primary male sexual characteristics	5.4e-05	0.00049	52	LHFPL2/TFAP2C/SOX9/PDGFRA/GFRA1/SFRP2/HOXA10/HMGB2/PDGFA/BIK/ADAM29/DHH/PDGFRB/ADGRG1/CYP1B1/CSMD1/HOXA9/NKX3-1/INHBB/HOXA11/NASP/MAMLD1/ZFPM2/AMH/NUDT1/RARA/KIF18A/SIX4/TNFSF10/ASPM/GATA6/BCL2/BRIP1/AKR1C3/MMP14/DNAAF11/ACE/LRP2/INSL3/TLR3/NUPR1/NKX2-1/NHLH2/GATA4/WNT5A/SOX15/TGFB2/NTRK1/TCF21/IL1A/MAS1/INHBA
GO:0007189	adenylate cyclase-activating G protein-coupled receptor signaling pathway	0.00029	0.0021	52	ADGRG2/ADGRF5/ADM/CALCRL/RAPGEF4/GPR12/RAPGEF2/S1PR1/ADGRG6/PTH1R/GNAL/LPAR3/ADCY7/ADCYAP1/DRD2/ADGRG1/PLN/LPAR1/ADRA2C/ADRA1A/PTHLH/ADCY2/PTGER2/ADGRB2/PDE4B/S1PR2/S1PR3/CHGA/PTGIR/ADGRG4/ADM5/LPAR2/HTR5A/PTGER3/ADGRE5/ADM2/GHRHR/GLP1R/ADGRB3/GPR6/TBXA2R/GPER1/PTGER4/ADGRF3/GPR78/ADRA2A/MRAP2/DRD3/ADCY4/TSHR/ADRA1B/CRHR1
GO:0051494	negative regulation of cytoskeleton organization	0.0011	0.006	52	TMOD1/ARHGAP28/FRMD7/SPTBN1/TMSB15A/ARHGAP6/FGF13/TMEFF2/DLC1/S1PR1/VILL/ARAP1/GSN/AVIL/APC/MYADM/PIK3R1/SPTBN5/PRKCD/EPS8/ADD3/MDM1/SNCA/LIMA1/CDH5/BRCA1/MAP2/SVIL/TPX2/MID1/EML2/LMOD1/MET/PHLDB2/RHPN1/TMOD2/SPTAN1/STMN2/CARMIL2/TUBB4A/GMFG/CGNL1/APC2/CAMSAP3/CAV3/RHPN2/HIP1R/PFN4/TACSTD2/SPTA1/KANK4/SCIN
GO:0007254	JNK cascade	0.003	0.013	52	NAIP/TRPV4/RASGRP1/APP/PHLPP1/WNT7A/SFRP2/ARHGEF6/DUSP10/CDC42EP5/FLT4/IRAK1/TRAF1/TLR4/EPHB1/TNIK/GADD45G/MAP3K5/WNT7B/RIPK1/SH3RF1/MAPK10/SERPINB3/EGFR/PJA2/RASSF2/WNT16/UNC5CL/SEMA3A/MAP3K11/NPPA/MYD88/SH3RF3/MDFIC/ULK4/LTBR/TLR3/MECOM/TNFSF11/DACT1/SERPINF2/EDAR/AGER/CCN2/FGF19/PTGER4/WNT5A/KLHL31/GADD45B/IL1A/PYCARD/MMP8
GO:1905475	regulation of protein localization to membrane	0.003	0.013	52	CNST/STOM/SPTBN1/CEMIP/EPHB2/ITGA3/LRP4/TMBIM1/PRKCE/TAMALIN/NHLRC1/GSN/STAC/PRNP/SHISA6/PKDCC/PIK3R1/ITGB1/HPCA/GPC5/CDH2/TGFB1/TNFAIP6/RHOQ/MYO1C/EGFR/STX3/EPHA3/PRKCH/PID1/FZD9/GPC4/STAC2/NKD2/SORBS1/MMP14/WNT3A/TCAF2/LDLRAP1/LGALS3/CACNG2/CDK5R1/DAB2/BBC3/GPER1/VAMP8/ABI3/FRRS1L/MRAP2/STAC3/SLC7A11/PLS1
GO:0000725	recombinational repair	0.0034	0.015	52	MCM7/MCM2/MCM5/GINS2/RADX/H2AX/MCM4/TIMELESS/SLF1/YEATS4/NSMCE4A/MCM3/RHNO1/XRCC2/MBTD1/TEX15/CDC45/RAD54L/KASH5/FEN1/TONSL/RNF138/XRCC3/RBBP8/RAD51AP1/RECQL4/WRAP53/CHEK1/RPA3/BRCA1/SAMHD1/EID3/RMI2/MCM6/CDC7/GINS4/POLQ/BLM/MCM8/SLX1B/MMS22L/CGAS/HROB/SFR1/BRCA2/RMI1/AUNIP/FANCB/SLX1A/ANKLE1/DMC1/NABP1
GO:0010469	regulation of signaling receptor activity	0.0044	0.018	52	NRP1/APP/NPTX2/EPHB2/SHC1/RELN/CRH/CACNG5/GPRC5A/SHISA6/PRKCD/NLGN1/EGF/ITGB1/FBXW7/CACNG4/SHISA9/LYNX1/MEF2C/ADRA2C/NETO2/HBEGF/ARC/CNRIP1/AGTR2/RASGRF2/NOG/LY6E/PHLDA2/TGFA/DKK1/HFE/TAFA1/PRRT1/ERRFI1/CNIH2/CACNG2/CRHBP/GREM2/MUC4/CAV3/DKKL1/RASGRF1/NPTXR/ADRA2A/ESR2/PLAU/EDN1/DKK4/NEURL1/GSG1L/ZFYVE28
GO:0006575	cellular modified amino acid metabolic process	0.008	0.031	52	CKB/SULT1B1/SERINC3/GCH1/SLC1A2/FOLH1/ALDH1L2/CTSB/PLOD2/PLOD3/CKMT1A/MFSD2A/OSBPL10/GSTK1/PRODH/PCYOX1/SLCO1C1/GSTA4/DIO2/GSTO2/DUOX1/TYMS/GSTM5/CKMT1B/SLC6A8/SARDH/CTSK/SERINC2/PLSCR1/GCNT4/CPT1A/SLC25A32/MTHFD2/SLC22A4/ALDH1L1/ACADL/DHFR/BBOX1/MGST2/PAX8/TG/GNMT/GGT5/GSTO1/HPN/DIO3/CPQ/ASS1/ABHD12B/SLC7A11/GSTA3/BHMT
GO:1905952	regulation of lipid localization	0.014	0.048	52	LRAT/PLA2G4A/PLIN5/ABCA8/CD36/ATP8A2/APOB/ACSL1/ITGB3/SPP1/CRH/PTCH1/LPL/P2RX7/PRKCD/EGF/ABCB4/OSBPL6/AGTR1/APOE/NKX3-1/FABP3/SURF4/FITM2/APOA1/DISP3/ITGAV/FURIN/NTSR1/C1QTNF1/PLA2G6/APOC1/AVPR1B/SHH/GDF9/LDLRAP1/PLA2R1/VSTM2A/ANXA2/TNFSF11/DAB2/CYP4A11/ABCG4/AGT/THBS1/EDN1/CYP19A1/CAV1/GAL/IL1A/CRHR1/APOA2
GO:0042472	inner ear morphogenesis	1.4e-10	5.4e-09	51	TBX3/FOXG1/TFAP2A/TBX2/LRIG1/SPRY2/SOX9/ITGA8/SLITRK6/STOX1/ATP8A2/OTX1/EYA1/NEUROG1/EPHB2/PRRX1/LRIG3/TBX1/MAFB/GATA2/CHD7/CDH23/POU3F4/PROX1/DLX6/DLX5/ALDH1A3/FRZB/FZD3/MYO3A/COL11A1/TBX18/SIX4/SCRIB/LHFPL5/GBX2/PAX2/PAX8/FGF10/WNT3A/MYO3B/PDZD7/SIX1/HOXA1/COL2A1/HPN/WNT5A/TIFAB/TCAP/CTHRC1/PLS1
GO:0030203	glycosaminoglycan metabolic process	2.4e-07	4.4e-06	51	HAS2/EDNRB/CEMIP/EGFLAM/HS6ST2/GCNT2/CHSY3/HS3ST2/GALNT5/PDGFRB/EGF/CHST3/HS3ST5/PDGFB/TGFB1/TNFAIP6/CHPF/STAB2/HEXB/ITIH5/CHST1/SPOCK3/DSE/XYLT1/SLC35D2/FOXC1/CHST7/SPOCK2/DCN/EDNRA/B3GAT1/UST/B3GNT4/ITIH3/FGF2/BGN/HPSE2/HAS3/LYVE1/HS3ST3A1/HAS1/CHST9/NDST3/IDUA/HMMR/ANGPT1/CHST5/ITIH6/HS3ST3B1/HYAL1/CD44
GO:0009582	detection of abiotic stimulus	2.1e-05	0.00022	51	PIEZO2/DRGX/KCNA1/ANO3/SERPINE2/NGFR/CRB1/ATP8A2/PRPH2/TIMELESS/JUP/TAC1/SEMA5B/EPHB1/CNGB1/GPR88/ELOVL4/LXN/PHF24/ADGRV1/CDH2/ASIC2/RGR/TULP1/ABCA4/COL11A1/TRPM8/NTSR1/ITGA2/CXCL12/CXCR4/LHFPL5/PIEZO1/GNGT1/GRM6/GUCY2D/PKD1L1/PDZD7/HPN/CAV3/TCAP/MMP24/PDE6C/PKD2L1/GNAT2/NPFFR2/TMC2/CACNA2D4/NTRK1/BEST1/KCNK4
GO:0008584	male gonad development	9.1e-05	0.00078	51	TFAP2C/SOX9/PDGFRA/GFRA1/SFRP2/HOXA10/HMGB2/PDGFA/BIK/ADAM29/DHH/PDGFRB/ADGRG1/CYP1B1/CSMD1/HOXA9/NKX3-1/INHBB/HOXA11/NASP/MAMLD1/ZFPM2/AMH/NUDT1/RARA/KIF18A/SIX4/TNFSF10/ASPM/GATA6/BCL2/BRIP1/AKR1C3/MMP14/DNAAF11/ACE/LRP2/INSL3/TLR3/NUPR1/NKX2-1/NHLH2/GATA4/WNT5A/SOX15/TGFB2/NTRK1/TCF21/IL1A/MAS1/INHBA
GO:0043524	negative regulation of neuron apoptotic process	0.00034	0.0023	51	ERBB3/NRP1/CHL1/NAIP/CRLF1/NGF/DRAXIN/GDNF/HDGF/TOX3/IL6ST/GABRB2/XRCC2/TFAP2B/PTPRZ1/PPARGC1A/CX3CL1/TERT/BDNF/APOE/MEF2C/POU4F1/SNCA/GABRA5/EN2/GRN/RETREG1/FZD9/NR4A2/PCDHGC3/SIX4/PLXND1/BCL2/CEBPB/PRKCG/SYNGAP1/ISL1/GDF5/FAIM2/FGF20/DLX1/KIF14/FOXB1/SIX1/EN1/AGAP2/CITED1/ANGPT1/SNCB/NTRK1/KDR
GO:0090101	negative regulation of transmembrane receptor protein serine/threonine kinase signaling pathway	0.00066	0.0039	51	BMPER/ONECUT2/VEPH1/EMILIN1/CHRDL1/SPRY2/TGFBR3/SKOR2/ONECUT1/PMEPA1/SFRP2/SPRED1/NBL1/MICOS10-NBL1/NOTCH1/SPRY1/SAP30/FSTL3/RASL11B/BAMBI/ASPN/SMAD7/TNFAIP6/TGFB1I1/SINHCAF/MAGI2/HSPA5/SKIL/NOG/HTRA1/TET1/ACVR1/LDLRAD4/TOB1/DKK1/SLC2A10/CD109/LRP2/DLX1/VWC2L/FBN1/ADAMTSL2/GREM2/NKX2-1/VASN/HTRA3/WNT5A/CAV2/SMAD6/FBN2/CAV1
GO:0048864	stem cell development	4.5e-13	2.9e-11	50	RET/SOX10/EDN3/NRP1/SEMA3G/SEMA5A/SOX9/EDNRB/TWIST1/GDNF/WNT7A/ANXA6/NRG1/SOX11/TBX1/SEMA6D/SEMA5B/SEMA6A/SEMA3C/SEMA3D/ALDH1A2/BMP7/FOXC2/ALX1/CDH2/PITX2/RADIL/BMP4/MSI2/FOXC1/ERBB4/EFNB1/SEMA4A/HES1/ACVR1/BCL2/SEMA3A/EDNRA/GBX2/ISL1/SHH/FGF2/FN1/HTR2B/HAND2/FGF19/PTPRC/EDN1/SNAI2/PHOX2B
GO:0045666	positive regulation of neuron differentiation	4.2e-12	2.4e-10	50	FOXG1/HEYL/NGF/SOCS2/FEZF2/NEUROG1/NBL1/MICOS10-NBL1/CDON/SOX11/NRCAM/GATA2/GPRC5B/HOXD3/NAP1L2/TGIF2/PROX1/TCF3/RNF112/TRPC5/FEZF1/NEUROD1/GDF7/BMP7/NEUROD2/DAB1/TCF4/BRINP3/ASCL1/MEF2C/ADRA2C/BMP4/DLX2/GDF6/IRX3/BRINP1/ECT2/RARA/NKX2-2/CXCL12/BEND6/GDF5/DKK1/NEUROG3/FGF2/FGF20/DLX1/VWC2L/BCL6/PHOX2B
GO:0048709	oligodendrocyte differentiation	1.4e-10	5.3e-09	50	SOX10/GPR17/SOX9/PLP1/PAX6/DAAM2/TNFRSF21/SOX1/GLI3/ID4/DUSP10/NRG1/SOX11/NOTCH1/GSX2/PRDM8/CDKN2C/ASPA/OLIG2/CNTNAP1/B4GALT5/PTPRZ1/TENM4/CNTN2/HES5/LPAR1/ASCL1/SOX13/DLX2/CNTN1/PTN/NKX2-2/TNFRSF1B/HES1/CLU/TP73/CXCR4/OLIG1/TLR2/NEUROD4/TRPC4/SHH/KCNJ10/WDR1/IL33/DLX1/NKX2-1/DRD3/SLC8A3/MAL
GO:0003279	cardiac septum development	2.8e-09	8.2e-08	50	TBX3/NRP1/SALL1/TBX2/TGFBR3/HEYL/APLNR/BMP5/STRA6/ENG/FGFRL1/NSD2/TGFBR2/WNT11/SOX11/NOTCH1/TBX1/SLIT3/CHD7/PROX1/DHRS3/SEMA3C/ROBO2/ANK2/SOX4/BMP7/SMAD7/ROBO1/PARVA/ZFPM2/BMP4/TBX5/NOG/HES1/ACVR1/GATA6/CRELD1/PLXND1/CCN1/ISL1/PAX8/SALL4/NOS3/LRP2/HAND1/GATA4/WNT5A/SMAD6/TGFB2/HOXA13
GO:0032526	response to retinoic acid	4.1e-09	1.2e-07	50	RET/RARG/TBX2/LRAT/SOX9/SERPINF1/STRA6/NTRK3/WNT11/TBX1/PDGFA/PTCH1/TIE1/PDGFRB/RXRG/RORB/WNT7B/ALDH1A2/CYP26B1/CD38/BRINP3/ASCL1/EPHA3/BRINP1/AQP1/RARA/SLC10A3/KLF4/GATA6/WNT2/DKK1/WNT6/MMP2/PAX2/WNT3A/IGFBP2/OSR1/WNT8B/WNT10B/SLC6A4/GJB2/IGFBP7/WNT9A/CYP26A1/HAND2/COL1A1/WNT5A/ATP1A3/PTK6/FZD10
GO:0018958	phenol-containing compound metabolic process	1.3e-08	3.3e-07	50	MOXD1/SULT1B1/ABAT/GCH1/RAPGEF2/SULT1A1/EPAS1/COMT/CTSB/GPR37/DRD2/ATP7A/NPY/OCA2/SNCA/SLCO1C1/DIO2/RAB38/DUOX1/GRIN2A/INSM1/NR4A2/CTSK/GCNT4/BCL2/EDNRA/CDH3/SNCAIP/TH/HDC/AOC2/DRD4/PAX8/TPH1/TG/DBH/FAH/DCT/HPN/CITED1/HAND2/DIO3/WNT5A/CPQ/SLC7A11/DRD3/TACR3/SNCB/TGFB2/PNMT
GO:0007229	integrin-mediated signaling pathway	2.6e-08	6.5e-07	50	ITGA4/ITGA9/NRP1/THY1/ITGA8/ITGB8/NID1/BST1/ITGB3/ITGA3/COL16A1/LAMB1/DST/LAMA2/ITGB4/ITGA10/PRKD1/ADAM11/TIMP1/ITGB1/ITGB5/LIMS2/TLN1/LAMC1/PTN/VAV3/APOA1/ITGAV/CD63/ITGA2/ITGA2B/FYB2/LAMB2/ITGB7/COL3A1/ITGA1/TXK/FERMT2/SLC2A10/MYH9/ADAMTS1/ISG15/FN1/FERMT1/FYB1/CCN2/MADCAM1/LAMA3/ITGA5/PRAM1
GO:0043266	regulation of potassium ion transport	3.7e-08	8.7e-07	50	KCNA1/EDN3/RGS4/KCNS1/ATP1B1/AKAP6/RNF207/PRNP/DRD2/KCNK3/ITGB1/KCNAB3/ANK2/NETO2/KCNC2/KCNG1/NEDD4/NOS1AP/KCNIP3/NEDD4L/CD63/WNK2/ABCC9/CACNA1D/NPPA/OPRK1/ANO6/WNK4/DPP6/GCK/NOS3/KCNE4/RGS7/NOS1/KCNJ2/KCNAB2/LRRC55/FXYD2/CAV3/KCNA5/ADRA2A/ACTN2/LRRC52/DRD3/KCNE3/CAV1/GAL/KCNE2/KCNN4/KCNE5
GO:0002065	columnar/cuboidal epithelial cell differentiation	7.3e-08	1.6e-06	50	RARG/NR5A2/SOX9/EMX1/PAX6/BMP5/ONECUT1/RARB/WNT11/SOX11/NOTCH1/IL6ST/GATA2/DLL1/PROX1/OTP/NEUROD1/SOX4/BMP7/NPY/CDH2/ASCL1/NFIB/BMP4/NKX3-2/RFX3/TYMS/RARA/NKX2-2/INSM1/DLX3/KLF4/HES1/GATA6/CEBPB/RFX6/POU3F2/FGF2/CLCN2/HOXA5/GATA4/NODAL/TP63/WNT5A/SLC9A4/GATA5/NKX6-3/PGR/CAV1/PTK6
GO:0001838	embryonic epithelial tube formation	2e-06	2.8e-05	50	RET/LHX2/RARG/SOX9/TWIST1/PRKACA/GDNF/BMP5/ADM/PRICKLE1/VANGL2/RGMA/SFRP2/DLC1/SOX11/CELSR1/PTCH1/GDF7/SOX4/BMP7/HES5/TGFB1/FZD3/FUZ/BMP4/IRX3/PRKACB/RARA/SIX4/NOG/SCRIB/WNT6/PAX2/PAX8/SALL4/LRP2/KIF20B/OSR1/HAND1/ST14/SIX1/IRX1/SHROOM3/GRHL2/NODAL/WNT5A/SDC4/CTHRC1/TGFB2/IRX2
GO:0003158	endothelium development	3.7e-05	0.00036	50	STARD13/NRP1/ACVR2B/COL15A1/EDNRB/ACVRL1/STC1/RAPGEF2/S1PR1/NRG1/NOTCH1/PPP1R16B/DLL1/TIE1/AFDN/MYADM/PROX1/COL18A1/PLOD3/VEZF1/RHOB/FOXC2/TMEM100/FSTL1/BMP4/CDH5/SLC40A1/ACVR1/SCUBE1/S1PR2/CXCR4/EDNRA/VCL/S1PR3/HOXB5/MYD88/TNFRSF1A/MET/ADAMTS12/RAPGEF3/FGF1/CLDN1/SOX18/CD34/HAPLN2/SOX17/HOXA13/ICAM1/ETV2/KDR
GO:0031644	regulation of neurological system process	0.00013	0.001	50	SOX10/EDNRB/P2RX3/APP/RGS4/RIMS1/TNFRSF21/WNT7A/NPTX2/ABAT/HGF/CTSC/RELN/ZFHX2/CACNG5/SHISA6/NLGN1/TENM4/CHRNB4/TMEM100/CACNG4/SHISA9/GRIN2B/TMEM108/GRIN2A/TNFRSF1B/NTSR1/SPX/ITGA2/CELF4/S1PR2/OPRK1/AVPR1A/HTR2C/NOS3/GLRA1/IL33/OPRD1/TNR/CNIH2/KLK8/GRM1/AGT/NPTXR/NRXN1/EDN1/SLC8A3/GRIN2D/IL1A/CST7
GO:0007269	neurotransmitter secretion	0.00038	0.0026	50	SNCG/GRIN3A/RIMS1/WNT7A/HTR1B/CADPS/SLC32A1/CHRM2/SYT2/CHRNA6/P2RX7/DRD2/NLGN1/CHRNB4/CHRNA5/CALM3/RIMS4/CHRNB3/CAMK2A/GRM4/MEF2C/ADRA1A/SNCA/SLC4A8/STX3/RIMS3/MCTP2/SNAP25/CPLX1/UNC13A/SCRIB/MCTP1/BAIAP3/PRKCG/NAPB/SNCAIP/SYT4/KMO/SYN3/CSPG5/CHRNA3/SNPH/SYP/CPLX2/GPER1/APBA1/ADRA2A/NRXN1/RPH3AL/HRH3
GO:0099643	signal release from synapse	0.00038	0.0026	50	SNCG/GRIN3A/RIMS1/WNT7A/HTR1B/CADPS/SLC32A1/CHRM2/SYT2/CHRNA6/P2RX7/DRD2/NLGN1/CHRNB4/CHRNA5/CALM3/RIMS4/CHRNB3/CAMK2A/GRM4/MEF2C/ADRA1A/SNCA/SLC4A8/STX3/RIMS3/MCTP2/SNAP25/CPLX1/UNC13A/SCRIB/MCTP1/BAIAP3/PRKCG/NAPB/SNCAIP/SYT4/KMO/SYN3/CSPG5/CHRNA3/SNPH/SYP/CPLX2/GPER1/APBA1/ADRA2A/NRXN1/RPH3AL/HRH3
GO:0045834	positive regulation of lipid metabolic process	0.00064	0.0039	50	ADGRF5/PLIN5/TWIST1/ADM/CCDC3/PDGFRA/PTGS2/FGFR3/EPHA8/PRKCE/KLHL25/PDGFRB/PRKD1/PRKCD/PPARGC1A/MFSD2A/DGAT2/APOE/PDGFB/TGFB1/FABP3/RAB38/VAV3/APOA1/ABCD1/DISP3/CPT1A/CCN1/PLA2G6/SORBS1/GPLD1/TAFAZZIN/APOC1/AVPR1A/HTR2C/FGF2/CD74/LDLRAP1/HTR2B/DAB2/FGF1/ABCG4/ANXA1/AGAP2/ABCD2/P2RY12/NR4A3/IL1A/STAR/APOA2
GO:0000724	double-strand break repair via homologous recombination	0.0056	0.023	50	MCM7/MCM2/MCM5/GINS2/RADX/H2AX/MCM4/TIMELESS/SLF1/YEATS4/NSMCE4A/MCM3/XRCC2/MBTD1/TEX15/CDC45/RAD54L/KASH5/FEN1/TONSL/RNF138/XRCC3/RBBP8/RAD51AP1/RECQL4/WRAP53/CHEK1/RPA3/BRCA1/SAMHD1/EID3/RMI2/MCM6/CDC7/GINS4/POLQ/BLM/MCM8/SLX1B/MMS22L/CGAS/SFR1/BRCA2/RMI1/AUNIP/FANCB/SLX1A/ANKLE1/DMC1/NABP1
GO:0046631	alpha-beta T cell activation	0.01	0.037	50	CBFB/JAK3/BCL11B/EOMES/GLI3/STAT6/TCIRG1/TGFBR2/CD28/IL18R1/CD55/HLA-A/KLHL25/BCL3/SOCS1/ATP7A/ZBTB16/NFKBIZ/SMAD7/WDFY4/ZAP70/SH3RF1/TOX/RORA/MYB/RARA/SHB/SEMA4A/HLA-E/CTSL/BCL2/JUNB/STAT3/HFE/SHH/RUNX3/BCL6/IL6R/ANXA1/CD247/AGER/PRR7/PTGER4/IL4R/PTPRC/HLA-DRB1/GPR183/ELF4/RUNX1/IRF4
GO:0051048	negative regulation of secretion	0.011	0.04	50	ERBB3/UCP2/HTR1B/ABAT/NEUROG1/NRG1/TRH/NOTCH1/CRH/RHBDF1/DRD2/EGF/APOE/STXBP6/KCNJ11/INHBB/ADRA2C/SNCA/FOXO1/TNFRSF1B/VAMP3/SPX/VSNL1/FKBP1B/NPY5R/FRMD4A/GRM7/CHGA/OPRK1/WNK4/TNFRSF1A/DRD4/CBARP/ACE/PTGER3/SYT4/CD74/PLA2R1/CRHBP/OXTR/ANXA1/VAMP8/TIFAB/ADRA2A/GJA1/EDN1/DRD3/RHBDF2/HRH3/INHBA
GO:0014033	neural crest cell differentiation	8.2e-11	3.3e-09	49	RET/SOX10/EDN3/NRP1/SEMA3G/SEMA5A/SOX9/EDNRB/TWIST1/GDNF/ANXA6/NRG1/SOX11/TBX1/SEMA6D/SEMA5B/SEMA6A/SEMA3C/SEMA3D/ALDH1A2/BMP7/FOXC2/FRZB/ALX1/CDH2/PITX2/RADIL/MEF2C/BMP4/FOXC1/ERBB4/EFNB1/SEMA4A/HES1/ACVR1/SEMA3A/EDNRA/GBX2/GSC/ISL1/SHH/SIX1/FN1/HTR2B/HAND2/FGF19/EDN1/SNAI2/PHOX2B
GO:0021510	spinal cord development	2.1e-10	7.8e-09	49	DRGX/PAX6/DAAM2/DRAXIN/GDNF/SOX1/MDGA2/GLI3/FOXN4/SOX11/NOTCH1/GSX2/GATA2/RELN/DLL1/ISL2/INTU/PTCH1/PROX1/ADARB1/OLIG2/GLI2/GDF7/SOX4/DAB1/ASCL1/SOX13/HOXC10/GSX1/DMRT3/NKX2-2/NOG/PLXDC1/HOXD10/UNCX/BAG3/RFX4/LHX5/ISL1/NEUROG3/SHH/HOXB8/WNT3A/VSTM5/FOXB1/PHOX2A/DCC/VIT/GBX1
GO:0060349	bone morphogenesis	2.1e-10	7.8e-09	49	SHOX2/TFAP2A/RARG/FGF18/HAS2/TRPV4/SOX9/TWIST1/GHR/STC1/PAPPA2/GLI3/TGFBR2/RARB/ANXA6/NEUROG1/FGFR3/CBS/LOC102724560/SFRP4/DHRS3/MMP16/DLX5/CYP26B1/HOXA11/MEF2C/BMP4/FOXC1/SERPINH1/RARA/COL13A1/IFITM5/OSR2/COL3A1/COL27A1/MMP14/FREM1/BMPR1B/ATG9B/TMEM119/PHOSPHO1/ALPL/COL2A1/SP5/COL1A1/NPPC/TIFAB/RUNX2/RIPPLY2
GO:0030510	regulation of BMP signaling pathway	3.9e-08	9.2e-07	49	BMPER/CHRDL1/SKOR2/ACVRL1/RNF165/RGMA/SFRP2/ENG/ITGA3/NBL1/MICOS10-NBL1/SOX11/NOTCH1/SFRP4/FSTL3/TFAP2B/CRB2/BAMBI/HES5/SMAD7/PELO/TNFAIP6/FSTL1/BMP4/PCSK6/CDH5/SKIL/NOG/HTRA1/HES1/GATA6/SFRP5/CCN1/TOB1/GDF5/DKK1/LRP2/DLX1/VWC2L/FBN1/GREM2/HTRA3/FOXD1/SULF1/GATA4/WNT5A/SMAD6/HOXA13/KDR
GO:0006939	smooth muscle contraction	7.8e-08	1.6e-06	49	TBX3/EDN3/TBX2/PRKG1/DOCK5/EDNRB/P2RX3/GDNF/CALCRL/ABAT/PTGS2/NEUROG1/ARHGAP42/CHRM2/RAP1GDS1/NMU/DRD2/BDKRB2/CHRNB4/CD38/SSTR2/HTR7/ADRA2C/ADRA1A/SPX/ITGA2/FKBP1B/EDNRA/PLA2G6/SPHK1/MYOCD/NPNT/PTGER3/KCNB2/MYLK/TBXA2R/CHRNA3/HTR2B/OXTR/SULF1/GPER1/AGT/TIFAB/ADRA2A/EDN1/TACR3/CAV1/CNN1/TNNI3
GO:0007613	memory	7.1e-07	1.1e-05	49	S100B/PLK2/ITPR3/ITGA8/NGF/SERPINF1/FGF13/CHST10/RCAN1/MAP1A/PTGS2/ITGA3/RELN/PRNP/DRD2/FEN1/EHMT2/BDNF/CSMD1/APOE/ARC/FOXO6/PJA2/GRIN2A/PTN/BRINP1/SORCS3/CAMK2N1/CEBPB/KCNK2/PLA2G6/TH/TAFA2/SYT4/PAK6/DBH/SLC6A4/SGK1/MUSK/SLC6A1/OXTR/KLK8/RASGRF1/ITGA5/MAPT/HRH1/SLC8A3/SCN2A/KCNK4
GO:0090100	positive regulation of transmembrane receptor protein serine/threonine kinase signaling pathway	9.5e-07	1.5e-05	49	ACVR2B/TGFBR3/ITGA8/BMP5/ACVRL1/BMP8B/RNF165/ENG/NUP93/TGFBR2/SOX11/NOTCH1/CRB2/GDF7/BMP7/HES5/PELO/TGFB1/INHBB/TTK/BMP4/CDH5/TGFB1I1/GDF6/HES1/ACVR1/GATA6/CCN1/GDF5/MSTN/MYOCD/SLC2A10/HFE/NPNT/GDF15/GDF9/DAB2/FOXD1/FERMT1/SULF1/GATA4/CITED1/NODAL/LEFTY2/THBS1/TGFB2/INHBE/KDR/INHBA
GO:0001952	regulation of cell-matrix adhesion	2.9e-06	3.8e-05	49	ONECUT2/NRP1/THY1/GPM6B/CD36/ARHGAP6/ONECUT1/ACVRL1/EFEMP2/APOD/BST1/ITGB3/DLC1/PTPRJ/PLEKHA2/COL16A1/DDR1/JUP/FMN1/NEXMIF/RRAS/PIK3R1/PEAK1/DISC1/CCL28/LIMCH1/CX3CL1/TLN1/EPHA3/CDKN2A/FAM107A/BCL2/VCL/FERMT2/EFNA5/PHLDB2/UTRN/MMP14/EPHA1/FUT1/BCL6/HOXA7/FERMT1/CAMSAP3/S100A10/SDC4/THBS1/PLAU/KDR
GO:0003014	renal system process	2.9e-06	3.8e-05	49	HAS2/ADGRF5/EDNRB/PRKACA/ADM/CORIN/MCAM/STC1/ITGA3/NPR3/GSN/TFAP2B/DRD2/ABCG2/CHRNB4/AGTR1/PDGFB/SUCNR1/ADRA1A/BMP4/PRKACB/AGTR2/AQP1/SLC15A2/SPX/BCL2/EDNRA/TBC1D8B/WNK4/AKR1C3/AVPR1A/ACE/SGK1/CHRNA3/MYO1E/CYP4A11/SERPINF2/SULF1/CD34/AGT/RHPN2/AQP6/EDN1/CLDN4/DRD3/MYO5B/SLC5A1/CLCNKB/OR51E2
GO:0061008	hepaticobiliary system development	0.00021	0.0016	49	TBX3/ONECUT2/UCP2/TGFBR3/SOX9/PTPN3/ONECUT1/GLI3/PCNA/NOTCH1/CADM1/HGF/PTCH1/PROX1/HNRNPD/ATP7A/CFLAR/EZH2/ALDH1A2/FBXW7/FRZB/LIMS2/E2F8/MAN2A1/PTN/TYMS/RARA/HES1/GATA6/ITGA2/CPT1A/E2F7/CEBPB/XBP1/TGFA/DNAAF1/MET/WNT3A/FGF1/HPN/CLDN1/ANXA1/PCK2/NODAL/AURKA/ASS1/ZIC3/SOX17/CYP1A1
GO:0032147	activation of protein kinase activity	0.00044	0.0028	49	ACVR2B/GHR/FGF13/NTRK3/ITGB3/TGFBR2/NRG1/WNT11/RGCC/IRAK1/GPRC5B/PRNP/GPRC5A/SOCS1/MOB3C/PRKCD/DRD2/EGF/IGF1/PDGFB/ADRA2C/HBEGF/GPRC5C/EGFR/ECT2/TPX2/CLSPN/BORA/CARD10/TGFA/WNK4/EFNA5/TNFSF15/KIF14/TLR3/CHRNA3/PDGFC/TLR6/CDK5R1/IL6R/FGF1/AGAP2/WNT5A/AGT/ADRA2A/ANGPT1/TGFB2/MAS1/RIPK3
GO:1903844	regulation of cellular response to transforming growth factor beta stimulus	0.00062	0.0038	49	ONECUT2/VEPH1/EMILIN1/SPRY2/TGFBR3/ITGA8/SKOR2/ONECUT1/PMEPA1/ENG/SPRED1/ITGA3/SOX11/SPRY1/SAP30/CFLAR/RASL11B/BAMBI/ASPN/SMAD7/TGFB1/TGFB1I1/SINHCAF/HSPA5/SKIL/HTRA1/TET1/LDLRAD4/MYOCD/SLC2A10/NPNT/CD109/LOX/DLX1/FBN1/ADAMTSL2/NKX2-1/VASN/LATS2/HTRA3/DAB2/FERMT1/CITED1/CAV3/CAV2/SMAD6/THBS1/FBN2/CAV1
GO:0010976	positive regulation of neuron projection development	0.0019	0.0092	49	RET/NRP1/TNN/BMP5/SERPINF1/ATP8A2/FUT9/NTRK3/NDEL1/RAPGEF2/EPHB2/ITGA3/HGF/RELN/AVIL/PRKD1/CFLAR/NLGN1/P3H1/DISC1/EZH2/BMP7/CX3CL1/BDNF/APOE/TRIM67/FES/CNTN1/TOX/EPHA3/PTN/GRN/CREB3L2/MAGI2/HSPA5/FKBP1B/ALK/TUBB2B/S100A9/SCN1B/STMN2/LRRC7/PACSIN1/WNT5A/AGT/PLXNB3/NTRK1/ITPKA/PTK6
GO:0055067	monovalent inorganic cation homeostasis	0.0049	0.021	49	SCN7A/EDNRB/ATP6AP2/LACC1/CORIN/SLC4A4/ATP1B1/TCIRG1/ATP6V1H/SLC9A9/TFAP2B/DRD2/SLC9A2/RAB39A/PDK4/AGTR1/SLC12A1/ATP6V1A/ATP6V0D2/SLC12A2/SLC4A8/SLC9A7/RAB38/GRN/SLC12A7/SPX/SLC12A4/BCL2/RNASEK/ATP6V0E1/EDNRA/RHCG/SLC12A5/AVPR1B/AVPR1A/KCNJ10/ACE/SLC9C2/SLC1A3/KCNJ2/CYP4A11/SLC9A4/KCNA5/AGT/EDN1/DRD3/SLC9C1/ATP1A3/IL1A
GO:0072028	nephron morphogenesis	4.2e-14	3.4e-12	48	SALL1/SOX9/MYC/GDNF/GREB1L/GLI3/EYA1/SIX2/WNT11/PTCH1/FMN1/LGR4/PDGFRB/BMP7/KIF26B/HES5/HOXA11/BMP4/IRX3/AGTR2/ERBB4/SIX4/NOG/HES1/BCL2/WNK4/WNT6/PAX2/PAX8/STAT1/SHH/NPNT/HOXD11/FGF2/HOXB7/OSR1/SIX1/IRX1/HS3ST3A1/FOXD1/FGF1/CITED1/AGT/ADAMTS16/TACSTD2/IRX2/TCF21/HS3ST3B1
GO:0060021	roof of mouth development	2.8e-11	1.3e-09	48	TBX3/TFAP2A/TBX2/ACVR2B/TGFBR3/TWIST1/WNT7A/PDGFRA/MEOX2/ITGB8/GLI3/SNAI1/TGFBR2/EPHB2/WNT11/SOX11/PRRX1/ALX4/TBX1/CHD7/SATB2/INTU/DHRS3/PKDCC/DLX6/DLX5/MMP25/FOXF2/FRAS1/TSHZ1/IRF6/CSRNP1/OSR2/BNC2/SHH/WNT3A/EPHB3/OSR1/LRRC32/COL2A1/HAND2/WNT5A/SNAI2/JAG2/TGFB2/MSC/TCF21/INHBA
GO:0072089	stem cell proliferation	5.5e-06	6.8e-05	48	TBX3/NR2E1/SHOX2/RARG/SOX9/SFRP2/GLI3/TGFBR2/RARB/HMGB2/ID4/SIX2/WNT11/SOX11/NOTCH1/PRRX1/CDKN2C/PTCH1/WNT7B/TERT/NFIB/SHB/ZNRF3/IRF6/OSR2/FERMT2/SHH/CD109/FGF10/FGF2/ACE/BRCA2/WNT10B/MECOM/FERMT1/CITED1/SOX18/TP63/WNT5A/PTPRC/CD34/RUNX2/GJA1/SNAI2/RNF43/SOX17/RUNX1/KDR
GO:0098661	inorganic anion transmembrane transport	9.2e-06	0.00011	48	ANO3/FXYD1/GLRA3/GABRG3/SLC26A7/GABRE/GABRB2/TTYH1/SLC37A4/FXYD3/TTYH2/ANO5/GABRA4/PRNP/ANO4/GABRG1/SLC12A1/GRM5/PCYOX1/SLC20A2/SLC12A2/SLC4A8/GABRA5/ANKH/SLC12A7/GABRD/GABRA3/SLC12A4/SLC12A5/CLIC6/ANO6/ANO8/GABRP/GABRB1/GLRA1/SLC1A3/CLCN2/GABRA1/ANO7/SLC6A1/SLC4A11/AQP6/CLDN4/SLC26A8/CLCNKB/SLC26A10P/BEST1/SLC37A2
GO:0007498	mesoderm development	9e-05	0.00077	48	TBX3/LHX2/ACVR2B/ITGA8/PRKACA/ETS2/EOMES/SFRP2/SNAI1/EYA1/ITGB3/ITGA3/SIX2/WNT11/TBX1/TIE1/ITGB4/CRB2/DLL3/ITGB1/BMP7/FOXC2/HOXA11/POU4F1/ZFPM2/BMP4/IRX3/FOXC1/AMH/NOG/KLF4/ACVR1/ITGA2/MEST/DKK1/PAX2/SHH/WNT3A/OSR1/HAND1/NODAL/TP63/WNT5A/ZIC3/GJA1/EYA2/ETV2/INHBA
GO:0009581	detection of external stimulus	0.00011	0.00091	48	PIEZO2/DRGX/KCNA1/ANO3/SERPINE2/NGFR/CRB1/ATP8A2/PRPH2/JUP/SEMA5B/EPHB1/CNGB1/GPR88/ELOVL4/LXN/PHF24/ADGRV1/CDH2/ASIC2/RGR/TULP1/ABCA4/COL11A1/TRPM8/NTSR1/ITGA2/CXCL12/CXCR4/LHFPL5/PIEZO1/GNGT1/GRM6/GUCY2D/PKD1L1/PDZD7/HPN/CAV3/TCAP/MMP24/PDE6C/PKD2L1/GNAT2/TMC2/CACNA2D4/NTRK1/BEST1/KCNK4
GO:0001889	liver development	0.00024	0.0017	48	TBX3/ONECUT2/UCP2/TGFBR3/SOX9/PTPN3/ONECUT1/GLI3/PCNA/NOTCH1/CADM1/HGF/PTCH1/PROX1/HNRNPD/ATP7A/CFLAR/EZH2/ALDH1A2/FBXW7/FRZB/LIMS2/E2F8/MAN2A1/PTN/TYMS/RARA/HES1/GATA6/ITGA2/CPT1A/E2F7/CEBPB/XBP1/TGFA/DNAAF1/MET/WNT3A/FGF1/HPN/CLDN1/ANXA1/PCK2/NODAL/AURKA/ASS1/ZIC3/CYP1A1
GO:0034754	cellular hormone metabolic process	0.00024	0.0017	48	DHRS2/RBP1/SULT1E1/LRAT/EDNRB/BMP5/ADM/CHST10/PDGFRA/SULT1A1/SPP1/HSD17B11/DHRS3/ALDH1A3/ALDH1A2/CYP26B1/CYP1B1/DGAT2/ECE1/HSD17B12/PLB1/CYP27C1/CYP11A1/BCO2/ALDH1A1/PNPLA4/AKR1C3/SHH/AKR1C2/DHRS4/ADH1B/CLCN2/HSD17B6/AKR1C1/SDR16C5/AFP/DAB2/UGT2B7/RDH16/CYP26A1/RDH12/CYP2C8/CYP19A1/CYP2D6/HSD17B3/CYP1A1/TTR/IL4I1
GO:1903900	regulation of viral life cycle	0.00029	0.002	48	NR5A2/BST2/PPIE/CD28/NOTCH1/TRIM14/MID2/MX1/TRIM6/GSN/PROX1/ADARB1/CD4/CXCL8/TOP2B/SHFL/TRIM34/HS3ST5/RNASEL/P4HB/SMPD1/APOBEC3G/TOP2A/BTBD17/TRIM21/TRIM59/APOBEC3C/LY6E/OAS1/PLSCR1/IFI16/FURIN/APOBEC3F/BCL2/IFITM3/IFIH1/TRIM62/IFITM2/LGALS1/TMPRSS2/ZC3HAV1/APOBEC3D/CD74/IFITM1/ISG15/PTX3/HLA-DRB1/TRIM22
GO:0030177	positive regulation of Wnt signaling pathway	0.00042	0.0027	48	SALL1/SEMA5A/ATP6AP2/DAAM2/NRARP/SFRP2/LRRK1/ADGRA2/PLEKHA4/SFRP4/DEPDC1B/GPRC5B/JUP/LGR4/DLX5/EGF/BAMBI/DISC1/RECK/SOX4/TERT/GPC5/TGFB1/RSPO2/FAM53B/EGFR/FZD9/RSPO4/ASPM/WNK2/CDH3/TLR2/DKK1/SHH/FGF10/FGF2/RSPO1/WNT3A/TMEM198/WNT10B/DAB2/DACT1/SULF1/SCEL/COL1A1/WNT5A/CCN4/CAV1
GO:0050921	positive regulation of chemotaxis	0.00042	0.0027	48	EDN3/NRP1/FGF18/SEMA5A/TRPV4/NTRK3/PGF/S1PR1/RIPOR2/F3/DSCAM/PDGFRB/PRKD1/CXCL8/GPSM3/PDGFB/TGFB1/SUCNR1/LPAR1/PDGFD/SCG2/STX3/PTN/CALR/CXCL13/SMOC2/ITGA2/CXCL12/F7/CXCR4/AIF1/MSTN/ANO6/MET/CMKLR1/FGF10/FGF2/CCR1/CD74/TMEM102/IL6R/AGER/WNT5A/P2RY12/THBS1/EDN1/S100A14/KDR
GO:0045598	regulation of fat cell differentiation	0.0007	0.0042	48	C1QL4/SULT1E1/TRPV4/PTPRQ/CCDC3/SFRP2/ZFP36/LMO3/PTGS2/ID4/DUSP10/GATA2/WIF1/E2F1/LPL/ZBTB16/BMP7/FRZB/TGFB1/WWTR1/SOX13/FOXO1/ZFPM2/TGFB1I1/DDIT3/RORA/HES1/MMP11/CEBPB/ATAT1/XBP1/FERMT2/TPH1/CMKLR1/HTR2C/WNT3A/WNT10B/JDP2/VSTM2A/SIX1/TMEM64/GPER1/WNT5A/DKKL1/CCN4/SNAI2/MEDAG/ADIRF
GO:0001890	placenta development	0.0012	0.0063	48	IGF2/BMP5/ADM/STC1/EOMES/ITGB8/SNAI1/MDFI/PTGS2/NDP/GATA2/EPAS1/PLK4/CTSB/SPP1/WNT7B/BMP7/PDGFB/MME/ADAM19/E2F8/TPPP3/EGFR/CASP8/PTN/STOX2/ETNK2/HTRA1/DLX3/HES1/E2F7/WNT2/CCN1/CEBPB/JUNB/PHLDA2/TFEB/HAND1/ST14/GJB2/CYP27B1/TTPA/GRHL2/CITED1/NODAL/SOX15/STC2/ETV2
GO:0030010	establishment of cell polarity	0.0012	0.0063	48	INSC/SPRY2/PAX6/CRB1/WNT7A/FGF13/TCIRG1/NDEL1/MYO9A/RIPOR2/SPRY1/PLK1/GSN/EPHB1/SAPCD2/PARD3B/CRB2/CYTH3/SPAG5/ITGB1/WWC1/CYP26B1/KIF26B/HES5/MAD2L1/LLGL1/CDH5/GPSM2/HES1/SCRIB/CENPA/FRMD4A/NDC80/UST/FBF1/WEE1/BRSK2/SHH/FGF10/KIF20B/MYH9/GPSM1/SH3BP1/FERMT1/CAMSAP3/WNT5A/GJA1/DOCK8
GO:0071456	cellular response to hypoxia	0.0013	0.0071	48	MYC/TWIST1/STOX1/STC1/PTGS2/NOTCH1/DDR2/CBS/LOC102724560/RGCC/IRAK1/PRKCE/EPAS1/E2F1/ATP7A/CFLAR/CHCHD2/KCNK3/BMP7/PTGIS/TERT/NKX3-1/CCNA2/P4HB/SUV39H2/SUV39H1/RORA/AQP1/LMNA/GATA6/NDRG1/AK4/BCL2/CPEB1/KCNK2/GNGT1/BRIP1/NOL3/OPRD1/JUND/VASN/CYBB/KCND2/CD34/EDN1/SLC8A3/SCN2A/STC2
GO:0036294	cellular response to decreased oxygen levels	0.0043	0.018	48	MYC/TWIST1/STOX1/STC1/PTGS2/NOTCH1/DDR2/CBS/LOC102724560/RGCC/IRAK1/PRKCE/EPAS1/E2F1/ATP7A/CFLAR/CHCHD2/KCNK3/BMP7/PTGIS/TERT/NKX3-1/CCNA2/P4HB/SUV39H2/SUV39H1/RORA/AQP1/LMNA/GATA6/NDRG1/AK4/BCL2/CPEB1/KCNK2/GNGT1/BRIP1/NOL3/OPRD1/JUND/VASN/CYBB/KCND2/CD34/EDN1/SLC8A3/SCN2A/STC2
GO:0099173	postsynapse organization	0.01	0.037	48	NEFH/NRP1/CHRDL1/GDNF/ARHGAP22/IL1RAP/WNT7A/NTRK3/CNKSR2/LRRC4/EPHB2/ITGA3/LRP4/NRCAM/DOCK10/RELN/EPHB1/PRNP/SHISA6/CNTNAP1/NLGN1/TNNI3K/TANC1/CDH2/APOE/CHRNB1/ARC/SLITRK3/GRIN2B/NOS1AP/TMEM108/FZD9/DNM3/SYNGAP1/GAP43/LRFN2/LRRC4B/SHANK2/EPHB3/MUSK/ACTN1/CDK5R1/WNT5A/ABI3/FRRS1L/NRXN1/SLC7A11/ITPKA
GO:0030307	positive regulation of cell growth	0.012	0.041	48	NRP1/SEMA5A/NGF/CPNE9/RIMS1/POU4F2/RPS6KA3/SFRP2/NDEL1/SYT2/AKAP6/DSCAM/LPAR3/CDH4/TRPV2/TRPC5/DISC1/MFSD2A/IGF1/SMAD7/BDNF/CD38/HBEGF/CDKN2AIP/CPNE6/EGFR/NEDD4L/SYT17/S100A8/UNC13A/CXCL12/BCL2/CXCR4/SPHK1/EFNA5/AVPR1A/MMP14/WNT3A/SYT4/S100A9/BRAT1/CPNE5/FN1/HPN/MAPT/EDN1/TGFB2/HYAL1
GO:0061333	renal tubule morphogenesis	1.2e-13	8.9e-12	47	SALL1/SOX9/MYC/GDNF/GREB1L/GLI3/EYA1/SIX2/WNT11/PTCH1/FMN1/LGR4/KIF26B/HES5/HOXA11/MEF2C/BMP4/IRX3/AGTR2/SIX4/NOG/HES1/MTSS1/BCL2/WNK4/WNT6/PAX2/PAX8/SHH/NPNT/HOXD11/FGF2/HOXB7/OSR1/SIX1/IRX1/HS3ST3A1/FOXD1/FGF1/CITED1/AGT/COL4A1/ADAMTS16/TACSTD2/IRX2/TCF21/HS3ST3B1
GO:2000177	regulation of neural precursor cell proliferation	7.1e-11	2.9e-09	47	FOXG1/SOX10/NR2E1/LHX2/EMX1/DMRTA2/PAX6/WDR62/GLI3/ID4/CDON/NOTCH1/GATA2/SIX3/PROX1/OTP/DRD2/ADGRG1/PTPRZ1/EGF/DISC1/ITGB1/CX3CL1/NAP1L1/CDH2/LIMS2/FZD3/ASCL1/FOXO1/TOX/PTN/FZD9/INSM1/DISP3/ASPM/KIFAP3/LHX5/GPR37L1/SHH/FGF2/TAFA1/WNT3A/LRP2/SLC6A4/DCT/WNT5A/TAFA3
GO:0009953	dorsal/ventral pattern formation	4.9e-10	1.7e-08	47	FOXG1/LHX2/SP8/PAX6/PRKACA/ACVRL1/WNT7A/SOX1/TLL1/LMX1B/GLI3/MDFI/FOXN4/NBL1/MICOS10-NBL1/LRP4/GSX2/SIX3/INTU/PTCH1/GLI2/DSCAML1/DISP1/HOXA11/BMP1/ASCL1/BMP4/DDIT3/DMRT3/PRKACB/NKX2-2/NOG/ACVR1/RFX4/GSC/WDR19/SHH/HOXD11/WNT3A/TLL2/WNT8B/BMPR1B/GREM2/NKX2-1/EN1/SMAD6/EDN1
GO:0021761	limbic system development	3.4e-07	5.8e-06	47	TBX3/NR2E1/KCNA1/NRP1/FGF13/EMX2/CNTNAP2/FEZF2/SOX3/GLI3/TBR1/ID4/SLC32A1/RELN/PROX1/OTP/DRD2/ALDH1A3/NEUROD1/EZH2/MFSD2A/CDK5R2/BCAN/DAB1/EPHA5/HAP1/DLX2/GSX1/TMEM108/RARA/PLXNA1/ATAT1/POU3F2/LHX5/NEUROD6/ALK/HTR5A/WNT3A/DLX1/KIF14/KIRREL3/FOXB1/NKX2-1/CDK5R1/NHLH2/ZIC3/MAS1
GO:0009308	amine metabolic process	2.1e-06	2.8e-05	47	MOXD1/VCAM1/ODC1/SULT1B1/ABAT/GCH1/TRH/SULT1A1/EPAS1/COMT/GPR37/DRD2/ATP7A/SAT1/SLC22A3/NPY/SNCA/HAAO/NAAA/PAOX/GRIN2A/NNMT/INSM1/NR4A2/EDNRA/SULT1C2/SNCAIP/TH/HDC/AOC2/DRD4/KMO/DBH/INMT/HAND2/AGMAT/HDAC10/SLC7A11/DRD3/ACMSD/TACR3/SNCB/TGFB2/PNMT/CYP1A1/IL4I1/BHMT
GO:0090288	negative regulation of cellular response to growth factor stimulus	4.7e-06	5.9e-05	47	BMPER/SPRY4/EMILIN1/CHRDL1/NGFR/SPRY2/SKOR2/SFRP2/ADGRA2/NBL1/MICOS10-NBL1/PTPN1/NOTCH1/SPRY1/MMRN2/NIBAN2/FSTL3/SEMA6A/CFLAR/BAMBI/SMAD7/TNFAIP6/FUZ/NEDD4/AGTR2/CREB3L1/CXCL13/SKIL/NOG/HTRA1/DCN/TOB1/DKK1/FGF2/APLN/LRP2/ADAMTS12/DLX1/VWC2L/FBN1/GREM2/HTRA3/SULF1/WNT5A/AGT/SMAD6/THBS1
GO:0031623	receptor internalization	6.1e-06	7.5e-05	47	CD36/ADM/CALCRL/HTR1B/EFNB2/ITGB3/ACKR3/SFRP4/ACHE/CACNG5/RAB31/CXCL8/DRD2/EGF/CNTN2/ITGB1/HPCA/CACNG4/SNCA/ARC/NEDD4/RIN3/MAGI2/DNM3/SNAP25/CD63/SCRIB/LRRTM1/ARRB1/WDR54/DKK1/DRD4/ANKRD13B/RSPO1/CD9/APLN/WNT3A/LDLRAP1/CACNG2/ANXA2/HTR2B/CAV3/ANGPT1/SELE/GSG1L/DRD3/CAV1
GO:0046660	female sex differentiation	1.3e-05	0.00015	47	TBX3/LHFPL2/STRA6/GAS2/PDGFRA/FANCG/TAF4/SLIT3/CHD7/ROBO2/ACSBG1/CSMD1/TNFAIP6/INHBB/ZFPM2/LFNG/FOXC1/AMH/HSPA5/DMRTA1/BCL2/CEBPB/MMP2/MMP14/FGF10/NOS3/BRCA2/LRP2/VGF/GDF9/ADAMTS1/BMPR1B/NUPR1/AFP/A2M/PTX3/PTPRN/MMP19/MSH4/TP63/WNT5A/DMC1/PGR/CYP19A1/LHX8/KDR/INHBA
GO:0061982	meiosis I cell cycle process	0.00023	0.0017	47	CDC25B/HSPA2/CKS2/PTTG1/PLK1/PIWIL2/EME1/ESPL1/TEX15/CCNB2/RAD54L/KASH5/TOP2B/PSMC3IP/HFM1/CCNB1IP1/EHMT2/RAD51AP1/SYCE2/MSH6/FANCD2/TOP2A/C14orf39/SPATA22/CDC25C/CCNE2/CDC25A/FBXO5/NDC80/MND1/SGO2/MAPK15/BRIP1/NDC1/SGO1/BRCA2/HORMAD1/RMI1/BRME1/MEI4/RNF212/MSH4/ANKLE1/DMC1/AURKA/CORT/TEX12
GO:0046328	regulation of JNK cascade	0.00048	0.003	47	NAIP/TRPV4/RASGRP1/APP/PHLPP1/WNT7A/SFRP2/DUSP10/FLT4/TRAF1/TLR4/EPHB1/TNIK/GADD45G/MAP3K5/WNT7B/RIPK1/SH3RF1/SERPINB3/EGFR/PJA2/RASSF2/WNT16/UNC5CL/SEMA3A/MAP3K11/NPPA/MYD88/SH3RF3/MDFIC/ULK4/LTBR/TLR3/MECOM/TNFSF11/DACT1/SERPINF2/EDAR/AGER/CCN2/FGF19/WNT5A/KLHL31/GADD45B/IL1A/PYCARD/MMP8
GO:0014065	phosphatidylinositol 3-kinase signaling	0.00095	0.0054	47	ERBB3/SERPINE2/SOX9/RASGRP1/TWIST1/NTRK3/PDGFRA/CD28/PDGFA/PPP1R16B/HGF/RELN/PEAR1/PDGFRB/PIK3R1/EGF/IGF1/PDGFB/NKX3-1/PDGFD/PIK3C2B/PLXNB1/HCLS1/EGFR/NEDD4/MAZ/ERBB4/WNT16/DCN/MYO16/PREX2/PIK3IP1/FGF2/PDGFC/FN1/HTR2B/SELP/CEP55/GPER1/AGT/ANGPT1/EDN1/TGFB2/PIK3AP1/NTRK1/PIK3R5/KDR
GO:0017015	regulation of transforming growth factor beta receptor signaling pathway	0.0013	0.007	47	ONECUT2/VEPH1/EMILIN1/SPRY2/TGFBR3/ITGA8/SKOR2/ONECUT1/PMEPA1/ENG/SPRED1/ITGA3/SOX11/SPRY1/SAP30/RASL11B/BAMBI/ASPN/SMAD7/TGFB1/TGFB1I1/SINHCAF/HSPA5/SKIL/HTRA1/TET1/LDLRAD4/MYOCD/SLC2A10/NPNT/CD109/LOX/FBN1/ADAMTSL2/NKX2-1/VASN/LATS2/HTRA3/DAB2/FERMT1/CITED1/CAV3/CAV2/SMAD6/THBS1/FBN2/CAV1
GO:0035264	multicellular organism growth	0.0013	0.007	47	RARG/IGF2/SLITRK6/APP/GHR/ATP8A2/KLF2/SOCS2/RARB/SLC1A2/NPY1R/CHD7/TNS2/XRCC2/PTCH1/ADARB1/PKDCC/DRD2/PPIB/MFSD2A/IGF1/STAT5A/SELENOM/WWTR1/RARA/ETNK2/BCL2/GPR21/FOXS1/SLC12A5/POU3F2/COL3A1/STAT3/GDF5/GDF15/HELT/RMI1/GHRHR/ODAD3/EN1/HOXA5/GRHL2/NPPC/DIO3/APBA1/PLS1/STC2
GO:0062013	positive regulation of small molecule metabolic process	0.0028	0.013	47	PLIN5/IGF2/APP/TWIST1/ADM/SLC4A4/PTGS2/PTH1R/PRKCE/KLHL25/P2RX7/PPARGC1A/IGF1/DGAT2/APOE/SNCA/FOXO1/BEND3/NNMT/APOA1/PID1/ABCD1/NTSR1/NOS2/CPT1A/SORBS1/GPLD1/TAFAZZIN/AVPR1B/AVPR1A/GPD1/GCK/NOS3/CD74/LDLRAP1/NOS1/DAB2/PRXL2C/FGF1/ABCG4/ANXA1/ABCD2/GPER1/NR4A3/HRH1/STAR/MAS1
GO:0051147	regulation of muscle cell differentiation	0.0081	0.031	47	SHOX2/IGF2/RGS4/EFNB2/EFEMP2/ENG/NID1/NRG1/NOTCH1/TBX1/HDAC9/AKAP6/LAMB1/DLL1/NIBAN2/LAMA2/PROX1/EZH2/IGF1/CYP26B1/NFATC2/HOPX/BDNF/RBM38/PRDM6/BHLHE41/PDGFB/TGFB1/MEF2C/BMP4/LAMC1/BCL2/PIEZO1/LAMB2/XBP1/MYOCD/DKK1/SHH/MMP14/WNT3A/NFATC1/MAPK11/TMEM119/GPER1/CAV3/PLPP7/EDN1
GO:0120254	olefinic compound metabolic process	0.0081	0.031	47	LRAT/PLA2G4A/EDNRB/BMP5/ADM/FADS1/ALOX15/PTGS2/DHRS3/ALDH1A3/ALDH1A2/PTGIS/CYP1B1/DGAT2/PLB1/ELOVL2/ABCA4/ELOVL1/CYP27C1/CYP11A1/ABCD1/BCO2/ALDH1A1/PNPLA4/AKR1C3/AKR1C2/DHRS4/ADH1B/CLCN2/HSD17B6/AKR1C1/SDR16C5/AFP/DAB2/CYP4A11/RDH16/CYP4Z1/DKKL1/RDH12/PLA2G4C/CYP2C8/PTGS1/CYP19A1/CYP2D6/HSD17B3/CYP1A1/TTR
GO:0030832	regulation of actin filament length	0.01	0.037	47	TMOD1/ARHGAP28/SEMA5A/DAAM2/SPTBN1/TMSB15A/NEB/ARPC1B/CDC42EP1/ALOX15/CDC42EP5/VILL/PRKCE/COTL1/GSN/AVIL/FMN1/MYADM/DSTN/SPTBN5/PRKCD/EPS8/CDC42EP2/FCHSD1/ADD3/LIMA1/HCLS1/CDC42EP4/MYO3A/SVIL/CXCL12/LMOD1/ELN/TMOD2/WDR1/SPTAN1/CYRIA/MYO3B/CARMIL2/SH3BP1/HIP1R/PFN4/ACTN2/SPTA1/KANK4/SCIN/PYCARD
GO:0051963	regulation of synapse assembly	9.4e-08	1.9e-06	46	SLITRK2/CLSTN2/AMIGO2/SLITRK6/APP/LRFN5/FLRT2/IL1RAP/WNT7A/NTRK3/SLITRK4/LRRN1/EPHB2/EPHB1/NLGN1/ROBO2/LRTM2/BDNF/IL1RAPL2/ASIC2/MEF2C/SNCA/ST8SIA2/SLITRK3/SIX4/SEMA4A/THBS2/GPC4/LRRTM1/TLR2/DKK1/EFNA5/LRRN3/WNT3A/LRRC4B/EPHB3/VSTM5/SRPX2/ADGRB3/MUSK/SIX1/OXTR/WNT5A/ABI3/NRXN1/NTRK1
GO:0110149	regulation of biomineralization	1.3e-07	2.6e-06	46	TFAP2A/MGP/ECM1/ACVR2B/SOX9/GPM6B/TWIST1/OMD/TENT5A/S1PR1/NOTCH1/DDR2/PKDCC/P2RX7/ASPN/BMP7/ADGRV1/TGFB1/MEF2C/BMP4/ANKH/PTN/FZD9/AMTN/FBXO5/ACVR1/FBLN7/IFITM5/OSR2/CCN1/CEBPB/SGMS2/ANO6/WNT6/NOS3/CCR1/OSR1/BMPR1B/WNT10B/ISG15/TMEM119/PHOSPHO1/CYP27B1/FBN2/ODAPH/MMP20
GO:0015837	amine transport	1.9e-07	3.6e-06	46	SNCG/SYT15/KCNA2/RGS4/GDNF/HTR1B/ABAT/GRM2/TRH/SYT2/CHRNA6/CRH/P2RX7/DRD2/ITGB1/SYT6/ADRA2C/SNCA/SLC12A2/SLC43A1/SYT17/NTSR1/CXCL12/NPY5R/GRM7/RHCG/CHGA/OPRK1/TH/AVPR1B/DRD4/SYT10/AVPR1A/FGF20/SYT4/KMO/SLC18A1/CHRNA3/SLC6A1/OXTR/AGT/ADRA2A/CLTRN/DRD3/HRH3/SLC22A16
GO:1901890	positive regulation of cell junction assembly	1.9e-07	3.6e-06	46	SLITRK2/NRP1/CLSTN2/THY1/AMIGO2/SLITRK6/FLRT2/IL1RAP/WNT7A/CNTNAP2/SLITRK4/LRRN1/PTPRJ/EPHB2/COL16A1/EPHB1/FMN1/NLGN1/LRTM2/HOPX/BDNF/ASIC2/ST8SIA2/SLITRK3/TBX5/IRX3/SEMA4A/THBS2/LRRTM1/FERMT2/EFNA5/LRRN3/LRRC4B/EPHB3/VSTM5/SRPX2/ADGRB3/OXTR/CLDN1/S100A10/AGT/SDC4/NRXN1/CAV1/NTRK1/KDR
GO:0046683	response to organophosphorus	7.6e-05	0.00066	46	IGFBP5/HCN1/P2RX3/APP/STC1/PLAT/AHR/PTGS2/RAPGEF2/AKAP6/P2RX5/P2RX7/PDE3A/CYP1B1/KCNJ11/INHBB/LPAR1/DUOX1/TYMS/AQP1/CNGA3/HSPA5/GATA6/CDO1/ABCC9/HSP90B1/STAT1/GPD1/P2RX6/ITPR2/VGF/HCN2/RAPGEF3/WNT10B/SLC6A4/HCN4/CRHBP/AKR1C1/NT5E/MMP19/CITED1/COL1A1/THBD/P2RY12/ASS1/PENK
GO:0099565	chemical synaptic transmission, postsynaptic	0.00012	0.00093	46	P2RX3/APP/RGS4/RIMS1/WNT7A/GLRA3/ABAT/GABRG3/GABRE/GABRB2/RELN/P2RX5/CHRNA6/GABRA4/GABRG1/P2RX7/DRD2/NLGN1/CHRNB4/CHRNA5/CHRNB3/MEF2C/CHRNB1/SNCA/GABRA5/GRIN2B/TMEM108/GRIN2A/GABRD/NTSR1/GABRA3/CELF4/S1PR2/DRD4/GABRP/GABRB1/GLRA1/P2RX6/SEZ6/GABRA1/CHRNA3/CHRNA1/NRXN1/GRIN2C/SLC8A3/GRIN2D
GO:0007368	determination of left/right symmetry	0.00014	0.0011	46	TBX3/TBX2/ACVR2B/DAAM2/APLNR/VANGL2/ENG/TGFBR2/FOXN4/NOTCH1/TBX1/DLL1/RNF207/DISP1/BICC1/PITX2/MEF2C/NKX3-2/ASB2/PCSK6/RFX3/DNAI1/IFT140/ACVR1/DNAAF1/ODAD2/SHH/DNAAF11/FGF10/WNT3A/PKD1L1/PIERCE1/ODAD3/HAND1/ENKUR/GATA4/HAND2/SOX18/NODAL/MICAL2/WNT5A/ZIC3/DNAAF3/SOX17/DNAI2/RIPPLY2
GO:0051304	chromosome separation	0.00031	0.0022	46	UBE2C/PTTG1/CDC20/PLK1/CDCA8/AURKB/CDT1/SPC24/APC/EME1/ESPL1/NCAPH/SPC25/SMARCD2/NUF2/KNTC1/TACC3/TOP2B/INCENP/HFM1/USP44/ZWINT/XRCC3/BUB1B/MAD2L1/BIRC5/TTK/BUB1/TOP2A/CENPF/ANAPC15/SMC4/HASPIN/FBXO5/PLSCR1/NDC80/DPF1/MAPK15/CCNB1/DLGAP5/RMI1/CENPE/NCAPG/ANKLE1/TEX14/CORT
GO:0014074	response to purine-containing compound	0.0011	0.006	46	IGFBP5/HCN1/P2RX3/APP/STC1/PLAT/AHR/PTGS2/RAPGEF2/AKAP6/P2RX5/P2RX7/PDE3A/CYP1B1/KCNJ11/INHBB/CHEK1/DUOX1/AQP1/CNGA3/HSPA5/GATA6/CDO1/ABCC9/HSP90B1/STAT1/GPD1/P2RX6/ITPR2/VGF/HCN2/CACNA1S/RAPGEF3/WNT10B/SLC6A4/HCN4/CRHBP/NT5E/SLC6A1/MMP19/CITED1/COL1A1/THBD/P2RY12/ASS1/PENK
GO:0032368	regulation of lipid transport	0.0072	0.028	46	LRAT/PLA2G4A/ABCA8/ATP8A2/ACSL1/ITGB3/SPP1/CRH/PTCH1/P2RX7/PRKCD/EGF/ABCB4/OSBPL6/AGTR1/APOE/NKX3-1/FABP3/SURF4/APOA1/DISP3/ITGAV/FURIN/NTSR1/C1QTNF1/PLA2G6/APOC1/AVPR1B/SHH/GDF9/LDLRAP1/PLA2R1/ANXA2/TNFSF11/DAB2/CYP4A11/ABCG4/AGT/THBS1/EDN1/CYP19A1/CAV1/GAL/IL1A/CRHR1/APOA2
GO:0072088	nephron epithelium morphogenesis	9.7e-13	5.8e-11	45	SALL1/SOX9/MYC/GDNF/GREB1L/GLI3/EYA1/SIX2/WNT11/PTCH1/FMN1/LGR4/KIF26B/HES5/HOXA11/BMP4/IRX3/AGTR2/SIX4/NOG/HES1/BCL2/WNK4/WNT6/PAX2/PAX8/STAT1/SHH/NPNT/HOXD11/FGF2/HOXB7/OSR1/SIX1/IRX1/HS3ST3A1/FOXD1/FGF1/CITED1/AGT/ADAMTS16/TACSTD2/IRX2/TCF21/HS3ST3B1
GO:0003151	outflow tract morphogenesis	6.2e-12	3.4e-10	45	TBX3/NRP1/TBX2/TGFBR3/HEYL/TWIST1/SFRP2/ENG/EYA1/TGFBR2/WNT11/SOX11/NOTCH1/NPY1R/TBX1/DHRS3/SEMA3C/ROBO2/BMP7/FOXC2/ROBO1/PITX2/MEF2C/PARVA/ZFPM2/BMP4/FOXC1/NOG/HES1/GATA6/PLXND1/NPY5R/EDNRA/ISL1/NPY2R/ELN/LRP2/SIX1/HAND2/SOX18/WNT5A/SMAD6/EDN1/SOX17/TGFB2
GO:0014032	neural crest cell development	3.4e-11	1.5e-09	45	RET/SOX10/EDN3/NRP1/SEMA3G/SEMA5A/SOX9/EDNRB/TWIST1/GDNF/ANXA6/NRG1/SOX11/TBX1/SEMA6D/SEMA5B/SEMA6A/SEMA3C/SEMA3D/ALDH1A2/BMP7/FOXC2/ALX1/CDH2/PITX2/RADIL/BMP4/FOXC1/ERBB4/EFNB1/SEMA4A/HES1/ACVR1/SEMA3A/EDNRA/GBX2/ISL1/SHH/FN1/HTR2B/HAND2/FGF19/EDN1/SNAI2/PHOX2B
GO:0035249	synaptic transmission, glutamatergic	1.4e-07	2.8e-06	45	HCN1/SERPINE2/HTR1B/PLAT/PTGS2/GRM2/GRM3/TPRG1L/RELN/GRIK1/GLUL/CACNG5/DRD2/NLGN1/DISC1/PLPPR4/GRIA2/GRM5/CACNG4/CDH8/CDH2/GRM4/MEF2C/GRIN2B/GRIN2A/GRIK4/UNC13A/GRM7/NAPB/GRM6/PLA2G6/DKK1/KMO/TNR/CNIH2/CACNG2/OXTR/GRIK3/GRM1/FRRS1L/NRXN1/DRD3/GRID1/NTRK1/GRIN2D
GO:0070167	regulation of biomineral tissue development	2e-07	3.8e-06	45	TFAP2A/MGP/ECM1/ACVR2B/SOX9/GPM6B/TWIST1/OMD/TENT5A/S1PR1/NOTCH1/DDR2/PKDCC/P2RX7/ASPN/BMP7/ADGRV1/TGFB1/MEF2C/BMP4/ANKH/PTN/FZD9/AMTN/FBXO5/ACVR1/IFITM5/OSR2/CCN1/CEBPB/SGMS2/ANO6/WNT6/NOS3/CCR1/OSR1/BMPR1B/WNT10B/ISG15/TMEM119/PHOSPHO1/CYP27B1/FBN2/ODAPH/MMP20
GO:0006821	chloride transport	1.7e-05	0.00018	45	ANO3/FXYD1/GLRA3/GABRG3/SLC26A7/GABRE/GABRB2/TTYH1/FXYD3/TTYH2/ANO5/GABRA4/PRNP/ANO4/GABRG1/SLC12A1/GRM5/PCYOX1/ATP8B1/SLC12A2/SLC4A8/GABRA5/OSTM1/SLC12A7/GABRD/GABRA3/SLC12A4/SLC12A5/CLIC6/ANO6/WNK4/ANO8/GABRP/GABRB1/GLRA1/SLC1A3/CLCN2/GABRA1/ANO7/SLC6A1/CLDN4/SLC26A8/CLCNKB/SLC26A10P/BEST1
GO:0051928	positive regulation of calcium ion transport	0.0002	0.0015	45	THY1/P2RX3/PLP1/APLNR/CEMIP/JAK3/EHD3/STC1/ATP1B1/HSPA2/AKAP6/P2RX5/STAC/PDGFRB/P2RX7/TRPV2/CAPN3/ANK2/CALM3/TRPC6/CX3CL1/CAMK2A/PDGFB/SNCA/HAP1/ATP2C2/VMP1/PPP3CC/TRDN/NTSR1/CXCL12/STAC2/CACNA1D/GRM6/CCR1/LGALS3/GSTO1/MYLK/MCHR1/CASQ1/GPER1/STAC3/CAV1/JPH2/KCNE2
GO:0070507	regulation of microtubule cytoskeleton organization	0.012	0.042	45	TRPV4/FGF13/MAP1A/PDE4DIP/PLK1/SLAIN1/APC/PAK1/SKA2/KIF15/SPAG5/TACC3/GNAI1/SNCA/CCSAP/FES/CDH5/GPSM2/MAP2/EPHA3/TPX2/SKA3/KIF18A/FAM107A/MID1/EML2/PSRC1/ATAT1/ANKRD53/SKA1/MAPK15/BORA/MET/EFNA5/SLC39A12/PHLDB2/WNT3A/STMN2/TUBB4A/CDK5R1/RASSF7/APC2/CAMSAP3/CAV3/MAPT
GO:0030199	collagen fibril organization	3.1e-16	3.7e-14	44	EMILIN1/TLL1/EFEMP2/SFRP2/P4HA1/DDR2/AEBP1/PXDN/PLOD3/ATP7A/FOXC2/COL14A1/CYP1B1/BMP1/ADAMTS2/COL11A1/LOXL4/FOXC1/SERPINH1/FMOD/COL12A1/FKBP10/COL13A1/MMP11/COL3A1/COL5A2/LUM/COL1A2/LOX/TLL2/CHADL/ADAMTS12/COL5A3/ANXA2/COL5A1/COL2A1/SERPINF2/COL1A1/LOXL2/ADAMTS3/LOXL1/OPTC/TGFB2/ADAMTS14
GO:0048663	neuron fate commitment	9.5e-15	8.5e-13	44	FOXG1/SOX9/DMRTA2/PAX6/TLX3/SOX1/BCL11B/NTRK3/FEZF2/GLI3/EYA1/TBR1/FOXN4/NRG1/NOTCH1/PRRX1/GSX2/GATA2/DLL1/ISL2/PROX1/OLIG2/GLI2/EHMT2/ASCL1/POU4F1/HOXC10/BMP4/DLX2/GSX1/DMRT3/NKX2-2/HOXD10/OLIG1/ESRP1/POU3F2/ISL1/MYT1L/SHH/DLX1/NKX2-1/SIX1/JAG2/GBX1
GO:0072078	nephron tubule morphogenesis	1.4e-12	8.6e-11	44	SALL1/SOX9/MYC/GDNF/GREB1L/GLI3/EYA1/SIX2/WNT11/PTCH1/FMN1/LGR4/KIF26B/HES5/HOXA11/BMP4/IRX3/AGTR2/SIX4/NOG/HES1/BCL2/WNK4/WNT6/PAX2/PAX8/SHH/NPNT/HOXD11/FGF2/HOXB7/OSR1/SIX1/IRX1/HS3ST3A1/FOXD1/FGF1/CITED1/AGT/ADAMTS16/TACSTD2/IRX2/TCF21/HS3ST3B1
GO:0048640	negative regulation of developmental growth	1.9e-05	0.0002	44	CDH1/NRP1/SEMA3G/SEMA5A/RGS4/DRAXIN/FGF13/SOCS2/TGFBR2/DUSP10/FGFR3/BCL11A/SPP1/SEMA6D/PTCH1/SEMA5B/SEMA6A/SEMA3C/SEMA3D/WWC1/BMP4/PTPRS/MAP2/TBX5/MYOZ1/SEMA4A/NOG/SEMA3A/TP73/FSTL4/KCNK2/MSTN/WNT3A/GDF15/TLL2/MAPK11/TNR/SLC6A4/RTN4R/OSTN/WNT5A/CAV3/DCC/STC2
GO:0021987	cerebral cortex development	3.1e-05	0.0003	44	FOXG1/NR2E1/LHX2/EMX1/DMRTA2/PAX6/WDR62/ARX/FGF13/POU3F3/EMX2/CNTNAP2/EOMES/CCDC85C/GLI3/SYNE2/H2AX/TBR1/NDEL1/CDON/FAT4/RELN/LAMB1/ADGRG1/TACC3/DISC1/CDK5R2/NPY/DAB1/CDH2/ROBO1/ASCL1/EGFR/ASPM/FOXP2/POU3F2/COL3A1/TH/KIF14/CCDC141/NKX2-1/CDK5R1/P2RY12/ATP1A3
GO:0010927	cellular component assembly involved in morphogenesis	5e-05	0.00046	44	TMOD1/NEB/PDGFRA/PMP22/PROX1/ITGB4/PDGFRB/CNTNAP1/CFLAR/CAPN3/TENM4/ITGB1/ANK2/CSRP1/RFX2/MYOZ2/NEBL/CNTN1/MYOZ1/SIX4/EPB41L3/ACTC1/LMOD1/CSRP2/TLR2/PHLDB2/KNL1/MYH7/TMOD2/CD9/WDR1/PGM5/MYH3/FLNC/CASQ1/CAV3/KLHL41/MYOM2/ACTN2/TCAP/EDN1/TNNT2/TPM1/TNNT3
GO:0032411	positive regulation of transporter activity	0.00023	0.0017	44	KCNA1/EHD3/ATP1B1/EPHB2/HSPA2/AKAP6/RELN/STAC/RNF207/PRKCD/KCNK3/ANK2/CALM3/TRPC6/CACNG4/HAP1/ARC/KCNC2/NOS1AP/VMP1/PPP3CC/TRDN/NTSR1/WNK2/CTSS/EDNRA/STAC2/NPPA/WNK4/DRD4/GSTO1/CACNG2/SGK1/LRRC55/FXYD2/PIRT/CASQ1/ACTN2/STAC3/EDN1/LRRC52/GAL/JPH2/KCNE2
GO:0045471	response to ethanol	0.00034	0.0023	44	VCAM1/ST6GAL1/GRIN3A/RGS4/HTR1B/NTRK3/ABAT/OXCT1/PRKCE/ADCY7/DRD2/EPS8/EHMT2/KCNC2/CASP8/GRIN2B/GRIN2A/TYMS/RARA/CTSK/S100A8/CDO1/CPT1A/OPRK1/MYD88/TH/MSTN/DRD4/CDK1/GLRA1/ITPR2/NQO1/DBH/RGS7/CRHBP/TBXA2R/CYBB/CLDN1/FGF19/NPPC/CRHR1/CD14/PENK/CLDN7
GO:0032874	positive regulation of stress-activated MAPK cascade	0.00049	0.0031	44	NAIP/TRPV4/RASGRP1/APP/WNT7A/SASH1/FLT4/TRAF1/TLR4/TNIK/GADD45G/MAP3K5/IGFBP6/WNT7B/RIPK1/SH3RF1/BMP4/GDF6/PJA2/RASSF2/WNT16/MID1/UNC5CL/SEMA3A/MAP3K11/OPRK1/MYD88/SPHK1/SH3RF3/LTBR/TLR3/TNFSF11/SERPINF2/EDAR/HAND2/AGER/CCN2/FGF19/WNT5A/GADD45B/TGFB2/IL1A/PYCARD/MMP8
GO:0010595	positive regulation of endothelial cell migration	0.00059	0.0036	44	NRP1/FGF18/PLK2/SEMA5A/WNT7A/SASH1/ADGRA2/RHOJ/ITGB3/PTGS2/FLT4/HDAC9/GATA2/CCBE1/PROX1/RRAS/PRKD1/JCAD/EGF/RHOB/FOXC2/STAT5A/PDGFB/TGFB1/BMP4/GRN/CALR/ETS1/SMOC2/GPLD1/MET/FGF2/NOS3/SRPX2/SPARC/FUT1/FGF1/ANXA1/WNT5A/AGT/ANGPT1/THBS1/EDN1/KDR
GO:0051983	regulation of chromosome segregation	0.00071	0.0042	44	UBE2C/PTTG1/CDC20/PLK1/CDCA8/AURKB/CDT1/SPC24/APC/ESPL1/NCAPH/SPC25/SMARCD2/NUF2/KNTC1/TACC3/INCENP/USP44/ZWINT/KIF2C/XRCC3/BUB1B/MAD2L1/BIRC5/TTK/BUB1/CENPF/ANAPC15/MKI67/SMC4/HASPIN/RMI2/FBXO5/PLSCR1/NDC80/DPF1/MAPK15/CCNB1/DLGAP5/CDCA2/HORMAD1/CENPE/NCAPG/TEX14
GO:0070304	positive regulation of stress-activated protein kinase signaling cascade	0.00071	0.0042	44	NAIP/TRPV4/RASGRP1/APP/WNT7A/SASH1/FLT4/TRAF1/TLR4/TNIK/GADD45G/MAP3K5/IGFBP6/WNT7B/RIPK1/SH3RF1/BMP4/GDF6/PJA2/RASSF2/WNT16/MID1/UNC5CL/SEMA3A/MAP3K11/OPRK1/MYD88/SPHK1/SH3RF3/LTBR/TLR3/TNFSF11/SERPINF2/EDAR/HAND2/AGER/CCN2/FGF19/WNT5A/GADD45B/TGFB2/IL1A/PYCARD/MMP8
GO:0006275	regulation of DNA replication	0.0014	0.0074	44	MCM7/MCM2/MCM5/GINS2/ACVRL1/MCM4/TIMELESS/PCNA/RFC5/ZBTB38/CDT1/BCAR3/MCM3/DBF4/EGF/GLI2/EHMT2/ATAD5/CCNA2/E2F8/TICRR/BAZ1A/EGFR/GINS1/GMNN/RFC4/FBXO5/JADE2/MCM6/CHTF18/CDC7/GINS4/E2F7/BLM/DNA2/ESCO2/CDK1/DSCC1/SLFN11/BRCA2/BCL6/NPM2/S100A11/MAS1
GO:0007093	mitotic cell cycle checkpoint	0.0031	0.014	44	PLK2/PBK/CDC20/PLK1/CDCA8/AURKB/CDT1/ORC1/SPC24/APC/EME1/SPC25/NUF2/KNTC1/DTL/INCENP/USP44/ZWINT/PIDD1/XRCC3/RBBP8/BUB1B/MAD2L1/CHEK1/BIRC5/TICRR/TTK/GTSE1/FANCD2/BRCA1/BUB1/CENPF/ANAPC15/HASPIN/NDC80/NEK11/CLSPN/BARD1/BLM/CCNB1/CDK1/MUC1/TEX14/NABP1
GO:2001056	positive regulation of cysteine-type endopeptidase activity	0.0041	0.018	44	NGFR/MYC/TFAP4/DLC1/F3/GSN/ST18/CFLAR/MAP3K5/PERP/NKX3-1/PIDD1/ROBO1/AIM2/SNCA/CASP8/KHDC1/UACA/GRIN2B/GRIN2A/CTSD/IFI16/S100A8/BCAP31/TNFSF10/TBC1D10A/CCN1/WNT3A/NLRC4/S100A9/TNFSF15/CASP1/LAPTM5/CLEC7A/CASP10/BBC3/GPER1/NODAL/CCN2/PRR7/NLRP2/HIP1R/MAPT/PYCARD
GO:0002687	positive regulation of leukocyte migration	0.0081	0.031	44	ITGA4/EDN3/THY1/TRPV4/APP/PGF/ITGB3/RIPOR2/PIK3R1/CXCL8/CX3CL1/GPSM3/PDGFD/PTN/CALR/CXCL13/ITGA2/CXCL12/PLVAP/F7/AIF1/MSTN/ANO6/MMP14/CMKLR1/IL1R1/CCR1/CD74/LGALS3/TMEM102/IL6R/LYVE1/SELP/AGER/WNT5A/MADCAM1/P2RY12/THBS1/EDN1/S100A14/IL1A/PYCARD/ICAM1/DOCK8
GO:0050796	regulation of insulin secretion	0.0092	0.034	44	UCP2/ACSL4/ABAT/TCIRG1/OXCT1/TRH/PRKCE/GLUL/TFAP2B/DRD2/HMGN3/NEUROD1/SOX4/CD38/EPHA5/KCNJ11/SLC9B2/INHBB/FOXO1/RFX3/SNAP25/VSNL1/NOS2/FKBP1B/CPT1A/BAIAP3/RFX6/CHGA/ISL1/PLA2G6/GPLD1/EFNA5/BRSK2/GCK/FOXA2/PCK2/GPER1/KCNA5/ADRA2A/HLA-DRB1/C1QTNF12/MYRIP/RPH3AL/BLK
GO:0045665	negative regulation of neuron differentiation	2.1e-12	1.2e-10	43	FOXG1/NR2E1/SOX9/SOX2/APP/PAX6/TLX3/MEIS1/POU4F2/FEZF2/SOX3/GLI3/ID4/NOTCH1/SIX3/ZNF536/DLL1/ISL2/OLIG2/CNTN2/ITGB1/BMP7/RAP1GAP/HES5/ASCL1/DTX1/DLX2/IRX3/CALR/NKX2-2/DISP3/B2M/HES1/ASPM/TP73/CNTN4/GPR37L1/ISL1/SHH/WNT3A/DLX1/SLC6A4/PHOX2B
GO:1903035	negative regulation of response to wounding	7.5e-08	1.6e-06	43	UBASH3B/PRKG1/SERPINE2/TFPI/SERPINB2/ADAMTS18/PLAT/PDGFRA/RGMA/ABAT/FAP/PDGFA/SH2B3/SPP1/PROS1/PRKCD/APOE/PDGFB/SLC12A2/INPP5F/PTPRS/MYOZ1/RTN4RL1/C1QTNF1/SIGLEC10/KRT1/PHLDB2/CD109/FGF2/NOS3/CD9/MMRN1/TNR/ANXA2/RTN4R/SERPINF2/KLK8/THBD/CD34/THBS1/PLAU/EDN1/F11
GO:1901379	regulation of potassium ion transmembrane transport	4.5e-07	7.5e-06	43	KCNA1/EDN3/RGS4/KCNS1/ATP1B1/AKAP6/RNF207/PRNP/KCNK3/ITGB1/KCNAB3/ANK2/NETO2/KCNC2/KCNG1/NEDD4/NOS1AP/KCNIP3/NEDD4L/CD63/WNK2/ABCC9/CACNA1D/NPPA/OPRK1/ANO6/WNK4/DPP6/KCNE4/RGS7/KCNJ2/KCNAB2/LRRC55/FXYD2/CAV3/ACTN2/LRRC52/KCNE3/CAV1/GAL/KCNE2/KCNN4/KCNE5
GO:0061337	cardiac conduction	8.8e-07	1.4e-05	43	HCN1/PRKACA/CORIN/EHD3/ATP1B1/SCN2B/KCNJ5/JUP/RNF207/SCN10A/TNNI3K/PLN/ANK2/CALM3/TBX5/IRX3/CTNNA3/TBX18/SCN4B/TRDN/FKBP1B/ABCC9/ISL1/CACNA1D/KCNH6/ATP2B3/HCN2/SCN1B/KCNE4/HCN4/KCNJ2/CACNA1C/SCN3B/KCNA5/AGT/GJA1/DSP/SLC8A3/ATP1A3/KCNE3/CAV1/KCNE2/KCNE5
GO:0150115	cell-substrate junction organization	8.8e-07	1.4e-05	43	NRP1/THY1/GPM6B/ARHGAP6/ACVRL1/APOD/ITGB3/DLC1/PTPRJ/COL17A1/COL16A1/DST/FMN1/ITGB4/PIK3R1/PEAK1/RAB8B/LIMCH1/TLN1/LAMC1/EPHA3/RHOD/FAM107A/ITGA2/BCL2/VCL/SORBS1/FERMT2/EFNA5/PHLDB2/MMP14/ACTN1/FN1/CAMSAP3/S100A10/SDC4/ACTN2/LAMA3/THBS1/ITGA5/TESK2/THSD1/KDR
GO:0051588	regulation of neurotransmitter transport	3e-06	4e-05	43	SNCG/GRIN3A/GPM6B/GDNF/RIMS1/WNT7A/HTR1B/ITGB3/CHRM2/CHRNA6/DRD2/NLGN1/ITGB1/CHRNB4/CHRNA5/CALM3/RIMS4/CHRNB3/CAMK2A/MEF2C/ADRA1A/SNCA/SLC4A8/RIMS3/MCTP2/CPLX1/MCTP1/BAIAP3/PRKCG/SNCAIP/DRD4/SYT4/KMO/GFAP/CSPG5/NOS1/CHRNA3/SYP/CPLX2/GPER1/APBA1/ADRA2A/DRD3
GO:0010717	regulation of epithelial to mesenchymal transition	5.4e-06	6.7e-05	43	SPRY2/TWIST1/BMP5/GCNT2/SFRP2/ENG/SNAI1/TGFBR2/SPRED1/NOTCH1/SPRY1/RGCC/CRB2/BAMBI/EZH2/BMP7/SMAD7/ALX1/TGFB1/WWTR1/FUZ/BMP4/SERPINB3/TGFB1I1/EPHA3/TBX5/FOXC1/NOG/ACVR1/TRIM62/LDLRAD4/ISL1/FERMT2/PHLDB2/NKX2-1/FOXA2/VASN/DAB2/HPN/DACT3/COL1A1/LOXL2/TGFB2
GO:0044106	cellular amine metabolic process	7.2e-06	8.7e-05	43	MOXD1/ODC1/SULT1B1/ABAT/GCH1/TRH/SULT1A1/EPAS1/COMT/GPR37/DRD2/ATP7A/SAT1/SLC22A3/NPY/SNCA/HAAO/NAAA/PAOX/GRIN2A/NNMT/INSM1/NR4A2/EDNRA/SNCAIP/TH/HDC/AOC2/DRD4/KMO/DBH/HAND2/AGMAT/HDAC10/SLC7A11/DRD3/ACMSD/TACR3/SNCB/TGFB2/PNMT/IL4I1/BHMT
GO:0034446	substrate adhesion-dependent cell spreading	1.6e-05	0.00018	43	ITGA4/SPRY4/NRP1/ATRNL1/PARVB/NTNG1/HAS2/ST6GAL1/DOCK5/ITGA8/TMEFF2/ITGB3/LAMB1/MYADM/PXN/LAMC3/PIK3R1/PEAK1/AP1AR/LIMS2/RADIL/P4HB/PARVA/LAMC1/APOA1/CALR/ITGAV/VAMP3/LAMB2/ITGB7/FERMT2/EFNA5/EPHB3/KIF14/NTN4/CSPG5/EPHA1/FN1/CASS4/DAB2/S100A10/TACSTD2/PARVG
GO:0021782	glial cell development	7.1e-05	0.00062	43	SOX10/APP/PLP1/ID4/NRG1/ADGRG6/SOX11/PRDM8/LGI4/DLL1/TLR4/ASPA/ITGB4/LAMC3/CNTNAP1/B4GALT5/TENM4/CNTN2/SOX4/HES5/LPAR1/ASCL1/CNTN1/SH3TC2/GRN/NKX2-2/S100A8/CLU/NDRG1/OLIG1/LAMB2/POU3F2/TLR2/MXRA8/SHH/KCNJ10/S100A9/GFAP/CSPG5/AGER/MAPT/POU3F1/MAL
GO:0043406	positive regulation of MAP kinase activity	7.1e-05	0.00062	43	EDN3/FGF18/RASGRP1/GHR/SASH1/NTRK3/PTPN1/PDGFA/PDE5A/IRAK1/TLR4/PAK1/PDGFRB/P2RX7/MAP3K5/EGF/EZH2/PDGFB/ROBO1/TGFB1/PDGFD/MEF2C/EGFR/MAP3K11/TGFA/DKK1/DRD4/FGF2/ARHGEF5/PDGFC/TLR6/TNFSF11/HTR2B/FGF1/AGER/WNT5A/PTPRC/ADRA2A/NOX4/THBS1/EDN1/PIK3R5/FZD10
GO:0015718	monocarboxylic acid transport	0.00011	0.00091	43	PLA2G4A/SLCO1A2/SLCO2B1/CD36/SLC16A12/SLC17A5/PTGS2/P2RX7/DRD2/ABCG2/BDKRB2/SLC16A5/ABCB4/SLC22A3/ATP8B1/SLCO1C1/PROCA1/SLC6A8/SLC10A3/EMB/NTSR1/SLC27A4/NOS2/SLC6A11/PLA2G6/ABCC4/AVPR1B/DRD4/SLC16A9/ACE/PLA2R1/TSPO2/SLC16A4/AKR1C1/TNFSF11/ANXA1/SLC6A13/FGF19/EDN1/DRD3/SLC6A12/IL1A/SLC10A4
GO:0051897	positive regulation of protein kinase B signaling	0.00014	0.0011	43	IGFBP5/RET/SPRY2/SEMA5A/IGF2/STOX1/TSPYL5/GCNT2/ENG/CD28/PTPRJ/NRG1/F3/PDGFA/NTS/EGF/ITGB1/IGF1/CX3CL1/TGFB1/HBEGF/HCLS1/EGFR/MAZ/F7/C1QTNF1/FERMT2/MET/AKR1C3/AKR1C2/FGF2/GDF15/LRP2/RASD2/CASS4/TNFSF11/P2RY12/NOX4/C1QTNF12/ANGPT1/THBS1/F10/PIK3R5
GO:0045446	endothelial cell differentiation	0.00017	0.0013	43	NRP1/ACVR2B/COL15A1/EDNRB/ACVRL1/STC1/RAPGEF2/S1PR1/NRG1/NOTCH1/PPP1R16B/DLL1/TIE1/AFDN/MYADM/PROX1/COL18A1/PLOD3/VEZF1/TMEM100/FSTL1/BMP4/CDH5/ACVR1/SCUBE1/S1PR2/CXCR4/EDNRA/VCL/S1PR3/HOXB5/MYD88/TNFRSF1A/MET/RAPGEF3/CLDN1/SOX18/HAPLN2/SOX17/HOXA13/ICAM1/ETV2/KDR
GO:0048675	axon extension	0.00021	0.0016	43	CDH1/EDN3/NRP1/LHX2/SEMA3G/SEMA5A/DRAXIN/ALCAM/PLXNA4/POU4F2/NDEL1/NRCAM/SLIT3/DSCAM/SEMA6D/SEMA5B/SEMA6A/CDH4/SEMA3C/TRPV2/TRPC5/RAPH1/DISC1/ITGB1/SEMA3D/APOE/PTPRS/MAP2/SEMA4A/BARHL2/CXCL12/SEMA3A/EDNRA/VCL/LAMB2/AUTS2/WNT3A/TNR/FN1/RTN4R/WNT5A/MAPT/EDN1
GO:0055007	cardiac muscle cell differentiation	0.00032	0.0022	43	TBX3/SHOX2/SGCD/RGS4/NEB/EFNB2/PDGFRA/RARB/NRG1/AKAP6/DLL1/PROX1/PDGFRB/ITGB1/IGF1/TGFB1/MEF2C/ADRA1A/BMP4/NEBL/ASB2/TBX5/IRX3/TBX18/CALR/RARA/LMNA/ACVR1/GATA6/ACTC1/ISL1/MYOCD/DKK1/CDK1/WNT3A/FHL2/GATA4/CAV3/AGT/NOX4/ACTN2/TCAP/EDN1
GO:0060079	excitatory postsynaptic potential	0.00032	0.0022	43	P2RX3/APP/RGS4/RIMS1/WNT7A/GLRA3/GABRG3/GABRE/GABRB2/RELN/P2RX5/CHRNA6/GABRA4/GABRG1/P2RX7/DRD2/NLGN1/CHRNB4/CHRNA5/CHRNB3/MEF2C/CHRNB1/SNCA/GABRA5/GRIN2B/TMEM108/GRIN2A/GABRD/GABRA3/CELF4/S1PR2/GABRP/GABRB1/GLRA1/P2RX6/SEZ6/GABRA1/CHRNA3/CHRNA1/NRXN1/GRIN2C/SLC8A3/GRIN2D
GO:1904375	regulation of protein localization to cell periphery	0.00038	0.0026	43	CNST/SPTBN1/EPHB2/ITGA3/PLK1/TMBIM1/PRKCE/EPB41/TAMALIN/NHLRC1/STAC/PRNP/SAPCD2/PKDCC/PIK3R1/ITGB1/GNAI1/TGFB1/RHOQ/GPSM2/RAB38/EGFR/STX3/EPHA3/PRKCH/PID1/GPC4/EPB41L2/STAC2/NKD2/SORBS1/MMP14/WNT3A/LDLRAP1/LGALS3/CACNG2/DAB2/GPER1/VAMP8/ABI3/MRAP2/STAC3/PLS1
GO:0007127	meiosis I	0.0012	0.0063	43	CDC25B/HSPA2/CKS2/PTTG1/PLK1/PIWIL2/EME1/ESPL1/TEX15/CCNB2/RAD54L/KASH5/TOP2B/PSMC3IP/HFM1/CCNB1IP1/EHMT2/RAD51AP1/SYCE2/FANCD2/TOP2A/C14orf39/SPATA22/CCNE2/FBXO5/NDC80/MND1/SGO2/BRIP1/NDC1/SGO1/BRCA2/HORMAD1/RMI1/BRME1/MEI4/RNF212/MSH4/ANKLE1/DMC1/AURKA/CORT/TEX12
GO:0001101	response to acid chemical	0.0016	0.0082	43	KLF2/PDGFRA/GLRA3/SLC1A2/PCNA/BCL11A/COL16A1/SOCS1/RRAGD/HNRNPD/ATP7A/HPCA/PDGFD/COL4A6/EGFR/COL6A1/CDO1/F7/CEBPB/CPEB1/XBP1/COL3A1/MYD88/TH/COL5A2/MMP2/AVPR1A/NSMF/COL1A2/GLRA1/NQO1/SST/PDGFC/SIX1/CYBB/CCN2/COL1A1/ASS1/COL4A1/EDN1/PKD2L1/NEURL1/NTRK1
GO:0030168	platelet activation	0.0016	0.0082	43	UBASH3B/PRKG1/SERPINE2/PLA2G4A/ADAMTS18/PDGFRA/ABAT/ITGB3/IL6ST/PDGFA/PEAR1/TLR4/SH2B3/PRKCD/DGKB/CSRP1/APOE/PDGFB/ADRA2C/TLN1/VAV3/DGKA/PLSCR1/F2RL2/MYL12A/C1QTNF1/VCL/COL3A1/TXK/NOS3/CD9/WNT3A/MYH9/MMRN1/FN1/DGKG/SELP/THBD/ADRA2A/P2RY12/SLC7A11/ENTPD2/BLK
GO:0060411	cardiac septum morphogenesis	6e-12	3.3e-10	42	TBX3/NRP1/TBX2/TGFBR3/HEYL/APLNR/BMP5/ENG/FGFRL1/NSD2/TGFBR2/WNT11/SOX11/NOTCH1/TBX1/SLIT3/CHD7/PROX1/DHRS3/SEMA3C/ROBO2/SOX4/BMP7/SMAD7/ROBO1/PARVA/ZFPM2/BMP4/TBX5/NOG/HES1/ACVR1/GATA6/CCN1/ISL1/NOS3/LRP2/HAND1/GATA4/WNT5A/SMAD6/TGFB2
GO:0051952	regulation of amine transport	9.5e-07	1.5e-05	42	SNCG/SYT15/KCNA2/RGS4/GDNF/HTR1B/ABAT/GRM2/TRH/SYT2/CHRNA6/CRH/P2RX7/DRD2/ITGB1/SYT6/ADRA2C/SNCA/SLC12A2/SLC43A1/SYT17/NTSR1/CXCL12/NPY5R/GRM7/CHGA/OPRK1/AVPR1B/DRD4/SYT10/AVPR1A/FGF20/SYT4/KMO/CHRNA3/SLC6A1/OXTR/AGT/ADRA2A/CLTRN/DRD3/HRH3
GO:0014812	muscle cell migration	1.8e-05	0.00019	42	IGFBP5/NRP1/PRKG1/HAS2/DOCK5/PLAT/ITGB3/DDR2/PDGFA/TLR4/DDR1/SEMA6D/PDGFRB/ATP7A/ABHD2/IGF1/TERT/CYP1B1/PDGFB/LPAR1/PDGFD/MEF2C/PARVA/DDIT3/SIX4/ITGA2/PLXNA1/BCL2/S1PR2/AIF1/MSTN/MYOCD/ACE/ADAMTS1/SIX1/ANXA1/S100A11/AGT/NR4A3/CCN4/PLAU/TPM1
GO:0042116	macrophage activation	2.4e-05	0.00024	42	PLA2G4A/ADGRF5/APP/LRFN5/CD93/CTSC/PRKCE/TLR4/NMI/IFI35/CX3CL1/SUCNR1/SNCA/PJA2/RORA/GRN/CLU/AIF1/TLR2/SPHK1/WNK4/IL33/CD74/DYSF/TLR3/TLR6/JUND/TICAM1/BPI/TMEM106A/AGER/IL4R/WNT5A/PTPRC/TAFA3/THBS1/MAPT/VSIG4/TLR1/CST7/HAVCR2/MMP8
GO:0032414	positive regulation of ion transmembrane transporter activity	0.0001	0.00085	42	KCNA1/EHD3/ATP1B1/EPHB2/HSPA2/AKAP6/RELN/STAC/RNF207/KCNK3/ANK2/CALM3/TRPC6/CACNG4/HAP1/ARC/KCNC2/NOS1AP/VMP1/PPP3CC/TRDN/NTSR1/WNK2/CTSS/EDNRA/STAC2/NPPA/WNK4/DRD4/GSTO1/CACNG2/LRRC55/FXYD2/PIRT/CASQ1/ACTN2/STAC3/EDN1/LRRC52/GAL/JPH2/KCNE2
GO:0045931	positive regulation of mitotic cell cycle	0.0016	0.008	42	APP/STOX1/CDC25B/CDCA5/NEUROG1/HSPA2/UBE2C/DDR2/RGCC/CDT1/ESPL1/UBE2E2/DTL/TERT/DYNLT3/NKX3-1/RRM1/EGFR/CDC25C/RRM2/SHB/CDC25A/CCDC57/FBXO5/HES1/SMOC2/CDC7/CCNB1/AIF1/DLGAP5/SPHK1/CDK1/FGF10/BRCA2/ADAMTS1/WNT10B/USP2/ANXA1/KCNA5/CYP1A1/HYAL1/PHOX2B
GO:0051208	sequestering of calcium ion	0.0022	0.01	42	UBASH3B/ITPR3/THY1/APLNR/PRKACA/CEMIP/ITGB3/ANXA6/AKAP6/CHD7/PRKCE/PRKD1/P2RX7/DRD2/RASA3/CAPN3/PLN/ANK2/CALM3/CX3CL1/SNCA/HAP1/DDIT3/CALR/MCOLN3/TRDN/NTSR1/FKBP1B/ITPR1/HSP90B1/HTR2C/FGF2/NOL3/ITPR2/GSTO1/NOS1/CACNA1C/HTR2B/CASQ1/GPER1/PTPRC/JPH2
GO:0032835	glomerulus development	4.7e-12	2.6e-10	41	RET/EDNRB/HEYL/ANGPT2/PDGFRA/NID1/ITGB3/KLF15/NOTCH1/ENPEP/LGR4/PDGFRB/CFLAR/BMP7/FOXC2/PDGFB/WWTR1/PDGFD/MEF2C/BMP4/PODXL/AGTR2/FOXC1/AQP1/MAGI2/NOG/HES1/MTSS1/BCL2/EDNRA/LAMB2/PAX2/PROM1/OSR1/KIRREL3/MYO1E/IL6R/SULF1/CD34/ANGPT1/TCF21
GO:0021536	diencephalon development	3.1e-10	1.1e-08	41	CDH1/NRP1/SALL1/SEMA5A/SOX2/PAX6/PITX1/ARX/OTX1/CNTNAP2/SOX3/GATA2/SIX3/OTP/OLIG2/DRD2/GLI2/ALDH1A2/INHBB/PITX2/POU4F1/HAP1/BMP4/KCNC2/GSX1/NR4A2/NOG/HES1/PLXNA1/GBX2/POU3F2/ISL1/SHH/FGF10/FGF2/GHRHR/FOXB1/NKX2-1/NHLH2/PCSK1/WNT5A
GO:0007193	adenylate cyclase-inhibiting G protein-coupled receptor signaling pathway	1.5e-09	4.6e-08	41	HTR1B/AKAP12/ITGB3/S1PR1/GRM2/CHRM2/GRM3/NPY1R/NPR3/GPR37/DRD2/GNAI1/GRM5/SSTR2/GRM4/LPAR1/GRM7/GABBR2/EDNRA/S1PR3/GPR37L1/GRM6/OPRK1/OXER1/DRD4/NPY2R/HTR5A/CHRM1/HTR1E/OPRD1/INSL3/MCHR1/GRIK3/PTGDR2/GRM1/ADRA2A/P2RY12/EDN1/DRD3/CORT/HRH3
GO:0019935	cyclic-nucleotide-mediated signaling	3.5e-08	8.4e-07	41	PRKG1/PDE7B/SOX9/EDNRB/APLNR/CD36/ADM/NUDT4/AHR/PDE7A/RAPGEF2/ADGRG6/AKAP6/NPR2/ADCYAP1/GNAI1/PDE3A/EPHA5/APOE/LPAR1/KCNC2/AQP1/PDE9A/ADCY2/NPPA/CGAS/HTR2C/GUCY2D/GPR61/IRAG1/GHRHR/RAPGEF3/RASD2/GLP1R/INSL3/HTR2B/NPPC/THBS1/PDE11A/GAL/OR51E2
GO:0007044	cell-substrate junction assembly	1e-06	1.5e-05	41	NRP1/THY1/GPM6B/ARHGAP6/ACVRL1/APOD/ITGB3/DLC1/PTPRJ/COL17A1/COL16A1/DST/FMN1/ITGB4/PEAK1/LIMCH1/TLN1/LAMC1/EPHA3/RHOD/FAM107A/ITGA2/BCL2/VCL/SORBS1/FERMT2/EFNA5/PHLDB2/MMP14/ACTN1/FN1/CAMSAP3/S100A10/SDC4/ACTN2/LAMA3/THBS1/ITGA5/TESK2/THSD1/KDR
GO:0006576	cellular biogenic amine metabolic process	2e-06	2.7e-05	41	MOXD1/ODC1/SULT1B1/ABAT/GCH1/TRH/SULT1A1/EPAS1/COMT/GPR37/DRD2/ATP7A/SAT1/SLC22A3/NPY/SNCA/HAAO/NAAA/PAOX/GRIN2A/NNMT/INSM1/NR4A2/EDNRA/SNCAIP/TH/HDC/AOC2/DRD4/KMO/DBH/HAND2/AGMAT/HDAC10/DRD3/ACMSD/TACR3/SNCB/TGFB2/PNMT/IL4I1
GO:0070252	actin-mediated cell contraction	1.5e-05	0.00017	41	SGCD/CCDC88C/STC1/FGF13/SCN2B/KCNJ5/GSN/JUP/RNF207/FRMD6/PLN/ANK2/LIMCH1/PARVA/NOS1AP/CTNNA3/NEDD4L/SCN4B/ACTC1/PDE4B/ABCC9/CACNA1D/MYH7/SCN1B/MYH3/KCNE4/HCN4/KCNJ2/CACNA1C/SCN3B/GATA4/CAV3/KCNA5/GJA1/DSP/KCNE3/CAV1/TNNT2/KCNE2/TPM1/KCNE5
GO:0051261	protein depolymerization	0.00041	0.0027	41	TMOD1/SEMA5A/TRPV4/SPTBN1/FGF13/MAP1A/VILL/GSN/AVIL/KIF18B/APC/DSTN/SPTBN5/EPS8/ADD3/KIF2C/NCKAP5/KIF24/LIMA1/CCSAP/DNAJC6/SVIL/TPX2/KIF18A/MID1/LMOD1/KIF19/TMOD2/WDR1/SPTAN1/SH3GL2/STMN2/CARMIL2/SH3BP1/APC2/CAMSAP3/MICAL2/ACTN2/SLN/SPTA1/SCIN
GO:0046887	positive regulation of hormone secretion	0.0011	0.0059	41	EDN3/ACSL4/ABAT/OXCT1/TRH/SOX11/PRKCE/SPP1/CRH/GLUL/ADCYAP1/DRD2/RAB8B/SOX4/CD38/NKX3-1/INHBB/VSNL1/C1QTNF1/BAIAP3/RFX6/ISL1/PLA2G6/GPLD1/HFE/GCK/GHRHR/TNFSF11/DAB2/PCK2/GPER1/VAMP8/HLA-DRB1/C1QTNF12/MYRIP/EDN1/CYP19A1/RPH3AL/GAL/BLK/INHBA
GO:0031109	microtubule polymerization or depolymerization	0.0013	0.0067	41	TRPV4/FGF13/MAP1A/PDE4DIP/NDEL1/SLAIN1/KIF18B/APC/PAK1/SKA2/GOLGA2/KIF2C/NCKAP5/KIF24/SNCA/CCSAP/FES/CDH5/TPPP3/MAP2/CRYAB/TPX2/SKA3/KIF18A/CCDC57/FBXO5/MID1/EML2/PSRC1/KIF19/ANKRD53/SKA1/MET/SLC39A12/STMN2/TUBB4A/CDK5R1/APC2/CAMSAP3/CAV3/MAPT
GO:0008277	regulation of G protein-coupled receptor signaling pathway	0.012	0.042	41	RGS10/RGS4/APLNR/ADM/HTR1B/GRK5/ITGB3/GNG4/FRMPD1/CXCL8/ADCYAP1/DRD2/CNTN2/GRM5/CAMK2A/PHF24/KCTD8/SNCA/KCTD16/RGS11/PDE4B/ARRB1/CHGA/MET/TMOD2/RGS9/GUCY2D/APLN/RGS7/RGS20/HTR2B/SYP/GPER1/PTGDR2/MRAP2/EDN1/DRD3/RGS6/RPH3AL/RGS5/KLK6
GO:0050818	regulation of coagulation	8e-10	2.6e-08	40	UBASH3B/PRKG1/EMILIN1/SERPINE2/CD36/TFPI/SERPINB2/ADAMTS18/PLAT/PDGFRA/ABAT/FAP/EPHB2/F3/PDGFA/SH2B3/PROS1/PRKCD/APOE/HS3ST5/PDGFB/ANXA5/F7/C1QTNF1/ANO6/KRT1/NOS3/CD9/TBXA2R/ANXA2/FOXA2/SERPINF2/THBD/CD34/PROCR/THBS1/PLAU/EDN1/CAV1/F11
GO:0050886	endocrine process	1.5e-06	2.2e-05	40	TBX3/EDN3/EDNRB/ATP6AP2/CORIN/NIBAN2/SPP1/CRH/ENPEP/RAB8B/AGTR1/SELENOM/NKX3-1/SUCNR1/ECE1/INHBB/AGTR2/AQP1/C1QTNF1/OPRK1/CTSZ/WNK4/AVPR1B/AVPR1A/NOS3/ACE/GDF9/CRHBP/DAB2/FOXD1/SERPINF2/OXTR/AGT/GJA1/EDN1/CYP19A1/GAL/CRHR1/OR51E2/INHBA
GO:1903510	mucopolysaccharide metabolic process	2.9e-06	3.8e-05	40	HAS2/EDNRB/CEMIP/EGFLAM/CHSY3/EGF/CHST3/PDGFB/TGFB1/TNFAIP6/CHPF/STAB2/HEXB/ITIH5/CHST1/SPOCK3/DSE/XYLT1/SLC35D2/CHST7/SPOCK2/DCN/EDNRA/UST/B3GNT4/ITIH3/FGF2/BGN/HAS3/LYVE1/HAS1/CHST9/NDST3/IDUA/HMMR/ANGPT1/CHST5/ITIH6/HYAL1/CD44
GO:1902476	chloride transmembrane transport	1.7e-05	0.00018	40	ANO3/FXYD1/GLRA3/GABRG3/SLC26A7/GABRE/GABRB2/TTYH1/FXYD3/TTYH2/ANO5/GABRA4/ANO4/GABRG1/SLC12A1/PCYOX1/SLC12A2/SLC4A8/GABRA5/SLC12A7/GABRD/GABRA3/SLC12A4/SLC12A5/CLIC6/ANO6/ANO8/GABRP/GABRB1/GLRA1/SLC1A3/CLCN2/GABRA1/ANO7/SLC6A1/CLDN4/SLC26A8/CLCNKB/SLC26A10P/BEST1
GO:0019233	sensory perception of pain	2.9e-05	0.00029	40	KCNA1/SCN9A/KCNA2/EDNRB/P2RX3/PTGS2/NPY1R/ZFHX2/TAC1/EPHB1/HOXD1/SCN10A/P2RX7/LXN/TMEM100/PHF24/MME/GRIN2A/RETREG1/AQP1/NTSR1/SPX/ITGA2/CXCL12/CXCR4/OPRK1/HOXB8/ACE/IL33/OPRD1/KCND2/SCN3B/GRM1/MMP24/EDN1/NTRK1/GRIN2D/IL1A/PENK/KCNK4
GO:0032760	positive regulation of tumor necrosis factor production	4.9e-05	0.00046	40	RASGRP1/APP/TWIST1/CD36/AKAP12/PTPRJ/EPHB2/TLR4/LPL/PIK3R1/SPON2/RIPK1/RIGI/OAS1/ARID5A/HLA-E/CLU/IFIH1/FRMD8/STAT3/ISL1/MYD88/TLR2/IL33/TLR3/CYBB/CLEC7A/TICAM1/TMEM106A/AGER/WNT5A/PTPRC/THBS1/IL1A/PYCARD/CD14/TNFRSF8/TLR1/HAVCR2/MMP8
GO:0061387	regulation of extent of cell growth	0.0001	0.00086	40	CDH1/NRP1/SEMA3G/SEMA5A/NGF/DRAXIN/PLXNA4/FGF13/POU4F2/NDEL1/NRCAM/DSCAM/SPP1/SEMA6D/LPAR3/SEMA5B/SEMA6A/CDH4/SEMA3C/TRPV2/TRPC5/DISC1/SEMA3D/BDNF/APOE/PTPRS/MAP2/SEMA4A/BARHL2/CXCL12/SEMA3A/FSTL4/EFNA5/WNT3A/TNR/FN1/RTN4R/WNT5A/MAPT/DCC
GO:0030038	contractile actin filament bundle assembly	0.00013	0.001	40	ARHGAP28/NRP1/FRMD7/FHDC1/ARHGAP6/TMEFF2/DLC1/S1PR1/WNT11/RGCC/ARAP1/PAK1/PXN/PIK3R1/ITGB5/LIMCH1/RHOC/LPAR1/ALMS1/APOA1/PDLIM1/ARRB1/SORBS1/FERMT2/MET/PHLDB2/ELN/RHPN1/ARHGEF5/RAPGEF3/EPHA1/CGNL1/SERPINF2/CCN2/PTGER4/S100A10/RHPN2/SDC4/TACSTD2/TPM1
GO:0043149	stress fiber assembly	0.00013	0.001	40	ARHGAP28/NRP1/FRMD7/FHDC1/ARHGAP6/TMEFF2/DLC1/S1PR1/WNT11/RGCC/ARAP1/PAK1/PXN/PIK3R1/ITGB5/LIMCH1/RHOC/LPAR1/ALMS1/APOA1/PDLIM1/ARRB1/SORBS1/FERMT2/MET/PHLDB2/ELN/RHPN1/ARHGEF5/RAPGEF3/EPHA1/CGNL1/SERPINF2/CCN2/PTGER4/S100A10/RHPN2/SDC4/TACSTD2/TPM1
GO:0046545	development of primary female sexual characteristics	0.00013	0.001	40	LHFPL2/GAS2/PDGFRA/FANCG/TAF4/SLIT3/ROBO2/ACSBG1/CSMD1/TNFAIP6/INHBB/ZFPM2/LFNG/FOXC1/AMH/HSPA5/DMRTA1/BCL2/CEBPB/MMP2/MMP14/NOS3/BRCA2/VGF/GDF9/ADAMTS1/BMPR1B/NUPR1/AFP/A2M/PTX3/PTPRN/MMP19/MSH4/DMC1/PGR/CYP19A1/LHX8/KDR/INHBA
GO:1903557	positive regulation of tumor necrosis factor superfamily cytokine production	0.00013	0.001	40	RASGRP1/APP/TWIST1/CD36/AKAP12/PTPRJ/EPHB2/TLR4/LPL/PIK3R1/SPON2/RIPK1/RIGI/OAS1/ARID5A/HLA-E/CLU/IFIH1/FRMD8/STAT3/ISL1/MYD88/TLR2/IL33/TLR3/CYBB/CLEC7A/TICAM1/TMEM106A/AGER/WNT5A/PTPRC/THBS1/IL1A/PYCARD/CD14/TNFRSF8/TLR1/HAVCR2/MMP8
GO:0042303	molting cycle	0.00047	0.003	40	IGFBP5/LHX2/LRIG1/SOX21/NGFR/APCDD1/SOX9/SNAI1/PTGS2/LRP4/NOTCH1/ALX4/PDGFA/INTU/LGR4/ATP7A/GLI2/TERT/FZD3/FUZ/EGFR/DLX3/BCL2/PTCH2/CDH3/DKK1/SHH/CD109/FGF10/TRADD/WNT10B/FERMT1/EDAR/SOX18/TP63/WNT5A/DKK4/TGFB2/GAL/INHBA
GO:0042633	hair cycle	0.00047	0.003	40	IGFBP5/LHX2/LRIG1/SOX21/NGFR/APCDD1/SOX9/SNAI1/PTGS2/LRP4/NOTCH1/ALX4/PDGFA/INTU/LGR4/ATP7A/GLI2/TERT/FZD3/FUZ/EGFR/DLX3/BCL2/PTCH2/CDH3/DKK1/SHH/CD109/FGF10/TRADD/WNT10B/FERMT1/EDAR/SOX18/TP63/WNT5A/DKK4/TGFB2/GAL/INHBA
GO:0043500	muscle adaptation	0.0017	0.0086	40	IGFBP5/RGS4/KLF15/NOTCH1/IL6ST/FBXO32/PDE5A/AKAP6/GSN/CFLAR/EZH2/IGF1/MYOZ2/ADRA1A/FOXO1/INPP5F/MYOZ1/PDE9A/LMNA/TNFRSF1B/GATA6/NPPA/AIF1/SGCA/MSTN/TNFRSF1A/MYH7/NOS3/NOL3/ERRFI1/CACNA1S/CASQ1/HAND2/CAV3/GATA5/AGT/NR4A3/TCAP/EDN1/LMCD1
GO:0051283	negative regulation of sequestering of calcium ion	0.0028	0.013	40	UBASH3B/ITPR3/THY1/APLNR/PRKACA/CEMIP/ITGB3/ANXA6/AKAP6/CHD7/PRKCE/PRKD1/P2RX7/DRD2/RASA3/CAPN3/PLN/ANK2/CALM3/CX3CL1/SNCA/HAP1/DDIT3/MCOLN3/TRDN/NTSR1/FKBP1B/ITPR1/HTR2C/FGF2/NOL3/ITPR2/GSTO1/NOS1/CACNA1C/HTR2B/CASQ1/GPER1/PTPRC/JPH2
GO:0051282	regulation of sequestering of calcium ion	0.0039	0.017	40	UBASH3B/ITPR3/THY1/APLNR/PRKACA/CEMIP/ITGB3/ANXA6/AKAP6/CHD7/PRKCE/PRKD1/P2RX7/DRD2/RASA3/CAPN3/PLN/ANK2/CALM3/CX3CL1/SNCA/HAP1/DDIT3/MCOLN3/TRDN/NTSR1/FKBP1B/ITPR1/HTR2C/FGF2/NOL3/ITPR2/GSTO1/NOS1/CACNA1C/HTR2B/CASQ1/GPER1/PTPRC/JPH2
GO:0072171	mesonephric tubule morphogenesis	3.8e-11	1.7e-09	39	SALL1/SOX9/MYC/GDNF/GREB1L/GLI3/EYA1/SIX2/WNT11/PTCH1/FMN1/LGR4/KIF26B/HOXA11/BMP4/AGTR2/SIX4/NOG/HES1/BCL2/WNT6/PAX2/PAX8/SHH/NPNT/HOXD11/FGF2/HOXB7/OSR1/SIX1/HS3ST3A1/FOXD1/FGF1/CITED1/AGT/ADAMTS16/TACSTD2/TCF21/HS3ST3B1
GO:0048645	animal organ formation	1.3e-10	5.1e-09	39	GDNF/GLI3/EYA1/TGFBR2/TBR1/WNT11/NOTCH1/SPRY1/ROBO2/BMP7/ROBO1/HOXA11/MEF2C/BMP4/NKX3-2/TBX5/NOG/HES1/GATA6/WNT2/ISL1/DKK1/PAX2/PAX8/SHH/FGF10/FGF2/WNT3A/LRP2/RBM20/SIX1/FGF1/SULF1/HAND2/TP63/WNT5A/GATA5/SOX17/HOXC11
GO:0061035	regulation of cartilage development	1.2e-09	3.9e-08	39	SHOX2/RARG/FGF18/SOX9/ACVRL1/GLI3/RARB/SIX2/WNT11/SOX5/ZNF219/PKDCC/ZBTB16/SMAD7/FRZB/HOXA11/BMP1/BMP4/NKX3-2/GDF6/MAF/PTHLH/RARA/CTSK/NOG/CCN1/GDF5/CHADL/ADAMTS12/BMPR1B/EFEMP1/WNT9A/CCN2/LOXL2/WNT5A/RUNX2/CCN4/SNAI2/SCIN
GO:0048844	artery morphogenesis	2.3e-08	5.7e-07	39	NRP1/TBX2/ADGRF5/STRA6/ACVRL1/APOB/EFNB2/EFEMP2/ENG/EYA1/WNT11/NOTCH1/PRRX1/TBX1/CHD7/PROX1/PDGFRB/TFAP2B/SOX4/FOXC2/SMAD7/APOE/BMP4/FOXC1/NOG/HES1/FKBP10/EDNRA/ADAMTS9/COL3A1/MYOCD/LRP2/MYLK/SIX1/HOXA1/HAND2/EDN1/TGFB2/HOXA13
GO:0021954	central nervous system neuron development	2.7e-07	4.9e-06	39	FOXG1/NR2E1/NRP1/AGBL4/DRAXIN/PLXNA4/ARX/CDH11/SOX1/NOVA2/FEZF2/NDEL1/RAPGEF2/EPHB2/GATA2/EPHB1/ADARB1/DRD2/ATP7A/B4GALT5/GLI2/CNTN2/DISC1/NPY/ASCL1/NFIB/C12orf57/MAP2/NR4A2/PLXNA1/GBX2/GABRB1/EPHB3/SCN1B/NHLH2/MAPT/DCC/LHX8/PHOX2B
GO:0042475	odontogenesis of dentin-containing tooth	2.3e-06	3.1e-05	39	AMBN/ACVR2B/NGFR/APCDD1/WDR72/ADM/BCL11B/PDGFRA/GLI3/TCIRG1/LRP4/TBX1/SCN10A/GLI2/BMP7/PERP/RSPO2/BMP4/DLX2/DMRT3/FOXC1/AMTN/HTRA1/DLX3/GATA6/WNT6/SHH/FGF10/DLX1/HAND1/EDAR/HAND2/TP63/RUNX2/FAM20A/JAG2/ODAPH/LHX8/MMP20
GO:0006942	regulation of striated muscle contraction	1.4e-05	0.00016	39	TRPV4/PRKACA/EHD3/STC1/FGF13/ATP1B1/PDE5A/JUP/RNF207/SCN10A/TNNI3K/PLN/ANK2/CALM3/SMAD7/ADRA1A/C12orf57/CTNNA3/FKBP1B/PDE4B/CHGA/NPPA/MYH7/MYL3/GSTO1/NOS1/HCN4/KCNJ2/CACNA1C/CASQ1/GATA4/CCN2/CAV3/DSP/SLC8A3/CAV1/TNNI3/ADRA1B/TNNT3
GO:0043279	response to alkaloid	2.5e-05	0.00026	39	BCHE/RGS4/GHR/HTR1B/ABAT/SLC1A2/GRM2/PRKCE/DRD2/EHMT2/CACNG4/CCNA2/SMPD1/CHEK1/ST8SIA2/HSPA5/PPP1R1B/HES1/CPT1A/CXCR4/PRKCG/BLM/AIF1/OPRK1/TH/MAP1LC3A/DRD4/NQO1/SLC1A3/CACNA1S/ND6/CRHBP/SLC6A1/OXTR/EN1/PCSK1/DRD3/TACR3/PENK
GO:0008585	female gonad development	0.00012	0.00093	39	GAS2/PDGFRA/FANCG/TAF4/SLIT3/ROBO2/ACSBG1/CSMD1/TNFAIP6/INHBB/ZFPM2/LFNG/FOXC1/AMH/HSPA5/DMRTA1/BCL2/CEBPB/MMP2/MMP14/NOS3/BRCA2/VGF/GDF9/ADAMTS1/BMPR1B/NUPR1/AFP/A2M/PTX3/PTPRN/MMP19/MSH4/DMC1/PGR/CYP19A1/LHX8/KDR/INHBA
GO:0007631	feeding behavior	0.00023	0.0017	39	APP/STRA6/ATP8A2/HTR1B/GLS/TBR1/TRH/NPY1R/NMU/DRD2/CNTN2/GPR83/NPY/POU4F1/LEPR/SGIP1/CPT1A/NPY5R/STAT3/OPRK1/TH/HTR2C/ACE/APLN/GDF15/ADM2/HELT/RMI1/OPRD1/MCHR1/OXTR/EN1/HAND2/AGT/NPW/NR4A3/MRAP2/TACR3/GAL
GO:0014066	regulation of phosphatidylinositol 3-kinase signaling	0.00044	0.0028	39	ERBB3/SERPINE2/SOX9/RASGRP1/TWIST1/NTRK3/PDGFRA/CD28/PDGFA/PPP1R16B/HGF/RELN/PDGFRB/EGF/IGF1/PDGFB/NKX3-1/PDGFD/PLXNB1/HCLS1/EGFR/NEDD4/MAZ/ERBB4/WNT16/DCN/PIK3IP1/FGF2/PDGFC/FN1/SELP/CEP55/GPER1/AGT/ANGPT1/TGFB2/PIK3AP1/NTRK1/KDR
GO:0022037	metencephalon development	0.00044	0.0028	39	SERPINE2/WNT7A/CKB/OTX1/ABAT/CBS/LOC102724560/DLL1/TRNP1/PROX1/HNRNPD/ATP7A/GLI2/NEUROD1/EZH2/CDK5R2/NEUROD2/DAB1/KLHL1/SSTR2/LPAR1/ASCL1/HAP1/CNTN1/RORA/FOXC1/HSPA5/SCRIB/BCL2/GBX2/LHX5/AIF1/MYO16/FAIM2/SEZ6/KIF14/CDK5R1/EN1/PHOX2A
GO:1905818	regulation of chromosome separation	0.00044	0.0028	39	UBE2C/PTTG1/CDC20/PLK1/CDCA8/AURKB/CDT1/SPC24/APC/ESPL1/NCAPH/SPC25/SMARCD2/NUF2/KNTC1/TACC3/INCENP/USP44/ZWINT/XRCC3/BUB1B/MAD2L1/BIRC5/TTK/BUB1/CENPF/ANAPC15/SMC4/HASPIN/FBXO5/PLSCR1/NDC80/DPF1/MAPK15/CCNB1/DLGAP5/CENPE/NCAPG/TEX14
GO:0046632	alpha-beta T cell differentiation	0.0014	0.0073	39	CBFB/JAK3/BCL11B/EOMES/GLI3/STAT6/TGFBR2/IL18R1/KLHL25/BCL3/SOCS1/ATP7A/ZBTB16/NFKBIZ/SMAD7/ZAP70/SH3RF1/TOX/RORA/MYB/RARA/SHB/SEMA4A/CTSL/BCL2/JUNB/STAT3/SHH/RUNX3/BCL6/IL6R/ANXA1/PRR7/PTGER4/IL4R/HLA-DRB1/GPR183/RUNX1/IRF4
GO:0051101	regulation of DNA binding	0.0028	0.013	39	LHX2/PAX6/TWIST1/NGF/POU4F2/MDFI/HMGB2/TFAP4/SOX11/CDT1/E2F1/NIBAN2/TRIM6/BCL3/ZNF462/EGF/NEUROD1/IGF1/FBXW7/CALM3/DOT1L/TGFB1/POU4F1/HJURP/NEK2/DDIT3/FOXC1/IFI16/KLF4/HES1/ITGA2/ISL1/MYOCD/HAND1/HAND2/AGER/IRF4/SP100/MMP8
GO:0051209	release of sequestered calcium ion into cytosol	0.0044	0.019	39	UBASH3B/ITPR3/THY1/APLNR/PRKACA/CEMIP/ITGB3/AKAP6/CHD7/PRKCE/PRKD1/P2RX7/DRD2/RASA3/CAPN3/PLN/ANK2/CALM3/CX3CL1/SNCA/HAP1/DDIT3/MCOLN3/TRDN/NTSR1/FKBP1B/ITPR1/HTR2C/FGF2/NOL3/ITPR2/GSTO1/NOS1/CACNA1C/HTR2B/CASQ1/GPER1/PTPRC/JPH2
GO:0060675	ureteric bud morphogenesis	1e-10	4.2e-09	38	SALL1/SOX9/MYC/GDNF/GREB1L/GLI3/EYA1/SIX2/WNT11/PTCH1/FMN1/LGR4/KIF26B/HOXA11/BMP4/AGTR2/SIX4/NOG/HES1/BCL2/WNT6/PAX2/PAX8/SHH/NPNT/HOXD11/FGF2/HOXB7/SIX1/HS3ST3A1/FOXD1/FGF1/CITED1/AGT/ADAMTS16/TACSTD2/TCF21/HS3ST3B1
GO:0003208	cardiac ventricle morphogenesis	1.9e-09	5.7e-08	38	TGFBR3/HEYL/SFRP2/ENG/TGFBR2/NRG1/SOX11/NOTCH1/CHD7/PROX1/SEMA3C/SOX4/FOXC2/SMAD7/TGFB1/MEF2C/POU4F1/ZFPM2/COL11A1/TBX5/FOXC1/NOG/NPY5R/EDNRA/ISL1/NPY2R/MYH7/LRP2/MYL3/HAND1/GRHL2/GATA4/HAND2/DSP/TGFB2/TNNI3/TNNT2/TPM1
GO:1900046	regulation of hemostasis	3.1e-09	9.3e-08	38	UBASH3B/PRKG1/EMILIN1/SERPINE2/CD36/TFPI/SERPINB2/ADAMTS18/PLAT/PDGFRA/ABAT/FAP/EPHB2/F3/PDGFA/SH2B3/PROS1/PRKCD/APOE/PDGFB/F7/C1QTNF1/ANO6/KRT1/TPH1/NOS3/CD9/TBXA2R/ANXA2/FOXA2/SERPINF2/THBD/CD34/THBS1/PLAU/EDN1/CAV1/F11
GO:0051966	regulation of synaptic transmission, glutamatergic	5.4e-08	1.2e-06	38	HCN1/SERPINE2/HTR1B/PTGS2/GRM2/GRM3/TPRG1L/RELN/GRIK1/GLUL/CACNG5/DRD2/NLGN1/DISC1/PLPPR4/GRM5/CACNG4/CDH2/GRM4/MEF2C/GRIN2B/GRIN2A/UNC13A/GRM7/GRM6/PLA2G6/DKK1/KMO/TNR/CACNG2/OXTR/GRIK3/GRM1/FRRS1L/NRXN1/DRD3/NTRK1/GRIN2D
GO:0048644	muscle organ morphogenesis	1.3e-07	2.5e-06	38	SHOX2/TGFBR3/EFEMP2/ENG/S1PR1/NRG1/NOTCH1/TBX1/CHD7/PROX1/ADARB1/FOXC2/SMAD7/TGFB1/POU4F1/ZFPM2/COL11A1/FOXC1/NOG/ACTC1/EDNRA/WNT2/GSC/COL3A1/ISL1/MYH7/LRP2/MYL3/HAND1/MYLK/SMTNL1/WNT5A/TCAP/DSP/TGFB2/TNNI3/TNNT2/TPM1
GO:0007422	peripheral nervous system development	1.9e-07	3.6e-06	38	NEFH/ERBB3/ONECUT2/SOX10/GFRA3/EDNRB/NGF/GDNF/PLXNA4/NRG1/ADGRG6/LGI4/PMP22/ISL2/ITGB4/RXRG/CNTNAP1/BDNF/ASIC2/ASCL1/POU4F1/SH3TC2/HOXD9/ADGRB2/NDRG1/HOXD10/LAMB2/POU3F2/ISL1/NEUROG3/CDK1/RUNX3/NHLH2/CLDN1/HAND2/HAPLN2/POU3F1/RUNX1
GO:0033627	cell adhesion mediated by integrin	2.5e-06	3.3e-05	38	ITGA4/ITGA9/RET/EMILIN1/ITGA8/SFRP2/ITGB8/ITGB3/ITGA3/EPHA8/COL16A1/NEXMIF/ITGB4/ITGA10/ITGB1/ITGB5/FOXC2/CYP1B1/PODXL/ITGAV/CXCL13/ITGA2/ITGA2B/FYB2/PIEZO1/ITGB7/ITGA1/NPNT/MUC1/MMRN1/FBN1/FERMT1/P2RY12/ITGA5/PLAU/SNAI2/TGFB2/ICAM1
GO:0072091	regulation of stem cell proliferation	8.8e-06	0.0001	38	TBX3/NR2E1/SHOX2/RARG/SOX9/GLI3/TGFBR2/RARB/HMGB2/ID4/WNT11/SOX11/NOTCH1/PRRX1/CDKN2C/PTCH1/TERT/NFIB/IRF6/OSR2/FERMT2/SHH/CD109/FGF10/FGF2/ACE/WNT10B/FERMT1/CITED1/SOX18/TP63/WNT5A/PTPRC/RUNX2/GJA1/SNAI2/SOX17/KDR
GO:0014909	smooth muscle cell migration	2.1e-05	0.00022	38	IGFBP5/NRP1/PRKG1/HAS2/DOCK5/PLAT/ITGB3/DDR2/PDGFA/TLR4/DDR1/SEMA6D/PDGFRB/ATP7A/ABHD2/IGF1/TERT/CYP1B1/PDGFB/LPAR1/PDGFD/MEF2C/PARVA/DDIT3/ITGA2/PLXNA1/BCL2/S1PR2/AIF1/MYOCD/ACE/ADAMTS1/S100A11/AGT/NR4A3/CCN4/PLAU/TPM1
GO:0098773	skin epidermis development	2.1e-05	0.00022	38	IGFBP5/LHX2/SOX21/NGFR/APCDD1/SOX9/SNAI1/LRP4/NOTCH1/ALX4/PDGFA/DLL1/INTU/LGR4/ATP7A/GLI2/FZD3/FUZ/EGFR/DLX3/GATA6/BCL2/CDH3/DKK1/SHH/CD109/FGF10/TRADD/WNT10B/FERMT1/EDAR/SOX18/TP63/WNT5A/DKK4/TGFB2/GAL/INHBA
GO:0003073	regulation of systemic arterial blood pressure	2.8e-05	0.00028	38	EDN3/EDNRB/ATP6AP2/ADM/CORIN/ARHGAP42/ENPEP/NAV2/DRD2/AGTR1/PDGFB/SUCNR1/ECE1/ASIC2/ADRA1A/KCNK6/AGTR2/NTSR1/SPX/GPR37L1/NPPA/CTSZ/AVPR1B/ADM5/AVPR1A/NOS3/ACE/ADM2/CYP4A11/SERPINF2/OXTR/AGT/ADAMTS16/EDN1/TNNI3/ADRA1B/TPM1/OR51E2
GO:0008593	regulation of Notch signaling pathway	3.7e-05	0.00036	38	NRARP/GAS2/NOTCH1/GSX2/TSPAN5/IL6ST/GATA2/DLL1/NIBAN2/MFNG/ROBO2/BMP7/FBXW7/HES5/ROBO1/ASCL1/DTX1/LLGL1/DLX2/LFNG/HES1/POSTN/BEND6/ARRB1/STAT3/MMP14/FGF10/NOS3/DLX1/TCIM/BCL6/CNTN6/ENHO/TP63/GATA5/NEURL1/JAG2/TGFB2
GO:0048661	positive regulation of smooth muscle cell proliferation	4.8e-05	0.00045	38	IGFBP5/CALCRL/HTR1B/ITGB3/TGFBR2/PTGS2/S1PR1/DDR2/IRAK1/TLR4/PDGFRB/MAP3K5/IGF1/HES5/CX3CL1/TERT/PDGFB/TGFB1/PDGFD/HBEGF/BMP4/ITGA2/NPY5R/AIF1/MYD88/MMP2/STAT1/FGF2/ADAMTS1/LDLRAP1/IL6R/SERPINF2/AGT/NR4A3/CCN4/THBS1/GJA1/EDN1
GO:0045132	meiotic chromosome segregation	0.0001	0.00086	38	PTTG1/PLK1/EME1/ESPL1/NCAPH/TEX15/NUF2/KASH5/TOP2B/PSMC3IP/HFM1/CCNB1IP1/EHMT2/BUB1B/SYCE2/TTK/FANCD2/BUB1/TOP2A/C14orf39/SPATA22/CCNE2/SMC4/MND1/SGO2/MAPK15/BRIP1/NDC1/SGO1/HORMAD1/RMI1/MEI4/RNF212/MSH4/ANKLE1/DMC1/CORT/TEX12
GO:0110020	regulation of actomyosin structure organization	0.00021	0.0015	38	ARHGAP28/NRP1/FRMD7/ARHGAP6/TMEFF2/DLC1/S1PR1/WNT11/RGCC/ARAP1/PROX1/PAK1/PXN/PIK3R1/LIMCH1/RHOC/LPAR1/ALMS1/APOA1/ECT2/FERMT2/MET/PHLDB2/RHPN1/ARHGEF5/RAPGEF3/EPHA1/CGNL1/SERPINF2/CCN2/PTGER4/CAV3/S100A10/RHPN2/SDC4/EDN1/TACSTD2/TPM1
GO:0035282	segmentation	0.00032	0.0023	38	TBX3/NRP1/NRARP/SFRP2/MEOX2/NEUROG1/NOTCH1/MAFB/HOXD8/DLL1/XRCC2/SEMA3C/CRB2/DLL3/ALDH1A2/FOXC2/HES5/NKX3-1/BMP4/PCSK6/LFNG/PLXNA2/IRX3/FOXC1/TBX18/DKK1/SHH/WNT3A/DMRT2/OSR1/FOXB1/IRX1/WNT5A/TIFAB/ZIC3/TCAP/IRX2/RIPPLY2
GO:0014013	regulation of gliogenesis	0.0004	0.0027	38	SOX10/NR2E1/SERPINE2/DAAM2/NTRK3/ID4/DUSP10/SOX11/NOTCH1/GSX2/IL6ST/E2F1/ASPA/RNF112/OLIG2/PTPRZ1/TENM4/EZH2/HES5/DAB1/TGFB1/DLX2/PRKCH/PTN/NKX2-2/NOG/TNFRSF1B/HES1/TP73/CXCR4/GPR37L1/TLR2/SHH/LRP2/IL33/DLX1/GFAP/DRD3
GO:0019882	antigen processing and presentation	0.0005	0.0031	38	FGL2/TAP2/RAB4A/LNPEP/HLA-A/CTSF/AZGP1/ERAP2/MARCHF1/ERAP1/RAB8B/RAB6A/RAB34/WDFY4/PDIA3/CTSD/CALR/RAB32/B2M/CD8A/HLA-E/CTSS/CTSL/HFE/ACE/CD74/HLA-DOA/PSMB8/CTSV/MFSD6/HLA-B/CTSE/HLA-DRB1/THBS1/HLA-C/PYCARD/ICAM1/HLA-DRB5
GO:0032231	regulation of actin filament bundle assembly	0.0005	0.0031	38	SYNPO2/ARHGAP28/NRP1/FRMD7/ARHGAP6/TMEFF2/DLC1/S1PR1/WNT11/RGCC/ARAP1/PAK1/PXN/PIK3R1/LIMCH1/CX3CL1/RHOC/SYNPO/LPAR1/ALMS1/APOA1/MTSS1/FERMT2/MET/PHLDB2/RHPN1/ARHGEF5/RAPGEF3/EPHA1/CGNL1/SERPINF2/CCN2/PTGER4/S100A10/RHPN2/SDC4/TACSTD2/TPM1
GO:0007218	neuropeptide signaling pathway	0.00074	0.0044	38	SCG5/QRFPR/GLRA3/RAPGEF2/NPY1R/NTS/TAC1/NMU/GPR37/ADCYAP1/GPR83/NPY/SSTR2/NPFFR1/SORCS3/NTSR1/NXPH2/CYSLTR1/NPY5R/NPPA/OPRK1/NXPH3/NPY2R/PROKR2/GLRA1/OPRD1/ECEL1/TAC3/MCHR1/PNOC/PTGDR2/NPW/PTH2/PDYN/NPFFR2/PCSK1N/GAL/PENK
GO:0031532	actin cytoskeleton reorganization	0.0009	0.0051	38	NRP1/PARVB/TRPV4/THSD7B/ARHGDIB/NTRK3/PDGFRA/SHC1/S1PR1/PTPN1/ARAP1/GSN/INSRR/TNIK/PAK1/EPS8/HMCN1/PARVA/HCLS1/EFS/ASB2/FES/S1PR2/AUTS2/BRSK2/PDLIM4/FGF10/MYH9/RAPGEF3/CARMIL2/GMFG/GDPD2/CASS4/ANXA1/ABI3/PLEK2/PARVG/NRK
GO:1903707	negative regulation of hemopoiesis	0.0016	0.008	38	UBASH3B/FGL2/CBFB/MYC/NRARP/TCTA/JAK3/GLI3/LRRC17/MAFB/GATA2/TLR4/FSTL3/SOCS1/PIK3R1/HMGB3/FBXW7/SMAD7/TNFAIP6/BMP4/RARA/TMEM176B/SHH/TMEM176A/CD74/INPP5D/FBN1/RUNX3/LAG3/TLR3/BCL6/HOXA7/ANXA1/IL4R/SNAI2/RUNX1/CTLA4/INHBA
GO:0002718	regulation of cytokine production involved in immune response	0.0031	0.014	38	TWIST1/LACC1/CD36/JAK3/BST2/IL18R1/CD55/GPRC5B/HLA-A/TLR4/TRIM6/P2RX7/SPON2/SMAD7/TGFB1/LITAF/HK1/APOA1/RIGI/ARID5A/TNFRSF1B/B2M/HLA-E/MYD88/HFE/IL1R1/CD74/LAPTM5/TLR3/BCL6/CLEC7A/TICAM1/WNT5A/NR4A3/ANGPT1/TGFB2/PYCARD/APOA2
GO:0043200	response to amino acid	0.0031	0.014	38	PDGFRA/GLRA3/SLC1A2/PCNA/BCL11A/COL16A1/SOCS1/RRAGD/HNRNPD/ATP7A/HPCA/PDGFD/COL4A6/EGFR/COL6A1/CDO1/F7/CEBPB/CPEB1/XBP1/COL3A1/MYD88/COL5A2/MMP2/NSMF/COL1A2/GLRA1/NQO1/SST/PDGFC/SIX1/CYBB/CCN2/COL1A1/ASS1/COL4A1/EDN1/NEURL1
GO:0002367	cytokine production involved in immune response	0.0043	0.018	38	TWIST1/LACC1/CD36/JAK3/BST2/IL18R1/CD55/GPRC5B/HLA-A/TLR4/TRIM6/P2RX7/SPON2/SMAD7/TGFB1/LITAF/HK1/APOA1/RIGI/ARID5A/TNFRSF1B/B2M/HLA-E/MYD88/HFE/IL1R1/CD74/LAPTM5/TLR3/BCL6/CLEC7A/TICAM1/WNT5A/NR4A3/ANGPT1/TGFB2/PYCARD/APOA2
GO:1901989	positive regulation of cell cycle phase transition	0.0059	0.024	38	TBX2/APP/STOX1/CDC25B/CDCA5/NEUROG1/HSPA2/UBE2C/DDR2/RGCC/CDT1/ESPL1/UBE2E2/DTL/EZH2/TERT/ATAD5/RRM1/EGFR/CDC25C/RRM2/CDC25A/FBXO5/FAM83D/CDC7/MAPK15/CCNB1/AIF1/DLGAP5/CDK1/FGF10/ADAMTS1/WNT10B/ANXA1/KCNA5/CYP1A1/HYAL1/PHOX2B
GO:0043280	positive regulation of cysteine-type endopeptidase activity involved in apoptotic process	0.009	0.033	38	NGFR/MYC/TFAP4/DLC1/F3/GSN/ST18/CFLAR/MAP3K5/NKX3-1/PIDD1/ROBO1/SNCA/CASP8/KHDC1/UACA/CTSD/S100A8/BCAP31/TNFSF10/CCN1/WNT3A/NLRC4/S100A9/TNFSF15/CASP1/LAPTM5/CLEC7A/CASP10/BBC3/GPER1/NODAL/CCN2/PRR7/NLRP2/HIP1R/MAPT/PYCARD
GO:0038127	ERBB signaling pathway	0.01	0.037	38	ERBB3/AFAP1L2/SOX9/PTPN3/PTPRR/PTPRJ/SHC1/NRG1/BCAR3/GPRC5A/GAREM1/IFI6/RHBDF1/EGF/MVP/FBXW7/TGFB1/HAP1/HBEGF/EGFR/SH3TC2/RASSF2/ERBB4/WDR54/ITGA1/TGFA/ERRFI1/EFEMP1/ACP4/GPER1/AGT/ADRA2A/HIP1R/REPS2/NEURL1/ZFYVE28/RHBDF2/PTK6
GO:0021545	cranial nerve development	4.8e-13	3.1e-11	37	ERBB3/DRGX/TFAP2A/NRP1/SALL1/KCNA2/SLITRK6/PLXNA4/GLI3/TCIRG1/NEUROG1/EPHB2/ACKR3/TBX1/MAFB/CHD7/HOXD3/EPHB1/ADARB1/NAV2/CNGB1/LPAR1/ATP8B1/POU4F1/NKX2-2/SIX4/HES1/PLXNA1/ISL1/PAX2/SLC1A3/SIX1/HOXA1/TIFAB/PHOX2A/NTRK1/PHOX2B
GO:0090497	mesenchymal cell migration	2.2e-11	1e-09	37	RET/SOX10/EDN3/NRP1/SEMA3G/SEMA5A/EDNRB/TWIST1/GDNF/ANXA6/TBX1/SEMA6D/SEMA5B/SEMA6A/SEMA3C/SEMA3D/BMP7/ALX1/CDH2/PITX2/RADIL/BMP4/ERBB4/EFNB1/SEMA4A/ACVR1/SEMA3A/EDNRA/GBX2/ISL1/SHH/FN1/HTR2B/HAND2/FGF19/EDN1/PHOX2B
GO:0030193	regulation of blood coagulation	4.8e-09	1.4e-07	37	UBASH3B/PRKG1/EMILIN1/SERPINE2/CD36/TFPI/SERPINB2/ADAMTS18/PLAT/PDGFRA/ABAT/FAP/EPHB2/F3/PDGFA/SH2B3/PROS1/PRKCD/APOE/PDGFB/F7/C1QTNF1/ANO6/KRT1/NOS3/CD9/TBXA2R/ANXA2/FOXA2/SERPINF2/THBD/CD34/THBS1/PLAU/EDN1/CAV1/F11
GO:0045669	positive regulation of osteoblast differentiation	5.3e-08	1.2e-06	37	ACVR2B/CEBPD/SFRP2/GLI3/TENT5A/SOX11/DDR2/IL6ST/HGF/PRKD1/WNT7B/IGF1/BMP7/WWTR1/MEF2C/BMP4/PDLIM7/FBXO5/ACVR1/CCN1/CEBPB/FERMT2/NPNT/FGF2/BMPR1B/IFITM1/WNT10B/TMEM119/GDPD2/IL6R/JUND/NPPC/TP63/RUNX2/CTHRC1/CCN4/FBN2
GO:0001570	vasculogenesis	6.2e-07	1e-05	37	NRP1/HAS2/TGFBR3/APLNR/ADM/WNT7A/ITGB8/ENG/TGFBR2/SPRED1/RAPGEF2/ACKR3/NOTCH1/TIE1/RRAS/PDGFRB/WNT7B/QKI/FBXW7/TMEM100/TGFB1/ZFPM2/TBX5/ITGAV/JUNB/MYOCD/SHH/MYO1E/ASB4/CITED1/SOX18/CD34/SOX17/CAV1/TNNI3/HOXA13/KDR
GO:0007492	endoderm development	1.3e-06	1.9e-05	37	ITGA4/SOX2/ONECUT1/EOMES/NOTCH1/LAMB1/ITGB5/PELO/ARC/BMP4/LAMC1/COL11A1/COL6A1/ITGAV/NOG/COL12A1/GATA6/COL4A2/COL5A2/DUSP5/DKK1/MMP2/MMP14/MMP15/COL8A1/NKX2-1/FN1/COL5A1/GATA4/NODAL/LAMA3/DUSP2/ITGA5/SOX17/HOXC11/INHBA/MMP8
GO:0051899	membrane depolarization	1.9e-06	2.6e-05	37	SCN9A/SCN7A/HCN1/PTPN3/SCN2B/CHRNA6/YWHAH/SCN10A/IFI6/P2RX7/CNGB1/ANK2/SMAD7/TBX5/FZD9/ABCD1/NEDD4L/SCN4B/NTSR1/SCN3A/BCL2/DCN/CACNA1D/HCN2/SCN1B/CACNG2/HCN4/KCNJ2/CACNA1C/SCN3B/CAV3/EDN1/SCN2A/CAV1/CACNA1I/KDR/PHOX2B
GO:0044070	regulation of anion transport	3.1e-05	0.00031	37	PLA2G4A/RGS4/HTR1B/STC1/ABAT/GRM2/TRH/GABRE/SFRP4/PRNP/P2RX7/ITGB1/RIPK1/GRM5/ATP8B1/SNCA/SLC12A2/SLC43A1/NTSR1/NPY5R/GRM7/CEBPB/PLA2G6/AVPR1B/AVPR1A/SYT4/TCAF2/KMO/PLA2R1/TNFSF11/SLC6A1/CYP4A11/AGT/EDN1/CLTRN/HRH3/IL1A
GO:0022404	molting cycle process	4.1e-05	0.00039	37	IGFBP5/LHX2/LRIG1/SOX21/NGFR/APCDD1/SOX9/SNAI1/LRP4/NOTCH1/ALX4/PDGFA/INTU/LGR4/ATP7A/GLI2/FZD3/FUZ/EGFR/DLX3/BCL2/CDH3/DKK1/SHH/CD109/FGF10/TRADD/WNT10B/FERMT1/EDAR/SOX18/TP63/WNT5A/DKK4/TGFB2/GAL/INHBA
GO:0022405	hair cycle process	4.1e-05	0.00039	37	IGFBP5/LHX2/LRIG1/SOX21/NGFR/APCDD1/SOX9/SNAI1/LRP4/NOTCH1/ALX4/PDGFA/INTU/LGR4/ATP7A/GLI2/FZD3/FUZ/EGFR/DLX3/BCL2/CDH3/DKK1/SHH/CD109/FGF10/TRADD/WNT10B/FERMT1/EDAR/SOX18/TP63/WNT5A/DKK4/TGFB2/GAL/INHBA
GO:0032755	positive regulation of interleukin-6 production	0.00015	0.0011	37	TRPV4/APP/TWIST1/CD36/IL1RAP/TLR4/LPL/MBP/P2RX7/SPON2/RIGI/ARID5A/NOS2/IFIH1/XBP1/STAT3/ISL1/IL17RC/AIF1/MYD88/TLR2/IL33/CD74/POU2F2/TLR3/TLR6/IL6R/IL1RL2/CLEC7A/TICAM1/TMEM106A/AGER/WNT5A/IL1A/PYCARD/TLR1/MMP8
GO:1901019	regulation of calcium ion transmembrane transporter activity	0.0003	0.0021	37	PRKACA/EHD3/ATP1B1/HSPA2/AKAP6/STAC/C4orf3/DRD2/PLN/ANK2/CALM3/HPCA/HAP1/NOS1AP/VMP1/PPP3CC/TRDN/FKBP1B/PDE4B/STAC2/NPPA/PLA2G6/DRD4/CBARP/AHNAK/GSTO1/NOS1/REM1/CASQ1/CAV3/ADRA2A/STAC3/DRD3/SLN/CRHR1/JPH2/KCNE2
GO:0060291	long-term synaptic potentiation	0.00046	0.0029	37	NR2E1/SCGN/SERPINE2/PLK2/ITPR3/APP/EPHB2/RELN/PRNP/SLC24A2/DRD2/APOE/MME/NRGN/SNCA/ARC/SLC24A1/STX3/GRIN2B/GRIN2A/PTN/CALB2/SNAP25/RASGRF2/NOG/FAM107A/LRRTM1/CRHR2/PRKCG/SHANK2/PRRT1/GFAP/TNR/AGER/GRIN2C/SLC8A3/GRIN2D
GO:0001841	neural tube formation	0.00069	0.0041	37	LHX2/RARG/TWIST1/PRKACA/BMP5/ADM/PRICKLE1/VANGL2/RGMA/SFRP2/DLC1/SOX11/CELSR1/PTCH1/GDF7/SOX4/BMP7/TGFB1/FZD3/FUZ/BMP4/PRKACB/RARA/NOG/SCRIB/PAX2/SALL4/LRP2/KIF20B/ST14/SHROOM3/GRHL2/NODAL/WNT5A/SDC4/CTHRC1/TGFB2
GO:1902106	negative regulation of leukocyte differentiation	0.001	0.0057	37	UBASH3B/FGL2/CBFB/MYC/NRARP/TCTA/JAK3/GLI3/LRRC17/MAFB/GATA2/TLR4/FSTL3/SOCS1/PIK3R1/HMGB3/FBXW7/SMAD7/TNFAIP6/BMP4/RARA/TMEM176B/SHH/TMEM176A/CD74/INPP5D/FBN1/RUNX3/LAG3/TLR3/BCL6/HOXA7/ANXA1/IL4R/RUNX1/CTLA4/INHBA
GO:1905954	positive regulation of lipid localization	0.0026	0.012	37	LRAT/PLA2G4A/PLIN5/ABCA8/CD36/ATP8A2/APOB/ACSL1/SPP1/CRH/PTCH1/LPL/P2RX7/PRKCD/ABCB4/APOE/NKX3-1/FABP3/FITM2/APOA1/NTSR1/C1QTNF1/PLA2G6/AVPR1B/LDLRAP1/PLA2R1/VSTM2A/ANXA2/TNFSF11/DAB2/CYP4A11/ABCG4/EDN1/CYP19A1/CAV1/GAL/IL1A
GO:0001938	positive regulation of endothelial cell proliferation	0.0036	0.016	37	ITGA4/NRP1/ECM1/SEMA5A/IGF2/NRARP/APLNR/ACVRL1/PGF/ITGB3/HMGB2/FLT4/F3/GATA2/PPP1R16B/PROX1/PRKD1/JCAD/EGF/AGTR1/STAT5A/PDGFB/POLD4/BMP4/SCG2/TNFSF12/CXCL12/WNT2/STAT3/FGF10/FGF2/APLN/HTR2B/WNT5A/CAV2/PLXNB3/KDR
GO:0001824	blastocyst development	0.0042	0.018	37	LPAR6/AGBL4/EOMES/NDEL1/MFNG/IGF1/CCNB1IP1/HOPX/PELO/RBBP8/NASP/NECAB1/CHEK1/NEK2/RRM2/ST8SIA6/GINS1/SKIL/PLPP4/FURIN/KLF4/TET1/GINS4/JUNB/ASF1B/AKAP3/SALL4/BRCA2/HORMAD1/HAND1/LATS2/NPM2/TM4SF1/NODAL/ARHGDIG/SOX17/ETV2
GO:0001755	neural crest cell migration	3.2e-11	1.4e-09	36	RET/SOX10/EDN3/NRP1/SEMA3G/SEMA5A/EDNRB/TWIST1/GDNF/ANXA6/TBX1/SEMA6D/SEMA5B/SEMA6A/SEMA3C/SEMA3D/BMP7/ALX1/PITX2/RADIL/BMP4/ERBB4/EFNB1/SEMA4A/ACVR1/SEMA3A/EDNRA/GBX2/ISL1/SHH/FN1/HTR2B/HAND2/FGF19/EDN1/PHOX2B
GO:0060415	muscle tissue morphogenesis	8.1e-08	1.7e-06	36	SHOX2/TGFBR3/EFEMP2/ENG/S1PR1/NRG1/NOTCH1/TBX1/CHD7/PROX1/ADARB1/FOXC2/SMAD7/TGFB1/POU4F1/ZFPM2/COL11A1/FOXC1/NOG/ACTC1/EDNRA/WNT2/COL3A1/ISL1/MYH7/LRP2/MYL3/HAND1/MYLK/WNT5A/TCAP/DSP/TGFB2/TNNI3/TNNT2/TPM1
GO:0045685	regulation of glial cell differentiation	2.9e-07	5.2e-06	36	NR2E1/SERPINE2/DAAM2/TNFRSF21/SOX1/NTRK3/ID4/DUSP10/NOTCH1/GSX2/IL6ST/ASPA/RNF112/OLIG2/PTPRZ1/TENM4/CNTN2/HES5/DAB1/TGFB1/DLX2/PTN/NKX2-2/NOG/TNFRSF1B/HES1/TP73/CXCR4/GPR37L1/TLR2/CDK1/SHH/WDR1/IL33/DLX1/DRD3
GO:1903036	positive regulation of response to wounding	4.4e-07	7.3e-06	36	EMILIN1/CD36/PLAT/NDEL1/F3/DDR2/PRKCE/ATP7A/ITGB1/FOXC2/HBEGF/DUOX1/PTN/GRN/SMOC2/FKBP1B/F7/CXCR4/XBP1/FERMT2/ANO6/REG3G/INSL3/MYLK/TBXA2R/CLEC7A/SERPINF2/CLDN1/FERMT1/ANXA1/THBD/ADRA2A/CCN4/THBS1/PLAU/CLDN4
GO:0030500	regulation of bone mineralization	4e-06	5e-05	36	TFAP2A/MGP/ECM1/ACVR2B/SOX9/GPM6B/TWIST1/OMD/TENT5A/S1PR1/DDR2/PKDCC/P2RX7/BMP7/ADGRV1/TGFB1/MEF2C/BMP4/ANKH/PTN/FZD9/ACVR1/IFITM5/OSR2/CCN1/SGMS2/ANO6/CCR1/OSR1/BMPR1B/WNT10B/ISG15/TMEM119/PHOSPHO1/CYP27B1/FBN2
GO:0042310	vasoconstriction	4e-06	5e-05	36	EDN3/DOCK5/EDNRB/ADM/HTR1B/PTGS2/ARHGAP42/RAP1GDS1/BDKRB2/SMTNL2/AGTR1/CD38/ECE1/ASIC2/HTR7/ADRA2C/ADRA1A/CYSLTR1/EDNRA/AVPR1B/MMP2/AVPR1A/ACE/DBH/SLC6A4/TBXA2R/SMTNL1/HTR2B/OXTR/KCNA5/AGT/ADRA2A/EDN1/HRH1/CAV1/ADRA1B
GO:0006029	proteoglycan metabolic process	3.5e-05	0.00034	36	CHST8/EGFLAM/CHST10/HS6ST2/CHSY3/HS3ST2/B3GAT2/CHST3/IGF1/HS3ST5/FOXL1/CHPF/SPOCK3/DSE/COL11A1/XYLT1/CHST7/SPOCK2/DCN/B3GAT1/UST/GAL3ST4/GAL3ST3/SLC2A10/BGN/ADAMTS12/BMPR1B/HS3ST3A1/CYTL1/COL2A1/SULF1/CHST9/NDST3/IDUA/HS3ST3B1/HYAL1
GO:0001942	hair follicle development	4.6e-05	0.00043	36	IGFBP5/LHX2/SOX21/NGFR/APCDD1/SOX9/SNAI1/LRP4/NOTCH1/ALX4/PDGFA/INTU/LGR4/ATP7A/GLI2/FZD3/FUZ/EGFR/DLX3/BCL2/CDH3/DKK1/SHH/CD109/FGF10/TRADD/WNT10B/FERMT1/EDAR/SOX18/TP63/WNT5A/DKK4/TGFB2/GAL/INHBA
GO:0001738	morphogenesis of a polarized epithelium	0.00017	0.0013	36	PRICKLE1/WNT7A/VANGL2/JHY/SFRP2/ASTN2/PRICKLE2/PLEKHA4/MYO9A/WNT11/CELSR1/DLG3/INTU/SAPCD2/CELSR2/FZD3/FOXF2/FUZ/ERBB4/MAGI2/ZNRF3/GPC4/SCRIB/VANGL1/DKK1/BRSK2/CELSR3/WDR1/SH3BP1/DAB2/DACT1/CAMSAP3/TP63/WNT5A/LAMA3/CTHRC1
GO:0061097	regulation of protein tyrosine kinase activity	0.00017	0.0013	36	ERBB3/AFAP1L2/THY1/APP/ITGB3/SHC1/NRG1/PTPN1/DLG3/RELN/GPRC5B/PRNP/GPRC5A/EGF/MVP/FBXW7/GRM5/PDGFB/ADRA1A/HBEGF/EGFR/ERBB4/TGFA/ALK/ACE/WNT3A/ERRFI1/CASS4/PTPRC/AGT/ADRA2A/NOX4/NEURL1/ZFYVE28/CAV1/PTK6
GO:2001237	negative regulation of extrinsic apoptotic signaling pathway	0.00034	0.0023	36	NRP1/GDNF/BMP5/SFRP2/EYA1/HMGB2/TMBIM1/HGF/IFI6/FAIM/CFLAR/IGF1/CX3CL1/TERT/RIPK1/PHIP/SH3RF1/BMP4/SCG2/BRCA1/ITGAV/LMNA/ACVR1/BCL2/SGK3/FGF10/NOS3/NOL3/FAIM2/LGALS3/COL2A1/THBS1/SNAI2/EYA2/IL1A/ICAM1
GO:0033045	regulation of sister chromatid segregation	0.0017	0.0087	36	UBE2C/PTTG1/CDC20/PLK1/CDCA8/AURKB/CDT1/SPC24/APC/ESPL1/SPC25/SMARCD2/NUF2/KNTC1/TACC3/INCENP/USP44/ZWINT/XRCC3/BUB1B/MAD2L1/BIRC5/TTK/BUB1/CENPF/ANAPC15/HASPIN/RMI2/FBXO5/NDC80/DPF1/MAPK15/CCNB1/DLGAP5/CENPE/TEX14
GO:0034308	primary alcohol metabolic process	0.0021	0.01	36	SULT1E1/LRAT/EDNRB/BMP5/SULT1B1/SULT1A1/SULT1C4/DHRS3/ALDH1A3/ALDH1A2/IGF1/CYP1B1/DGAT2/PLB1/NAAA/CYP27C1/CYP11A1/ALDH1A1/PNPLA4/TKTL1/AKR1C3/AKR1C2/GPD1/DHRS4/ADH1B/CLCN2/HSD17B6/AKR1C1/SDR16C5/DAB2/RDH16/RDH12/CYP2C8/CYP2D6/CYP1A1/TTR
GO:0090263	positive regulation of canonical Wnt signaling pathway	0.0021	0.01	36	SEMA5A/ATP6AP2/DAAM2/NRARP/SFRP2/LRRK1/ADGRA2/PLEKHA4/SFRP4/GPRC5B/JUP/LGR4/DLX5/EGF/BAMBI/RECK/SOX4/GPC5/TGFB1/RSPO2/FAM53B/EGFR/FZD9/ASPM/WNK2/CDH3/FGF10/FGF2/RSPO1/WNT3A/TMEM198/WNT10B/DACT1/SCEL/COL1A1/CAV1
GO:0045445	myoblast differentiation	0.0041	0.018	36	TBX3/TBX2/SOX9/PRICKLE1/PITX1/RANBP3L/NRG1/RIPOR2/CDON/NOTCH1/EPAS1/DLL1/MAP3K5/SMARCD2/CAPN3/CMTM5/TMEM182/ITGB1/SOX4/IGF1/TGFB1/MEF2C/PLEKHM3/BMP4/DDIT3/ISL1/MSTN/MYOCD/LGALS1/SHH/WNT3A/WNT10B/XKR8/KLHL41/MBNL3/SOX15
GO:0048259	regulation of receptor-mediated endocytosis	0.0041	0.018	36	EFNB2/ITGB3/SFRP4/DRD2/EGF/HPCA/ARC/RIN3/MAGI2/DNAJC6/ITGAV/CD63/B2M/CLU/SGIP1/SCRIB/LRRTM1/ARRB1/WDR54/APOC1/DKK1/DRD4/ANKRD13B/HFE/RSPO1/APLN/WNT3A/LDLRAP1/ANXA2/DAB2/SNAP91/HIP1R/ANGPT1/SELE/GSG1L/DRD3
GO:0008344	adult locomotory behavior	4.2e-06	5.3e-05	35	TMOD1/SNCG/CHL1/SLITRK6/APP/GDNF/TRH/LGI4/CHD7/DRD2/EPS8/CNTN2/DAB1/KLHL1/SNCA/EFNB3/INPP5F/DMRT3/HOXD9/NR4A2/NTSR1/CXCL12/HOXD10/DRD4/PREX2/HOXB8/KCNJ10/GLRA1/SEZ6/SHANK2/OPRD1/FOXA2/EN1/GRIN2D/GBX1
GO:0031016	pancreas development	8.3e-06	9.8e-05	35	ONECUT2/NR5A2/ACVR2B/SOX9/IGF2/PAX6/BMP5/ONECUT1/DLL1/PROX1/NEUROD1/SOX4/ALDH1A2/CDH2/BMP4/NKX3-2/RFX3/NKX2-2/INSM1/ILDR2/HES1/GATA6/RFX6/ISL1/DNAAF1/MET/NEUROG3/SHH/FGF10/IL6R/FOXA2/ANXA1/PCSK1/WNT5A/ZIC3
GO:0015844	monoamine transport	1.6e-05	0.00017	35	SNCG/SYT15/KCNA2/GPM6B/GDNF/HTR1B/ABAT/ITGB3/GRM2/SYT2/CHRNA6/CRH/DRD2/SYT6/SLC22A3/ADRA2C/SNCA/SYT17/CXCL12/CHGA/MAPK15/OPRK1/SLC6A2/DRD4/SYT10/FGF20/SYT4/SLC18A1/NOS1/SLC6A4/OXTR/AGT/ADRA2A/DRD3/HRH3
GO:0071277	cellular response to calcium ion	3.8e-05	0.00037	35	SYT15/CPNE9/CPNE4/ALOX15/SYT2/NLGN1/CAPN3/SYT6/NEUROD2/HPCA/ADGRV1/INHBB/MEF2C/SMPD1/CPNE6/RASA4/ECT2/HSPA5/SYT17/CPNE7/JUNB/RASA4B/GPLD1/SYT10/AKR1C3/SYT4/CPNE8/CRHBP/CPNE5/JUND/WNT5A/KCNH1/RASGRP2/EDN1/ITPKA
GO:0046928	regulation of neurotransmitter secretion	0.00011	0.00093	35	SNCG/GRIN3A/RIMS1/WNT7A/HTR1B/CHRM2/CHRNA6/DRD2/NLGN1/CHRNB4/CHRNA5/CALM3/RIMS4/CHRNB3/CAMK2A/MEF2C/ADRA1A/SNCA/SLC4A8/RIMS3/MCTP2/CPLX1/MCTP1/BAIAP3/PRKCG/SNCAIP/SYT4/KMO/CSPG5/CHRNA3/SYP/CPLX2/GPER1/APBA1/ADRA2A
GO:0002028	regulation of sodium ion transport	0.00015	0.0011	35	SERPINE2/STOM/PTPN3/FGF13/NKAIN2/FXYD1/ATP1B1/SCN2B/FXYD3/PRKCE/YWHAH/P2RX7/FXYD6/DRD2/NETO2/CNTN1/NEDD4/FXYD7/FXYD5/NEDD4L/SCN4B/WNK2/WNK4/DRD4/UTRN/NOS3/OSR1/SCN1B/NOS1/FGF14/FXYD2/SCN3B/CAV3/PRSS8/DRD3
GO:0051781	positive regulation of cell division	0.00019	0.0014	35	CENPV/IGF2/CDC25B/PGF/PDGFA/CDCA8/AURKB/PRKCE/GAREM1/DRD2/INCENP/PDGFB/NKX3-1/TGFB1/PDGFD/BIRC5/RACGAP1/PTN/ECT2/SVIL/MAP10/KIF23/TGFA/SHH/FGF2/KIF20B/KIF14/PDGFC/HTR2B/FGF1/OR2A4/DRD3/TGFB2/FGF5/IL1A
GO:0046330	positive regulation of JNK cascade	0.00038	0.0026	35	NAIP/TRPV4/RASGRP1/APP/WNT7A/FLT4/TRAF1/TLR4/TNIK/GADD45G/MAP3K5/WNT7B/RIPK1/SH3RF1/PJA2/RASSF2/WNT16/UNC5CL/SEMA3A/MAP3K11/MYD88/SH3RF3/LTBR/TLR3/TNFSF11/SERPINF2/EDAR/AGER/CCN2/FGF19/WNT5A/GADD45B/IL1A/PYCARD/MMP8
GO:0015908	fatty acid transport	0.0011	0.0061	35	PMP2/RBP1/PLA2G4A/FABP7/CD36/ACSL1/FABP6/P2RX7/DRD2/BDKRB2/SLC43A3/MFSD2A/APOE/FABP3/ABCD1/PROCA1/NTSR1/SLC27A4/SPX/CPT1A/PLA2G6/AVPR1B/DRD4/ACE/PLA2R1/RBP5/TNFSF11/CYP4A11/ANXA1/ABCD2/THBS1/EDN1/DRD3/IL1A/FABP4
GO:0007200	phospholipase C-activating G protein-coupled receptor signaling pathway	0.0024	0.011	35	GPR17/LPAR6/EDNRB/S1PR1/CHRM2/PTH1R/NPR3/DRD2/GPR83/AGTR1/GRM5/LPAR1/ADRA1A/F2RL2/CHGA/OPRK1/CMKLR1/CHRM1/HTR2C/PTGER3/OPRD1/HTR2B/FPR3/GRM1/AGT/ADRA2A/P2RY12/ACTN2/GNG13/EDN1/DRD3/HRH1/ADRA1B/GNA14/GPR20
GO:0009063	cellular amino acid catabolic process	0.0087	0.033	35	OAT/ABAT/GLS/ASRGL1/GLDC/CBS/LOC102724560/GAD2/GLUL/ASPA/AASS/AUH/PRODH/RIDA/HAAO/GAD1/GPT2/HMGCLL1/SARDH/BCAT2/NOS2/ETFA/CDO1/PIPOX/SDSL/HDC/NOS3/KMO/NOS1/FAH/AMDHD1/GLUD2/HYKK/ACMSD/IL4I1
GO:0009408	response to heat	0.01	0.036	35	SCN9A/TRPV4/P2RX3/PRKACA/DNAJA4/SCN2B/PTGS2/SCARA5/HSPA2/IRAK1/STAC/IER5/TRPV2/IGF1/PSIP1/CRYAB/CXCL12/BAG3/MSTN/NOS3/NOS1/CRYAA/TCIM/SST/HSPB6/IGFBP7/FGF1/HSPB2/PIRT/CASQ1/CD34/THBS1/MAPT/IL1A/CD14
GO:0034766	negative regulation of ion transmembrane transport	0.012	0.041	35	TWIST1/RGS4/EPHB2/PRKCE/C4orf3/DRD2/ATP7A/PLN/CALM3/NEDD4/SLC43A1/PPP3CC/NEDD4L/TRDN/NTSR1/FKBP1B/BCL2/DRD4/CBARP/TCAF2/OSR1/KCNE4/GSTO1/NOS1/REM1/CAV3/ADRA2A/ACTN2/DRD3/SLN/KCNE3/CAV1/CRHR1/KCNE2/KCNE5
GO:0035710	CD4-positive, alpha-beta T cell activation	0.012	0.041	35	CBFB/JAK3/STAT6/TCIRG1/TGFBR2/CD28/IL18R1/CD55/KLHL25/BCL3/SOCS1/ATP7A/NFKBIZ/SMAD7/SH3RF1/TOX/RORA/MYB/RARA/SHB/SEMA4A/CTSL/JUNB/STAT3/RUNX3/BCL6/IL6R/ANXA1/AGER/PTGER4/IL4R/HLA-DRB1/GPR183/RUNX1/IRF4
GO:2000179	positive regulation of neural precursor cell proliferation	6.7e-11	2.8e-09	34	FOXG1/SOX10/NR2E1/LHX2/DMRTA2/PAX6/WDR62/GLI3/ID4/CDON/NOTCH1/PROX1/OTP/DRD2/ADGRG1/EGF/DISC1/ITGB1/CX3CL1/NAP1L1/FZD3/ASCL1/TOX/FZD9/INSM1/DISP3/ASPM/LHX5/GPR37L1/SHH/FGF2/WNT3A/LRP2/DCT
GO:0001658	branching involved in ureteric bud morphogenesis	1.8e-09	5.5e-08	34	SALL1/SOX9/MYC/GDNF/GREB1L/GLI3/EYA1/SIX2/PTCH1/LGR4/HOXA11/BMP4/AGTR2/SIX4/NOG/BCL2/WNT6/PAX2/PAX8/SHH/NPNT/HOXD11/FGF2/HOXB7/SIX1/HS3ST3A1/FOXD1/FGF1/CITED1/AGT/ADAMTS16/TACSTD2/TCF21/HS3ST3B1
GO:0003170	heart valve development	2.8e-08	6.9e-07	34	SHOX2/EMILIN1/SOX9/HEYL/TWIST1/APLNR/STRA6/FGFRL1/SNAI1/TGFBR2/NOTCH1/SLIT3/TIE1/ROBO2/SOX4/ROBO1/TGFB1/MEF2C/BMP4/TBX5/TNFRSF1B/ACVR1/CCN1/ADAMTS9/NPPA/TNFRSF1A/ELN/NOS3/NFATC1/GATA4/GATA5/SMAD6/SNAI2/TGFB2
GO:1905330	regulation of morphogenesis of an epithelium	2.8e-08	6.9e-07	34	TBX2/SOX9/GDNF/STOX1/SIX2/PDGFA/MMRN2/HGF/RNF207/LGR4/EGF/BMP7/BMP4/AGTR2/SIX4/NOG/WNT2/PAX2/PAX8/SHH/FGF10/FGF2/HOXB7/ADAMTS12/NTN4/SIX1/FGF1/SULF1/WNT5A/CAV3/AGT/GJA1/TACSTD2/SNAI2
GO:0060389	pathway-restricted SMAD protein phosphorylation	4.6e-08	1.1e-06	34	BMPER/EMILIN1/TGFBR3/BMP5/ACVRL1/BMP8B/PMEPA1/ENG/TGFBR2/GDF7/BMP7/SMAD7/TGFB1/INHBB/TTK/BMP4/GDF6/AMH/NOG/ACVR1/LDLRAD4/GDF5/MSTN/DKK1/HFE/GDF15/GDF9/DAB2/NODAL/LEFTY2/SMAD6/TGFB2/INHBE/INHBA
GO:1904888	cranial skeletal system development	1e-06	1.5e-05	34	TFAP2A/TBX15/TWIST1/PDGFRA/GLI3/TGFBR2/NEUROG1/SIX2/PRRX1/TBX1/MMP16/FOXC2/IRX5/BMP4/DLX2/ALX3/IFT140/SIX4/NOG/IRF6/EDNRA/WDR19/MMP14/FREM1/SIX1/HOXA1/CEP55/GRHL2/NODAL/TP63/TIFAB/RUNX2/ZIC3/TGFB2
GO:0003281	ventricular septum development	1.5e-06	2.2e-05	34	TBX3/SALL1/TGFBR3/HEYL/APLNR/STRA6/FGFRL1/NSD2/TGFBR2/WNT11/SOX11/NOTCH1/SLIT3/PROX1/ROBO2/SOX4/SMAD7/ROBO1/ZFPM2/BMP4/TBX5/NOG/HES1/ACVR1/CCN1/PAX8/SALL4/NOS3/LRP2/GATA4/WNT5A/SMAD6/TGFB2/HOXA13
GO:0061045	negative regulation of wound healing	6.4e-06	7.7e-05	34	UBASH3B/PRKG1/SERPINE2/TFPI/SERPINB2/ADAMTS18/PLAT/PDGFRA/ABAT/FAP/PDGFA/SH2B3/PROS1/PRKCD/APOE/PDGFB/SLC12A2/MYOZ1/C1QTNF1/KRT1/PHLDB2/CD109/FGF2/NOS3/CD9/MMRN1/ANXA2/SERPINF2/THBD/CD34/THBS1/PLAU/EDN1/F11
GO:2001259	positive regulation of cation channel activity	1.2e-05	0.00014	34	KCNA1/EHD3/EPHB2/AKAP6/RELN/STAC/RNF207/KCNK3/ANK2/CALM3/CACNG4/HAP1/ARC/KCNC2/NOS1AP/PPP3CC/TRDN/NTSR1/CTSS/EDNRA/STAC2/NPPA/GSTO1/CACNG2/LRRC55/PIRT/CASQ1/ACTN2/STAC3/EDN1/LRRC52/GAL/JPH2/KCNE2
GO:0014910	regulation of smooth muscle cell migration	9.8e-05	0.00083	34	IGFBP5/NRP1/PRKG1/HAS2/DOCK5/ITGB3/DDR2/PDGFA/TLR4/SEMA6D/PDGFRB/ATP7A/ABHD2/IGF1/TERT/CYP1B1/PDGFB/LPAR1/PDGFD/MEF2C/ITGA2/PLXNA1/BCL2/S1PR2/AIF1/MYOCD/ACE/ADAMTS1/S100A11/AGT/NR4A3/CCN4/PLAU/TPM1
GO:0051492	regulation of stress fiber assembly	0.00054	0.0034	34	ARHGAP28/NRP1/FRMD7/ARHGAP6/TMEFF2/DLC1/S1PR1/WNT11/RGCC/ARAP1/PAK1/PXN/PIK3R1/LIMCH1/RHOC/LPAR1/ALMS1/APOA1/FERMT2/MET/PHLDB2/RHPN1/ARHGEF5/RAPGEF3/EPHA1/CGNL1/SERPINF2/CCN2/PTGER4/S100A10/RHPN2/SDC4/TACSTD2/TPM1
GO:0010965	regulation of mitotic sister chromatid separation	0.0013	0.0067	34	UBE2C/PTTG1/CDC20/PLK1/CDCA8/AURKB/CDT1/SPC24/APC/ESPL1/SPC25/SMARCD2/NUF2/KNTC1/TACC3/INCENP/USP44/ZWINT/XRCC3/BUB1B/MAD2L1/BIRC5/TTK/BUB1/CENPF/ANAPC15/HASPIN/FBXO5/NDC80/DPF1/CCNB1/DLGAP5/CENPE/TEX14
GO:0014020	primary neural tube formation	0.0013	0.0067	34	LHX2/RARG/TWIST1/PRKACA/BMP5/ADM/PRICKLE1/VANGL2/RGMA/SFRP2/DLC1/CELSR1/PTCH1/BMP7/TGFB1/FZD3/FUZ/BMP4/PRKACB/RARA/NOG/SCRIB/PAX2/SALL4/LRP2/KIF20B/ST14/SHROOM3/GRHL2/NODAL/WNT5A/SDC4/CTHRC1/TGFB2
GO:0044784	metaphase/anaphase transition of cell cycle	0.0013	0.0067	34	UBE2C/CDC20/PLK1/CDCA8/AURKB/CDT1/SPC24/APC/ESPL1/SPC25/SMARCD2/NUF2/KNTC1/TACC3/INCENP/USP44/ZWINT/XRCC3/BUB1B/MAD2L1/BIRC5/TTK/BUB1/CENPF/ANAPC15/HASPIN/FBXO5/NDC80/DPF1/MAPK15/CCNB1/DLGAP5/CENPE/TEX14
GO:0120162	positive regulation of cold-induced thermogenesis	0.0013	0.0067	34	UCP2/CD36/ACSL1/STAT6/EPAS1/ACHE/APC/GADD45G/TRPV2/ADCYAP1/PPARGC1A/ALMS1/DIO2/YBX2/TRPM8/LEPR/CXCR4/CEBPB/ACADL/CMKLR1/KSR2/DBH/PDGFC/ESRRG/ALPL/OXTR/IL4R/GJA1/SLN/CAV1/TSHR/IRF4/FABP4/PHOX2B
GO:0021549	cerebellum development	0.0023	0.011	34	SERPINE2/WNT7A/CKB/ABAT/CBS/LOC102724560/DLL1/TRNP1/PROX1/HNRNPD/ATP7A/GLI2/NEUROD1/EZH2/CDK5R2/NEUROD2/DAB1/KLHL1/SSTR2/LPAR1/HAP1/CNTN1/RORA/FOXC1/HSPA5/GBX2/LHX5/AIF1/MYO16/FAIM2/SEZ6/KIF14/CDK5R1/EN1
GO:0051306	mitotic sister chromatid separation	0.0023	0.011	34	UBE2C/PTTG1/CDC20/PLK1/CDCA8/AURKB/CDT1/SPC24/APC/ESPL1/SPC25/SMARCD2/NUF2/KNTC1/TACC3/INCENP/USP44/ZWINT/XRCC3/BUB1B/MAD2L1/BIRC5/TTK/BUB1/CENPF/ANAPC15/HASPIN/FBXO5/NDC80/DPF1/CCNB1/DLGAP5/CENPE/TEX14
GO:0060419	heart growth	0.0027	0.012	34	TBX2/TGFBR3/RGS4/TGFBR2/S1PR1/DUSP6/NOTCH1/AKAP6/PROX1/TENM4/IGF1/FOXC2/MEF2C/ADRA1A/ZFPM2/FES/TBX5/FOXC1/ERBB4/NOG/GATA6/TP73/WNT2/KCNK2/CDK1/FGF2/FGF20/MAPK11/GATA4/CAV3/AGT/EDN1/TGFB2/RUNX1
GO:0048144	fibroblast proliferation	0.0032	0.015	34	C1QL4/NGFR/MYC/PDGFRA/ITGB3/CKS2/DDR2/PDGFA/E2F1/CD248/PDGFRB/WNT7B/IGF1/PDGFB/CCNA2/PDGFD/E2F8/EGFR/AQP1/FBXO4/WNT2/COL3A1/CCNB1/SPHK1/CDK1/FGF10/CD74/PDGFC/NUPR1/FN1/WNT5A/AGT/S100A6/CAV1
GO:1903076	regulation of protein localization to plasma membrane	0.0032	0.015	34	CNST/SPTBN1/EPHB2/ITGA3/TMBIM1/PRKCE/TAMALIN/NHLRC1/STAC/PRNP/PKDCC/PIK3R1/ITGB1/TGFB1/RHOQ/EGFR/STX3/EPHA3/PRKCH/PID1/STAC2/NKD2/SORBS1/MMP14/WNT3A/LDLRAP1/LGALS3/DAB2/GPER1/VAMP8/ABI3/MRAP2/STAC3/PLS1
GO:1904063	negative regulation of cation transmembrane transport	0.0086	0.032	34	TWIST1/RGS4/EPHB2/PRKCE/C4orf3/DRD2/ATP7A/PLN/CALM3/NEDD4/SLC43A1/PPP3CC/NEDD4L/TRDN/NTSR1/FKBP1B/BCL2/DRD4/CBARP/OSR1/KCNE4/GSTO1/NOS1/REM1/CAV3/ADRA2A/ACTN2/DRD3/SLN/KCNE3/CAV1/CRHR1/KCNE2/KCNE5
GO:0060350	endochondral bone morphogenesis	2.7e-09	8.1e-08	33	SHOX2/RARG/FGF18/TRPV4/SOX9/GHR/STC1/TGFBR2/RARB/ANXA6/FGFR3/CBS/LOC102724560/MMP16/DLX5/HOXA11/MEF2C/BMP4/FOXC1/SERPINH1/RARA/COL13A1/COL3A1/COL27A1/MMP14/BMPR1B/TMEM119/PHOSPHO1/ALPL/COL2A1/COL1A1/NPPC/RUNX2
GO:0007405	neuroblast proliferation	2.9e-07	5.2e-06	33	FOXG1/SOX10/NR2E1/KCNA1/DMRTA2/PAX6/WDR62/FGF13/GLI3/ID4/SOX5/NOTCH1/SIX3/PROX1/OTP/DRD2/DISC1/ITGB1/CX3CL1/FZD3/ASCL1/RACGAP1/PTN/FZD9/ASPM/KIFAP3/NEUROD4/SHH/FGF2/TAFA1/WNT3A/DCT/TAFA3
GO:0042698	ovulation cycle	2.3e-06	3.1e-05	33	HAS2/SERPINF1/GAS2/PDGFRA/PCNA/SLIT3/ROBO2/CYP1B1/TNFAIP6/PTN/AMH/HSPA5/NPY5R/PAM/OPRK1/MSTN/MMP2/GABRB1/NOS3/GDF9/ADAMTS1/BMPR1B/TIMP4/AFP/A2M/NHLH2/OXTR/PTX3/PTPRN/MMP19/PGR/TGFB2/INHBA
GO:0002067	glandular epithelial cell differentiation	3.3e-06	4.3e-05	33	RARG/NR5A2/SOX9/PAX6/BMP5/ONECUT1/RARB/NOTCH1/GATA2/DLL1/PROX1/NEUROD1/CDH2/ASCL1/NFIB/BMP4/RFX3/RARA/NKX2-2/INSM1/KLF4/HES1/GATA6/RFX6/FGF2/CLCN2/HOXA5/TP63/WNT5A/SLC9A4/NKX6-3/PGR/CAV1
GO:0048332	mesoderm morphogenesis	9.6e-06	0.00011	33	TBX3/ITGA8/PRKACA/EOMES/SFRP2/SNAI1/EYA1/ITGB3/ITGA3/SIX2/WNT11/ITGB4/CRB2/ITGB1/BMP7/FOXC2/HOXA11/BMP4/FOXC1/NOG/KLF4/ACVR1/ITGA2/DKK1/PAX2/WNT3A/HAND1/NODAL/WNT5A/GJA1/EYA2/ETV2/INHBA
GO:0006023	aminoglycan biosynthetic process	4.7e-05	0.00044	33	HAS2/CEMIP/HS6ST2/GCNT2/CHSY3/HS3ST2/B3GNT9/GALNT5/PDGFRB/B4GALT5/EGF/CHST3/HS3ST5/PDGFB/TGFB1/CHPF/CHST1/DSE/XYLT1/SLC35D2/CHST7/B3GAT1/UST/B3GNT4/HAS3/HS3ST3A1/HAS1/CHST9/NDST3/ANGPT1/CHST5/HS3ST3B1/HYAL1
GO:0021766	hippocampus development	6.3e-05	0.00056	33	NR2E1/KCNA1/FGF13/EMX2/FEZF2/GLI3/ID4/SLC32A1/RELN/PROX1/NEUROD1/EZH2/MFSD2A/CDK5R2/BCAN/DAB1/EPHA5/DLX2/TMEM108/RARA/ATAT1/LHX5/NEUROD6/ALK/HTR5A/WNT3A/DLX1/KIF14/KIRREL3/NKX2-1/CDK5R1/ZIC3/MAS1
GO:0035050	embryonic heart tube development	0.00011	0.00091	33	TBX3/TBX2/APLNR/PLXNA4/VANGL2/ENG/TGFBR2/FOXN4/NOTCH1/DLL1/RNF207/FOXC2/ECE1/PITX2/MEF2C/ASB2/FOXC1/HES1/ACVR1/EDNRA/DNAAF1/SHH/WNT3A/HAND1/GATA4/HAND2/SOX18/NODAL/MICAL2/WNT5A/ZIC3/EDN1/SOX17
GO:0048041	focal adhesion assembly	0.00014	0.0011	33	NRP1/THY1/GPM6B/ARHGAP6/ACVRL1/APOD/DLC1/PTPRJ/COL16A1/FMN1/PEAK1/LIMCH1/TLN1/EPHA3/RHOD/FAM107A/ITGA2/BCL2/VCL/SORBS1/FERMT2/EFNA5/PHLDB2/MMP14/ACTN1/CAMSAP3/S100A10/SDC4/ACTN2/THBS1/TESK2/THSD1/KDR
GO:0010232	vascular transport	0.00024	0.0017	33	SLCO2B1/CD36/SLC16A12/SLC4A4/SLC1A2/ABCG2/MFSD2A/SLC22A3/SLC7A8/APOE/SLC12A2/SLC7A3/SLC4A8/SLCO1C1/LEPR/SLC6A20/SLC15A2/SLC27A4/ABCC9/ABCC4/AVPR1B/SLC2A10/AVPR1A/LRP2/SLC1A3/SLC7A2/SLC2A3/SLC22A8/SLC6A1/SLC6A17/SLC6A13/AGER/SLC5A1
GO:0150104	transport across blood-brain barrier	0.00024	0.0017	33	SLCO2B1/CD36/SLC16A12/SLC4A4/SLC1A2/ABCG2/MFSD2A/SLC22A3/SLC7A8/APOE/SLC12A2/SLC7A3/SLC4A8/SLCO1C1/LEPR/SLC6A20/SLC15A2/SLC27A4/ABCC9/ABCC4/AVPR1B/SLC2A10/AVPR1A/LRP2/SLC1A3/SLC7A2/SLC2A3/SLC22A8/SLC6A1/SLC6A17/SLC6A13/AGER/SLC5A1
GO:0007091	metaphase/anaphase transition of mitotic cell cycle	0.0014	0.0075	33	UBE2C/CDC20/PLK1/CDCA8/AURKB/CDT1/SPC24/APC/ESPL1/SPC25/SMARCD2/NUF2/KNTC1/TACC3/INCENP/USP44/ZWINT/XRCC3/BUB1B/MAD2L1/BIRC5/TTK/BUB1/CENPF/ANAPC15/HASPIN/FBXO5/NDC80/DPF1/CCNB1/DLGAP5/CENPE/TEX14
GO:1901606	alpha-amino acid catabolic process	0.0014	0.0075	33	OAT/GLS/ASRGL1/GLDC/CBS/LOC102724560/GAD2/GLUL/ASPA/AASS/THNSL2/AUH/PRODH/RIDA/HAAO/GAD1/GPT2/HMGCLL1/SARDH/BCAT2/NOS2/CDO1/PIPOX/SDSL/NOS3/KMO/NOS1/FAH/SCLY/GLUD2/HYKK/ACMSD/IL4I1
GO:1902099	regulation of metaphase/anaphase transition of cell cycle	0.0014	0.0075	33	UBE2C/CDC20/PLK1/CDCA8/AURKB/CDT1/SPC24/APC/ESPL1/SPC25/SMARCD2/NUF2/KNTC1/INCENP/USP44/ZWINT/XRCC3/BUB1B/MAD2L1/BIRC5/TTK/BUB1/CENPF/ANAPC15/HASPIN/FBXO5/NDC80/DPF1/MAPK15/CCNB1/DLGAP5/CENPE/TEX14
GO:0051153	regulation of striated muscle cell differentiation	0.0018	0.0088	33	SHOX2/RGS4/EFNB2/NRG1/NOTCH1/TBX1/HDAC9/AKAP6/DLL1/NIBAN2/PROX1/EZH2/IGF1/CYP26B1/HOPX/BDNF/RBM38/BHLHE41/TGFB1/MEF2C/BMP4/BCL2/PIEZO1/XBP1/MYOCD/DKK1/SHH/MMP14/WNT3A/TMEM119/CAV3/PLPP7/EDN1
GO:2001251	negative regulation of chromosome organization	0.0021	0.01	33	MCM2/PIF1/PTTG1/CDC20/PLK1/CDCA8/AURKB/CDT1/SPC24/APC/ESPL1/SPC25/NUF2/KNTC1/INCENP/USP44/ZWINT/XRCC3/BUB1B/MAD2L1/BIRC5/TTK/BUB1/TOP2A/CENPF/ANAPC15/HASPIN/FBXO5/NDC80/CCNB1/SLX1B/SLX1A/TEX14
GO:0030512	negative regulation of transforming growth factor beta receptor signaling pathway	0.0031	0.014	33	ONECUT2/VEPH1/EMILIN1/SPRY2/TGFBR3/SKOR2/ONECUT1/PMEPA1/SPRED1/SPRY1/SAP30/RASL11B/BAMBI/ASPN/SMAD7/TGFB1I1/SINHCAF/HSPA5/SKIL/HTRA1/TET1/LDLRAD4/SLC2A10/CD109/FBN1/ADAMTSL2/NKX2-1/VASN/HTRA3/CAV2/SMAD6/FBN2/CAV1
GO:1901992	positive regulation of mitotic cell cycle phase transition	0.0037	0.016	33	APP/STOX1/CDC25B/CDCA5/NEUROG1/HSPA2/UBE2C/DDR2/RGCC/CDT1/ESPL1/UBE2E2/DTL/TERT/RRM1/EGFR/CDC25C/RRM2/CDC25A/FBXO5/CDC7/CCNB1/AIF1/DLGAP5/CDK1/FGF10/ADAMTS1/WNT10B/ANXA1/KCNA5/CYP1A1/HYAL1/PHOX2B
GO:0048477	oogenesis	0.0062	0.024	33	CDC25B/PIWIL2/PDE5A/NPR2/KASH5/PDE3A/IGF1/EHMT2/TNFAIP6/INHBB/HEXB/C14orf39/PTN/AMH/SHB/YBX2/FBXO5/ASPM/BCL2/EDNRA/BRCA2/HORMAD1/BMPR1B/INSL3/BNC1/NPM2/PTX3/MEI4/NPPC/DMC1/AURKA/EDN1/SOHLH2
GO:0015914	phospholipid transport	0.0072	0.028	33	ANO3/ATP8A2/PITPNC1/CERT1/ANO4/P2RX7/PRKCD/PITPNM2/TRPC5/PLSCR4/ABCB4/MFSD2A/ATP10B/OSBPL10/APOE/ATP10D/ESYT1/ATP8B1/ABCA4/APOA1/VMP1/XKR4/PLSCR1/ANO6/APOC1/MTTP/ATG9B/ANO7/XKR8/TMEM30B/PLSCR5/APOA2/KCNN4
GO:0022600	digestive system process	0.0098	0.036	33	SOX9/CD36/SLC26A7/NEUROG1/SNX10/NPR3/TLR4/EPB41/UGCG/NEUROD1/LIMA1/APOA1/AQP1/OPRK1/WNK4/CHRM1/FGF10/PTGER3/SGK1/AKR1C1/OXTR/SERPINA3/MUC4/SLC9A4/TIFAB/ADRA2A/HIP1R/DRD3/VSIG1/SLC5A1/PLS1/APOA2/KCNN4
GO:0048483	autonomic nervous system development	1.3e-11	6.3e-10	32	RET/SOX10/GFRA3/TFAP2A/NRP1/VCAM1/EDNRB/GDNF/PLXNA4/ARX/ACKR3/SOX11/TBX1/ADARB1/TFAP2B/NAV2/SOX4/FZD3/ASCL1/INSM1/HES1/SEMA3A/EDNRA/GBX2/RHOXF1/SIX1/FN1/HAND2/TP63/PHOX2A/NTRK1/PHOX2B
GO:0035904	aorta development	1.1e-07	2.2e-06	32	TBX2/NGFR/APLNR/PRICKLE1/ACVRL1/EFNB2/EFEMP2/ENG/EYA1/NOTCH1/TBX1/CHD7/PROX1/PDGFRB/TFAP2B/ROBO2/SOX4/NKX3-1/ROBO1/HES1/FKBP10/PLXND1/EDNRA/ADAMTS9/COL3A1/LOX/LRP2/MYLK/SIX1/LOXL1/SMAD6/TGFB2
GO:0060393	regulation of pathway-restricted SMAD protein phosphorylation	1.1e-07	2.2e-06	32	BMPER/EMILIN1/BMP5/ACVRL1/BMP8B/PMEPA1/ENG/TGFBR2/GDF7/BMP7/SMAD7/TGFB1/INHBB/TTK/BMP4/GDF6/NOG/ACVR1/LDLRAD4/GDF5/MSTN/DKK1/HFE/GDF15/GDF9/DAB2/NODAL/LEFTY2/SMAD6/TGFB2/INHBE/INHBA
GO:0030239	myofibril assembly	1.6e-06	2.3e-05	32	TMOD1/NEB/PDGFRA/PROX1/PDGFRB/CFLAR/CAPN3/ITGB1/CSRP1/MYOZ2/NEBL/MYOZ1/SIX4/ACTC1/LMOD1/CSRP2/MYH7/TMOD2/WDR1/PGM5/MYH3/FLNC/CASQ1/CAV3/KLHL41/MYOM2/ACTN2/TCAP/EDN1/TNNT2/TPM1/TNNT3
GO:0055002	striated muscle cell development	2.3e-06	3.2e-05	32	TMOD1/NEB/PDGFRA/PROX1/PDGFRB/CFLAR/CAPN3/ITGB1/CSRP1/MYOZ2/NEBL/MYOZ1/SIX4/ACTC1/LMOD1/CSRP2/MYH7/TMOD2/WDR1/PGM5/MYH3/FLNC/CASQ1/CAV3/KLHL41/MYOM2/ACTN2/TCAP/EDN1/TNNT2/TPM1/TNNT3
GO:0001707	mesoderm formation	1.4e-05	0.00016	32	ITGA8/PRKACA/EOMES/SFRP2/SNAI1/EYA1/ITGB3/ITGA3/SIX2/WNT11/ITGB4/CRB2/ITGB1/BMP7/FOXC2/HOXA11/BMP4/FOXC1/NOG/KLF4/ACVR1/ITGA2/DKK1/PAX2/WNT3A/HAND1/NODAL/WNT5A/GJA1/EYA2/ETV2/INHBA
GO:0019226	transmission of nerve impulse	2.8e-05	0.00028	32	KCNA1/SCN9A/SCN7A/KCNA2/P2RX3/CNTNAP2/GJD2/S1PR1/NRCAM/SCN10A/CACNG5/CNTNAP1/CHRNB4/GPR88/CACNG4/DMRT3/ITGA2/FKBP1B/SCN3A/AVPR1A/GLRA1/SCN1B/TNR/CACNG2/KCND2/CHRNA1/GPER1/AGT/MYH14/SCN2A/CACNA1I/OTOA
GO:0086003	cardiac muscle cell contraction	2.8e-05	0.00028	32	SGCD/STC1/FGF13/SCN2B/KCNJ5/GSN/JUP/RNF207/PLN/ANK2/NOS1AP/CTNNA3/NEDD4L/SCN4B/PDE4B/ABCC9/CACNA1D/SCN1B/KCNE4/HCN4/KCNJ2/CACNA1C/SCN3B/GATA4/CAV3/KCNA5/GJA1/DSP/KCNE3/CAV1/KCNE2/KCNE5
GO:0055117	regulation of cardiac muscle contraction	5.1e-05	0.00047	32	PRKACA/EHD3/STC1/FGF13/ATP1B1/PDE5A/JUP/RNF207/SCN10A/TNNI3K/PLN/ANK2/CALM3/SMAD7/ADRA1A/CTNNA3/FKBP1B/PDE4B/CHGA/NPPA/GSTO1/NOS1/HCN4/KCNJ2/CACNA1C/GATA4/CCN2/CAV3/DSP/CAV1/TNNI3/ADRA1B
GO:0003407	neural retina development	6.9e-05	0.00061	32	TFAP2A/HCN1/THY1/SOX9/CRB1/ATP8A2/POU4F2/FOXN4/FAT3/NOTCH1/SIX3/DSCAM/TGIF2/TFAP2B/CRB2/GPM6A/NEUROD1/RORB/DLX2/MEGF11/HES1/BARHL2/STAT3/NEUROD4/PROM1/VSX1/DLX1/IGFN1/DIO3/PDE6C/GNAT2/TGFB2
GO:0014068	positive regulation of phosphatidylinositol 3-kinase signaling	9.2e-05	0.00079	32	ERBB3/SOX9/NTRK3/PDGFRA/CD28/PDGFA/HGF/RELN/PDGFRB/EGF/IGF1/PDGFB/NKX3-1/PDGFD/PLXNB1/HCLS1/NEDD4/MAZ/ERBB4/WNT16/DCN/FGF2/PDGFC/FN1/SELP/GPER1/AGT/ANGPT1/TGFB2/PIK3AP1/NTRK1/KDR
GO:0014855	striated muscle cell proliferation	0.00012	0.00098	32	TBX2/TGFBR3/TGFBR2/NOTCH1/HGF/EPHB1/PAXBP1/CFLAR/TENM4/FOXC2/MEF2C/ZFPM2/FES/TBX5/FOXC1/ERBB4/NOG/GATA6/TP73/WNT2/KCNK2/MSTN/CDK1/SHH/FGF2/FGF20/MAPK11/SIX1/CAV2/ANGPT1/TGFB2/RUNX1
GO:0033555	multicellular organismal response to stress	0.00012	0.00098	32	RET/NR2E1/SCN9A/EDNRB/P2RX3/GCH1/EPHB2/RELN/TAC1/VWA1/NEUROD2/MORC1/APOE/MEF2C/GABRA5/BRINP1/NR4A2/BCL2/PRKCG/NPAS2/SLC6A2/DRD4/HTR2C/DBH/NOS1/RAG1/PIRT/ADRA2A/THBS1/NTRK1/CRHR1/PENK
GO:0048708	astrocyte differentiation	0.00016	0.0012	32	NR2E1/SERPINE2/SOX9/APP/PLP1/PAX6/NTRK3/EOMES/ID4/NOTCH1/IL6ST/DLL1/TLR4/LAMC3/CNTN2/HES5/DAB1/GRN/NKX2-2/NOG/S100A8/HES1/LAMB2/POU3F2/GPR37L1/STAT3/GAP43/SHH/S100A9/GFAP/AGER/MAPT
GO:0060395	SMAD protein signal transduction	0.00016	0.0012	32	VEPH1/SPTBN1/BMP5/BMP8B/LNPEP/NUP93/GDF7/BMP7/SMAD7/TGFB1/WWTR1/INHBB/ABTB3/BMP4/GDF6/MAGI2/TOB1/GDF5/MSTN/SLC2A10/GDF15/GDF9/AFP/DAB2/CITED1/NODAL/NCEH1/LEFTY2/SMAD6/TGFB2/INHBE/INHBA
GO:0033273	response to vitamin	0.00044	0.0028	32	LRAT/BCHE/STC1/PTGS2/CBS/LOC102724560/SPP1/ALDH1A2/CYP26B1/BMP7/KANK2/ASCL1/FES/TYMS/RARA/POSTN/ITGA2/FKBP1B/F7/BRIP1/ALPL/CYP27B1/CYP26A1/GATA4/COL1A1/RUNX2/SNAI2/CYP1A1/IL1A/STC2/PENK/PHEX
GO:0061053	somite development	0.00044	0.0028	32	NRARP/SFRP2/MEOX2/WNT11/SOX11/NOTCH1/DLL1/XRCC2/PTCH1/SEMA3C/CRB2/DLL3/ALDH1A2/FOXC2/FRZB/NKX3-1/LFNG/PLXNA2/FOXC1/TBX18/SIX4/NOG/WDR19/DKK1/SHH/WNT3A/DMRT2/FOXB1/SIX1/WNT5A/TCAP/RIPPLY2
GO:0035023	regulation of Rho protein signal transduction	0.0007	0.0042	32	STARD13/GPR17/NRP1/LPAR6/ARHGDIB/STARD8/DLC1/ITGA3/RIPOR2/ARHGAP42/PDGFRB/ADGRG1/EPS8/ITGB1/KANK2/APOE/ROBO1/LPAR1/ADRA1A/APOA1/RASGRF2/F2RL2/ARHGEF28/CCDC125/ARRB1/CAVIN4/COL3A1/MET/BCL6/RTN4R/RASGRF1/GPR20
GO:0060191	regulation of lipase activity	0.0011	0.006	32	PLIN5/ANGPTL4/ARHGAP6/PDGFRA/FGFR3/HDAC9/PDGFRB/AGTR1/RHOC/HPCA/LPAR1/ADRA1A/SNCA/PCSK6/EGFR/APOA1/FURIN/EDNRA/CCN1/TXK/APOC1/AVPR1B/AVPR1A/LPAR2/FGF2/PLA2R1/HTR2B/ANXA1/AGT/P2RY12/SELE/APOA2
GO:0030071	regulation of mitotic metaphase/anaphase transition	0.0016	0.0083	32	UBE2C/CDC20/PLK1/CDCA8/AURKB/CDT1/SPC24/APC/ESPL1/SPC25/SMARCD2/NUF2/KNTC1/INCENP/USP44/ZWINT/XRCC3/BUB1B/MAD2L1/BIRC5/TTK/BUB1/CENPF/ANAPC15/HASPIN/FBXO5/NDC80/DPF1/CCNB1/DLGAP5/CENPE/TEX14
GO:0030516	regulation of axon extension	0.002	0.0098	32	CDH1/NRP1/SEMA3G/SEMA5A/DRAXIN/PLXNA4/POU4F2/NDEL1/NRCAM/DSCAM/SEMA6D/SEMA5B/SEMA6A/CDH4/SEMA3C/TRPV2/TRPC5/DISC1/SEMA3D/APOE/PTPRS/MAP2/SEMA4A/BARHL2/CXCL12/SEMA3A/WNT3A/TNR/FN1/RTN4R/WNT5A/MAPT
GO:0055017	cardiac muscle tissue growth	0.002	0.0098	32	TBX2/TGFBR3/RGS4/TGFBR2/S1PR1/NOTCH1/AKAP6/TENM4/IGF1/FOXC2/MEF2C/ADRA1A/ZFPM2/FES/TBX5/FOXC1/ERBB4/NOG/GATA6/TP73/WNT2/KCNK2/CDK1/FGF2/FGF20/MAPK11/GATA4/CAV3/AGT/EDN1/TGFB2/RUNX1
GO:0060606	tube closure	0.002	0.0098	32	LHX2/RARG/TWIST1/PRKACA/ADM/PRICKLE1/VANGL2/RGMA/SFRP2/DLC1/CELSR1/PTCH1/TGFB1/FZD3/FUZ/BMP4/PRKACB/RARA/NOG/SCRIB/PAX2/SALL4/FGF10/LRP2/KIF20B/ST14/SHROOM3/GRHL2/WNT5A/SDC4/CTHRC1/TGFB2
GO:0009798	axis specification	0.0035	0.016	32	TBX3/CHRDL1/PAX6/NRARP/ETS2/WNT7A/STC1/MDFI/NEUROG1/SIX2/NOTCH1/HOXD8/SIX3/DLL1/PTCH1/PGAP1/PITX2/BMP4/PCSK6/DDIT3/WNT6/SHH/FGF10/PKD1L1/FOXA2/NODAL/WNT5A/TIFAB/AURKA/ZIC3/SMAD6/RIPPLY2
GO:0045807	positive regulation of endocytosis	0.0035	0.016	32	CD36/SFRP4/GATA2/DLL1/RAB31/DRD2/NLGN1/EGF/APOE/SMPD1/SNCA/MAGI2/PPP3CC/NEDD4L/CD63/B2M/ITGA2/CLU/SGIP1/ARRB1/ANO6/HFE/APLN/WNT3A/LDLRAP1/ANXA2/DAB2/WNT5A/CAV3/ANGPT1/SELE/CD14
GO:0046620	regulation of organ growth	0.011	0.04	32	TBX2/TGFBR3/IGF2/RGS4/ARX/TGFBR2/DUSP6/NOTCH1/AKAP6/PROX1/WWC1/IGF1/FOXC2/MEF2C/ZFPM2/TBX5/FOXC1/ERBB4/NOG/GATA6/TP73/WNT2/KCNK2/CDK1/FGF2/FGF20/MAPK11/SLC6A4/LATS2/CAV3/EDN1/RUNX1
GO:0003333	amino acid transmembrane transport	0.013	0.045	32	RGS4/SLC1A2/SLC32A1/SLC7A14/SLC36A1/ITGB1/SLC7A8/SLC7A3/SLC43A1/SFXN2/SLC6A20/SFXN3/NTSR1/SLC25A13/SLC6A11/SLC22A4/SLC66A1L/KCNJ10/LRRC8C/SLC1A3/SLC7A2/GFAP/TSPO2/SLC6A1/SLC6A13/SLC7A9/GRM1/AGT/SLC7A11/CLTRN/SLC6A12/SLC6A7
GO:0014896	muscle hypertrophy	0.013	0.045	32	IGFBP5/RGS4/KLF15/NOTCH1/IL6ST/PDE5A/AKAP6/RAP1GDS1/EZH2/IGF1/ADRA1A/FOXO1/INPP5F/PDE9A/LMNA/TNFRSF1B/GATA6/NPPA/MSTN/TNFRSF1A/MYH7/ERRFI1/HTR2B/GATA4/HAND2/CAV3/GATA5/AGT/NR4A3/TCAP/EDN1/LMCD1
GO:0021872	forebrain generation of neurons	1.7e-09	5.2e-08	31	FOXG1/NR2E1/NRP1/PAX6/SOX1/BCL11B/FEZF2/GLI3/TBR1/RAPGEF2/GATA2/PROX1/OTP/ATP7A/DISC1/HES5/ASCL1/DLX2/B2M/HES1/ASPM/PLXNA1/GBX2/LHX5/WNT3A/DLX1/NKX2-1/NHLH2/DCT/LHX8/INHBA
GO:0032330	regulation of chondrocyte differentiation	6.1e-09	1.7e-07	31	SHOX2/RARG/FGF18/SOX9/ACVRL1/GLI3/RARB/SIX2/SOX5/ZNF219/PKDCC/ZBTB16/SMAD7/HOXA11/BMP4/NKX3-2/GDF6/MAF/PTHLH/GDF5/CHADL/ADAMTS12/BMPR1B/EFEMP1/WNT9A/CCN2/LOXL2/RUNX2/CCN4/SNAI2/SCIN
GO:0050819	negative regulation of coagulation	6.1e-09	1.7e-07	31	UBASH3B/PRKG1/SERPINE2/TFPI/SERPINB2/ADAMTS18/PLAT/PDGFRA/ABAT/FAP/PDGFA/SH2B3/PROS1/PRKCD/APOE/HS3ST5/PDGFB/ANXA5/C1QTNF1/KRT1/NOS3/CD9/ANXA2/SERPINF2/THBD/CD34/PROCR/THBS1/PLAU/EDN1/F11
GO:0072132	mesenchyme morphogenesis	1.1e-08	2.9e-07	31	TBX3/TBX2/SOX9/MYC/HEYL/TWIST1/APLNR/BMP5/ACVRL1/ENG/SNAI1/TGFBR2/WNT11/NOTCH1/ROBO2/BMP7/FOXC2/TMEM100/ROBO1/FOXC1/NOG/ACVR1/ACTC1/ISL1/NOS3/WNT3A/OSR1/WNT5A/GATA5/SNAI2/TGFB2
GO:0090303	positive regulation of wound healing	4.3e-07	7.2e-06	31	EMILIN1/CD36/PLAT/F3/DDR2/PRKCE/ITGB1/FOXC2/HBEGF/DUOX1/SMOC2/F7/CXCR4/XBP1/FERMT2/ANO6/REG3G/INSL3/MYLK/TBXA2R/CLEC7A/SERPINF2/CLDN1/FERMT1/ANXA1/THBD/ADRA2A/CCN4/THBS1/PLAU/CLDN4
GO:0021885	forebrain cell migration	6.7e-07	1.1e-05	31	FOXG1/NR2E1/ARX/FGF13/POU3F3/EMX2/FEZF2/GLI3/SYNE2/NDEL1/NRG1/RELN/LAMB1/DRD2/ADGRG1/CNTN2/DISC1/CDK5R2/DAB1/ROBO1/EGFR/CXCL12/CXCR4/POU3F2/COL3A1/FOXB1/TNR/CCDC141/NKX2-1/CDK5R1/P2RY12
GO:0071300	cellular response to retinoic acid	2.4e-06	3.2e-05	31	RET/RARG/SOX9/SERPINF1/NTRK3/WNT11/TBX1/RORB/WNT7B/ALDH1A2/CYP26B1/BRINP3/EPHA3/BRINP1/AQP1/RARA/WNT2/WNT6/PAX2/WNT3A/OSR1/WNT8B/WNT10B/SLC6A4/WNT9A/HAND2/COL1A1/WNT5A/ATP1A3/PTK6/FZD10
GO:0043627	response to estrogen	1.1e-05	0.00012	31	SERPINB9/WNT7A/HOXA10/ARPC1B/GLI3/TGFBR2/DHH/PDGFRB/MME/HOXA11/BRCA1/RARA/ARID5A/GATA6/F7/OPRK1/MSTN/MMP2/MMP14/SFR1/IGFBP2/GHRHR/CRHBP/CYP27B1/CITED1/HAPLN3/IL4R/SMAD6/CAV1/GAL/APOA2
GO:0001736	establishment of planar polarity	4.1e-05	0.00039	31	PRICKLE1/WNT7A/VANGL2/JHY/SFRP2/ASTN2/PRICKLE2/PLEKHA4/WNT11/CELSR1/DLG3/INTU/SAPCD2/CELSR2/FZD3/FOXF2/FUZ/ERBB4/MAGI2/ZNRF3/GPC4/VANGL1/DKK1/BRSK2/CELSR3/WDR1/DAB2/DACT1/TP63/WNT5A/CTHRC1
GO:0007164	establishment of tissue polarity	4.1e-05	0.00039	31	PRICKLE1/WNT7A/VANGL2/JHY/SFRP2/ASTN2/PRICKLE2/PLEKHA4/WNT11/CELSR1/DLG3/INTU/SAPCD2/CELSR2/FZD3/FOXF2/FUZ/ERBB4/MAGI2/ZNRF3/GPC4/VANGL1/DKK1/BRSK2/CELSR3/WDR1/DAB2/DACT1/TP63/WNT5A/CTHRC1
GO:0032890	regulation of organic acid transport	5.7e-05	0.00051	31	PLA2G4A/RGS4/HTR1B/ACSL1/ABAT/GRM2/TRH/P2RX7/ITGB1/SNCA/SLC12A2/FABP3/SLC43A1/NTSR1/NPY5R/GRM7/PLA2G6/AVPR1B/AVPR1A/SYT4/KMO/PLA2R1/TNFSF11/SLC6A1/CYP4A11/AGT/THBS1/EDN1/CLTRN/HRH3/IL1A
GO:0006024	glycosaminoglycan biosynthetic process	0.0001	0.00086	31	HAS2/CEMIP/HS6ST2/GCNT2/CHSY3/HS3ST2/GALNT5/PDGFRB/EGF/CHST3/HS3ST5/PDGFB/TGFB1/CHPF/CHST1/DSE/XYLT1/SLC35D2/CHST7/B3GAT1/UST/B3GNT4/HAS3/HS3ST3A1/HAS1/CHST9/NDST3/ANGPT1/CHST5/HS3ST3B1/HYAL1
GO:0086001	cardiac muscle cell action potential	0.00018	0.0013	31	HCN1/FGF13/ATP1B1/SCN2B/KCNJ5/JUP/RNF207/SCN10A/ANK2/CALM3/NOS1AP/CTNNA3/TBX18/NEDD4L/SCN4B/CACNA1D/HCN2/SCN1B/KCNE4/HCN4/KCNJ2/CACNA1C/SCN3B/CAV3/KCNA5/GJA1/DSP/KCNE3/CAV1/KCNE2/KCNE5
GO:0046209	nitric oxide metabolic process	0.00039	0.0026	31	CD36/KLF2/GCH1/PTGS2/TLR4/MTARC2/PTGIS/CYP1B1/NPY/NOS1AP/RORA/AGTR2/KLF4/NOS2/CLU/AIF1/TLR2/NOS3/NQO1/NOS1/TLR6/CLEC7A/PTX3/TICAM1/TMEM106A/CD34/AGT/ASS1/EDN1/CAV1/MMP8
GO:2001057	reactive nitrogen species metabolic process	0.0005	0.0031	31	CD36/KLF2/GCH1/PTGS2/TLR4/MTARC2/PTGIS/CYP1B1/NPY/NOS1AP/RORA/AGTR2/KLF4/NOS2/CLU/AIF1/TLR2/NOS3/NQO1/NOS1/TLR6/CLEC7A/PTX3/TICAM1/TMEM106A/CD34/AGT/ASS1/EDN1/CAV1/MMP8
GO:0008306	associative learning	0.00079	0.0046	31	APP/MAP1A/NPTX2/TBR1/RELN/DRD2/ITGB1/NEUROD2/TANC1/CSMD1/NRGN/GABRA5/GRIN2A/SNAP25/PPP1R1B/NOG/B3GAT1/SYNGAP1/OPRK1/TAFA2/SHANK2/DBH/RAPGEF3/FOXB1/TNR/RAG1/SLC6A1/AGT/SLC7A11/DRD3/HRH1
GO:0006970	response to osmotic stress	0.001	0.0056	31	TRPV4/EFHD1/TSC22D3/PAPPA2/MAP7/PTGS2/MLC1/CAPN3/BDKRB2/FMO1/SLC12A2/SERPINB6/AQP1/ITGA2/SLC12A5/TH/AVPR1B/LRRC8C/ERRFI1/KMO/CASP1/MYLK/SST/TLR3/RCSD1/CLDN1/SLC4A11/SLC9A4/TACR3/SCN2A/PYCARD
GO:0032370	positive regulation of lipid transport	0.0015	0.0079	31	LRAT/PLA2G4A/ABCA8/ATP8A2/ACSL1/SPP1/CRH/PTCH1/P2RX7/PRKCD/ABCB4/APOE/NKX3-1/FABP3/APOA1/NTSR1/C1QTNF1/PLA2G6/AVPR1B/LDLRAP1/PLA2R1/ANXA2/TNFSF11/DAB2/CYP4A11/ABCG4/EDN1/CYP19A1/CAV1/GAL/IL1A
GO:1901879	regulation of protein depolymerization	0.0015	0.0079	31	TMOD1/SEMA5A/TRPV4/SPTBN1/FGF13/MAP1A/VILL/GSN/AVIL/APC/DSTN/SPTBN5/EPS8/ADD3/LIMA1/SVIL/TPX2/MID1/LMOD1/TMOD2/WDR1/SPTAN1/STMN2/CARMIL2/SH3BP1/APC2/CAMSAP3/ACTN2/SLN/SPTA1/SCIN
GO:0048678	response to axon injury	0.0019	0.0093	31	THY1/NTRK3/APOD/RGMA/NDEL1/SPP1/DRD2/INPP5F/PTPRS/PTN/GRN/KLF4/RTN4RL1/FKBP1B/BCL2/LAMB2/KCNK2/ISL1/AIF1/GAP43/DHFR/MMP2/CDK1/FGF2/CSPG5/TNR/RTN4R/KLK8/PCSK1/P2RY12/NTRK1
GO:0051591	response to cAMP	0.0023	0.011	31	IGFBP5/HCN1/APP/STC1/PLAT/AHR/RAPGEF2/AKAP6/CYP1B1/INHBB/DUOX1/AQP1/CNGA3/HSPA5/GATA6/CDO1/STAT1/GPD1/ITPR2/VGF/HCN2/RAPGEF3/WNT10B/HCN4/CRHBP/MMP19/CITED1/COL1A1/THBD/ASS1/PENK
GO:0055006	cardiac cell development	0.0023	0.011	31	TBX3/SHOX2/SGCD/TGFBR3/RGS4/NEB/PDGFRA/NOTCH1/SPRY1/AKAP6/PROX1/PDGFRB/IGF1/ADRA1A/BMP4/NEBL/ASB2/TBX5/TBX18/LMNA/ACTC1/ISL1/CDK1/FHL2/GATA4/CAV3/AGT/ACTN2/TCAP/EDN1/INHBA
GO:0048525	negative regulation of viral process	0.0028	0.013	31	BST2/ZFP36/TRIM14/MID2/MX1/TRIM6/GSN/PROX1/SHFL/RNASEL/APOBEC3G/BTBD17/TRIM21/TRIM59/APOBEC3C/LY6E/OAS1/PLSCR1/IFI16/APOBEC3F/IFITM3/IFIH1/TRIM62/IFITM2/STAT1/ZC3HAV1/APOBEC3D/IFITM1/ISG15/MBL2/PTX3
GO:0001843	neural tube closure	0.0034	0.015	31	LHX2/RARG/TWIST1/PRKACA/ADM/PRICKLE1/VANGL2/RGMA/SFRP2/DLC1/CELSR1/PTCH1/TGFB1/FZD3/FUZ/BMP4/PRKACB/RARA/NOG/SCRIB/PAX2/SALL4/LRP2/KIF20B/ST14/SHROOM3/GRHL2/WNT5A/SDC4/CTHRC1/TGFB2
GO:1904427	positive regulation of calcium ion transmembrane transport	0.0041	0.017	31	THY1/P2RX3/PLP1/APLNR/CEMIP/EHD3/ATP1B1/HSPA2/AKAP6/P2RX5/STAC/P2RX7/CAPN3/ANK2/CALM3/CX3CL1/SNCA/HAP1/VMP1/PPP3CC/TRDN/NTSR1/STAC2/GRM6/GSTO1/CASQ1/GPER1/STAC3/CAV1/JPH2/KCNE2
GO:0034109	homotypic cell-cell adhesion	0.0058	0.023	31	UBASH3B/PRKG1/SERPINE2/JAK1/ADAMTS18/PDGFRA/ABAT/ITGB3/IL6ST/PEAR1/SH2B3/JUP/PRKCD/CSRP1/TLN1/CTNNA3/MEGF11/MYL12A/C1QTNF1/VCL/CDHR2/CD9/WNT3A/MYH9/MMRN1/FN1/TNFSF11/P2RY12/SLC7A11/DSP/BLK
GO:0032392	DNA geometric change	0.011	0.039	31	MCM7/MCM2/MCM5/GINS2/PIF1/HMGB2/MCM4/RFC5/CHD7/MCM3/NAV2/HMGB3/CDC45/RAD54L/HFM1/HMGA1/RECQL4/TOP2A/ERCC6L/GINS1/RFC4/MCM6/CHTF18/GINS4/POLQ/BLM/DNA2/BRIP1/MCM8/DSCC1/ANXA1
GO:0030316	osteoclast differentiation	0.013	0.045	31	UBASH3B/SH3PXD2A/TCTA/POU4F2/LRRK1/TCIRG1/SNX10/LRRC17/MAFB/TLR4/FSTL3/PIK3R1/FBXW7/SLC9B2/TNFAIP6/POU4F1/OSTM1/RASSF2/CEBPB/JUNB/CD109/CCR1/INPP5D/FBN1/TLR3/ANXA2/DCSTAMP/TMEM64/TNFSF11/CCN4/GPR183
GO:0003179	heart valve morphogenesis	5.3e-08	1.2e-06	30	EMILIN1/SOX9/HEYL/TWIST1/STRA6/FGFRL1/SNAI1/TGFBR2/NOTCH1/SLIT3/TIE1/ROBO2/SOX4/ROBO1/TGFB1/MEF2C/BMP4/TBX5/ACVR1/CCN1/ADAMTS9/NPPA/ELN/NOS3/NFATC1/GATA4/GATA5/SMAD6/SNAI2/TGFB2
GO:0003229	ventricular cardiac muscle tissue development	5.3e-08	1.2e-06	30	TBX3/TGFBR3/ENG/NRG1/NOTCH1/CHD7/PROX1/FOXC2/SMAD7/HOPX/TGFB1/POU4F1/ZFPM2/COL11A1/TBX5/IRX3/FOXC1/NOG/EDNRA/ADAMTS9/ISL1/MYH7/LRP2/MYL3/HAND1/DSP/TGFB2/TNNI3/TNNT2/TPM1
GO:1903053	regulation of extracellular matrix organization	1.5e-07	3e-06	30	EMILIN1/HAS2/SOX9/EFEMP2/NID1/ITGB3/FAP/NOTCH1/DDR2/RGCC/LAMB1/DDR1/AEBP1/TIE1/LAMA2/CFLAR/TGFB1/LAMC1/CST3/TNFRSF1B/LAMB2/TNFRSF1A/SLC2A10/ZNF469/PHLDB2/CHADL/CARMIL2/AGT/ANGPTL7/RUNX1
GO:0061005	cell differentiation involved in kidney development	2.5e-07	4.6e-06	30	SALL1/EDNRB/GDNF/POU3F3/GLI3/KLF15/SIX2/NOTCH1/PTCH1/LGR4/FOXC2/PDGFB/WWTR1/MEF2C/BMP4/PODXL/MAGI2/HES1/MTSS1/EDNRA/LAMB2/PAX2/PAX8/STAT1/SHH/PROM1/OSR1/MYO1E/CD34/TCF21
GO:0022029	telencephalon cell migration	6.6e-07	1e-05	30	FOXG1/NR2E1/ARX/FGF13/POU3F3/FEZF2/GLI3/SYNE2/NDEL1/NRG1/RELN/LAMB1/DRD2/ADGRG1/CNTN2/DISC1/CDK5R2/DAB1/ROBO1/EGFR/CXCL12/CXCR4/POU3F2/COL3A1/FOXB1/TNR/CCDC141/NKX2-1/CDK5R1/P2RY12
GO:0055008	cardiac muscle tissue morphogenesis	6.6e-07	1e-05	30	TGFBR3/ENG/S1PR1/NRG1/NOTCH1/CHD7/PROX1/FOXC2/SMAD7/TGFB1/POU4F1/ZFPM2/COL11A1/FOXC1/NOG/ACTC1/EDNRA/WNT2/ISL1/MYH7/LRP2/MYL3/HAND1/WNT5A/TCAP/DSP/TGFB2/TNNI3/TNNT2/TPM1
GO:0051784	negative regulation of nuclear division	2.4e-06	3.3e-05	30	CDC20/PLK1/CDCA8/AURKB/CDT1/SPC24/APC/SPC25/NUF2/KNTC1/INCENP/BMP7/USP44/ZWINT/XRCC3/BUB1B/MAD2L1/CHEK1/BIRC5/TTK/BMP4/BUB1/CENPF/ANAPC15/HASPIN/FBXO5/NDC80/CCNB1/HORMAD1/TEX14
GO:0051965	positive regulation of synapse assembly	2.4e-06	3.3e-05	30	SLITRK2/CLSTN2/AMIGO2/SLITRK6/FLRT2/IL1RAP/WNT7A/SLITRK4/LRRN1/EPHB2/EPHB1/NLGN1/LRTM2/BDNF/ASIC2/ST8SIA2/SLITRK3/SEMA4A/THBS2/LRRTM1/EFNA5/LRRN3/LRRC4B/EPHB3/VSTM5/SRPX2/ADGRB3/OXTR/NRXN1/NTRK1
GO:0050918	positive chemotaxis	3.7e-06	4.7e-05	30	NRP1/SEMA5A/GDNF/ANGPT2/NTRK3/PGF/HMGB2/PTPRJ/S1PR1/F3/HGF/CXCL8/CX3CL1/PDGFB/BMP4/SCG2/GPNMB/ITGA2/CXCL12/SCRIB/F7/MET/FGF10/FGF2/LGALS3/AGER/WNT5A/PLXNB3/ANGPT1/KDR
GO:0042246	tissue regeneration	8.4e-05	0.00072	30	SOX2/WNT7A/APOD/LARGE1/TGFBR2/DUSP10/NOTCH1/CFLAR/CAPN3/TMEM182/EZH2/IGF1/HOPX/PTN/MYOZ1/ERBB4/FZD9/TXK/SGCA/GAP43/MSTN/FGF10/CD9/WNT10B/ANXA1/GATA4/CPQ/SOX15/RUNX1/KLK6
GO:0051937	catecholamine transport	8.4e-05	0.00072	30	SNCG/SYT15/KCNA2/GDNF/HTR1B/ABAT/GRM2/SYT2/CHRNA6/CRH/DRD2/SYT6/SLC22A3/ADRA2C/SNCA/SYT17/CXCL12/CHGA/MAPK15/OPRK1/SLC6A2/DRD4/SYT10/FGF20/SYT4/OXTR/AGT/ADRA2A/DRD3/HRH3
GO:0051149	positive regulation of muscle cell differentiation	0.0009	0.0051	30	SHOX2/EFNB2/EFEMP2/ENG/NID1/NRG1/TBX1/AKAP6/LAMB1/NIBAN2/LAMA2/PROX1/IGF1/CYP26B1/HOPX/TGFB1/MEF2C/BMP4/LAMC1/BCL2/PIEZO1/LAMB2/MYOCD/SHH/MMP14/WNT3A/MAPK11/GPER1/CAV3/EDN1
GO:0032092	positive regulation of protein binding	0.0022	0.01	30	NRP1/APP/RAPGEF2/EPB41/MFNG/BAMBI/STING1/TERT/BDNF/APOE/PLCL1/BMP4/LFNG/TRIM21/DTX3L/B2M/PLXND1/PLCL2/HFE/ACE/WNT3A/ANXA2/DACT1/TICAM1/WNT5A/HIP1R/CTHRC1/CAV1/SPTA1/BLK
GO:0001892	embryonic placenta development	0.0026	0.012	30	IGF2/BMP5/ADM/EOMES/SNAI1/MDFI/GATA2/EPAS1/PLK4/WNT7B/BMP7/PDGFB/E2F8/EGFR/CASP8/HES1/E2F7/WNT2/CCN1/CEBPB/JUNB/PHLDA2/TFEB/HAND1/ST14/TTPA/GRHL2/CITED1/NODAL/SOX15
GO:0043367	CD4-positive, alpha-beta T cell differentiation	0.0032	0.014	30	CBFB/JAK3/STAT6/IL18R1/KLHL25/BCL3/SOCS1/ATP7A/NFKBIZ/SMAD7/SH3RF1/TOX/RORA/MYB/RARA/SHB/SEMA4A/CTSL/JUNB/STAT3/RUNX3/BCL6/IL6R/ANXA1/PTGER4/IL4R/HLA-DRB1/GPR183/RUNX1/IRF4
GO:1901216	positive regulation of neuron death	0.0056	0.023	30	TFAP2A/MYBL2/NR3C1/EFNB2/DDR2/TLR4/PRNP/TFAP2B/MAP3K5/FBXW7/ASCL1/POU4F1/SNCA/ST8SIA2/CASP8/GRIN2B/DDIT3/GRN/CLU/ITGA1/MAP3K11/DKK1/NQO1/KMO/NUPR1/TLR6/CDK5R1/WNT5A/MAPT/TGFB2
GO:0006835	dicarboxylic acid transport	0.0079	0.03	30	ABAT/SLC26A7/SLC1A2/GRM2/TRH/P2RX7/ITGB1/SNCA/SLC12A2/NTSR1/NPY5R/SLC25A13/GRM7/SLC25A32/AVPR1B/AVPR1A/KCNJ10/LRP2/SYT4/LRRC8C/KMO/SLC1A3/GFAP/GRM1/APBA1/SLC7A11/GJA1/SLC26A8/HRH3/SLC26A10P
GO:0002793	positive regulation of peptide secretion	0.0093	0.034	30	ACSL4/ABAT/OXCT1/TRH/PRKCE/CRH/GLUL/ADCYAP1/DRD2/RAB8B/SOX4/CD38/S100A8/VSNL1/BAIAP3/RFX6/ISL1/PLA2G6/GPLD1/HFE/GCK/GHRHR/TNFSF11/PCK2/GPER1/HLA-DRB1/C1QTNF12/MYRIP/RPH3AL/BLK
GO:0008038	neuron recognition	3.6e-09	1.1e-07	29	FOXG1/NRP1/SEMA5A/APP/TNN/TNFRSF21/IGSF9/CNTNAP2/FEZF2/NTM/EPHB2/NRCAM/DSCAM/ROBO2/CNTN2/DSCAML1/NCAM2/ROBO1/EFNB3/EPHA3/OPCML/EMB/CNTN4/CXCR4/GAP43/EPHB3/CNTN6/CDK5R1/NEXN
GO:0045839	negative regulation of mitotic nuclear division	3.9e-07	6.5e-06	29	CDC20/PLK1/CDCA8/AURKB/CDT1/SPC24/APC/SPC25/NUF2/KNTC1/INCENP/BMP7/USP44/ZWINT/XRCC3/BUB1B/MAD2L1/CHEK1/BIRC5/TTK/BMP4/BUB1/CENPF/ANAPC15/HASPIN/FBXO5/NDC80/CCNB1/TEX14
GO:0110151	obsolete positive regulation of biomineralization	3.9e-07	6.5e-06	29	TFAP2A/ACVR2B/GPM6B/TENT5A/PKDCC/P2RX7/BMP7/ADGRV1/TGFB1/MEF2C/BMP4/PTN/FZD9/AMTN/FBXO5/ACVR1/FBLN7/OSR2/CCN1/CEBPB/ANO6/WNT6/OSR1/BMPR1B/WNT10B/ISG15/TMEM119/FBN2/ODAPH
GO:0043903	regulation of symbiosis, encompassing mutualism through parasitism	1.6e-06	2.3e-05	29	CXCL6/TRIM14/MID2/TRIM6/GSN/CD4/CXCL8/TRIM34/HS3ST5/P4HB/SMPD1/FUCA2/TRIM21/ITGAV/TRIM59/LY6E/FURIN/IFITM3/TRIM62/IFITM2/LGALS1/TMPRSS2/CD74/IFITM1/PTX3/KRT6A/HLA-DRB1/TRIM22/CAV1
GO:0086065	cell communication involved in cardiac conduction	3.7e-06	4.8e-05	29	HCN1/PRKACA/ATP1B1/KCNJ5/JUP/RNF207/SCN10A/TNNI3K/ANK2/CALM3/TBX5/IRX3/CTNNA3/TBX18/SCN4B/TRDN/FKBP1B/CACNA1D/HCN2/SCN1B/HCN4/CACNA1C/SCN3B/KCNA5/GJA1/DSP/ATP1A3/CAV1/KCNE5
GO:0019229	regulation of vasoconstriction	1.2e-05	0.00014	29	EDN3/DOCK5/ADM/PTGS2/ARHGAP42/BDKRB2/SMTNL2/AGTR1/CD38/ECE1/ASIC2/ADRA2C/ADRA1A/CYSLTR1/AVPR1B/MMP2/AVPR1A/ACE/DBH/TBXA2R/SMTNL1/OXTR/KCNA5/AGT/ADRA2A/EDN1/HRH1/CAV1/ADRA1B
GO:0050771	negative regulation of axonogenesis	1.7e-05	0.00019	29	CDH1/NRP1/SEMA3G/THY1/SEMA5A/DRAXIN/FGF13/EPHB2/LRP4/SPP1/SEMA6D/SEMA5B/SEMA6A/SEMA3C/MBP/SEMA3D/DAB1/EFNB3/PTPRS/MAP2/SEMA4A/SEMA3A/FSTL4/SYNGAP1/WNT3A/TNR/RTN4R/WNT5A/DCC
GO:0051145	smooth muscle cell differentiation	0.00029	0.0021	29	TBX3/TBX2/SOX9/ITGA8/EDNRB/APLNR/ADM/EFEMP2/ENG/NOTCH1/TMEM204/QKI/NFATC2/PRDM6/PDGFB/MEF2C/BMP4/TBX18/HES1/ACVR1/GATA6/EDNRA/MYOCD/SHH/NPNT/FGF10/NFATC1/SIX1/GPER1
GO:0001523	retinoid metabolic process	0.0053	0.022	29	RBP1/LRAT/DHRS3/CYP4V2/ALDH1A3/ALDH1A2/CYP26B1/CYP1B1/DGAT2/PLB1/ABCA4/CYP27C1/BCO2/ALDH1A1/PNPLA4/AKR1C3/DHRS4/LRP2/ADH1B/HSD17B6/AKR1C1/SDR16C5/RDH16/CYP26A1/RDH12/CYP2C8/CYP2D6/CYP1A1/TTR
GO:0045069	regulation of viral genome replication	0.0053	0.022	29	NR5A2/BST2/PPIE/CD28/NOTCH1/MX1/TRIM6/PROX1/ADARB1/CXCL8/TOP2B/SHFL/RNASEL/APOBEC3G/TOP2A/BTBD17/APOBEC3C/OAS1/PLSCR1/IFI16/APOBEC3F/BCL2/IFITM3/IFIH1/IFITM2/ZC3HAV1/APOBEC3D/IFITM1/ISG15
GO:0048145	regulation of fibroblast proliferation	0.0053	0.022	29	C1QL4/NGFR/MYC/PDGFRA/ITGB3/DDR2/PDGFA/E2F1/CD248/PDGFRB/IGF1/PDGFB/CCNA2/PDGFD/EGFR/AQP1/FBXO4/WNT2/CCNB1/SPHK1/FGF10/CD74/PDGFC/NUPR1/FN1/WNT5A/AGT/S100A6/CAV1
GO:0046849	bone remodeling	0.0076	0.029	29	UBASH3B/HTR1B/LRRK1/ITGB3/TCIRG1/SNX10/S1PR1/PTH1R/SPP1/LGR4/P2RX7/PDK4/CD38/TGFB1/PTN/RASSF2/CTSK/WNT16/LEPR/GDF5/TPH1/INPP5D/TMEM119/DCSTAMP/TMEM64/TNFSF11/NOX4/CTHRC1/GJA1
GO:0071229	cellular response to acid chemical	0.0076	0.029	29	KLF2/PDGFRA/BCL11A/COL16A1/SOCS1/RRAGD/HNRNPD/ATP7A/PDGFD/COL4A6/EGFR/COL6A1/CEBPB/CPEB1/XBP1/COL3A1/COL5A2/MMP2/AVPR1A/NSMF/COL1A2/GLRA1/PDGFC/SIX1/CYBB/COL1A1/ASS1/COL4A1/NEURL1
GO:0016101	diterpenoid metabolic process	0.009	0.033	29	RBP1/LRAT/DHRS3/CYP4V2/ALDH1A3/ALDH1A2/CYP26B1/CYP1B1/DGAT2/PLB1/ABCA4/CYP27C1/BCO2/ALDH1A1/PNPLA4/AKR1C3/DHRS4/LRP2/ADH1B/HSD17B6/AKR1C1/SDR16C5/RDH16/CYP26A1/RDH12/CYP2C8/CYP2D6/CYP1A1/TTR
GO:0090277	positive regulation of peptide hormone secretion	0.012	0.043	29	ACSL4/ABAT/OXCT1/TRH/PRKCE/CRH/GLUL/ADCYAP1/DRD2/RAB8B/SOX4/CD38/VSNL1/BAIAP3/RFX6/ISL1/PLA2G6/GPLD1/HFE/GCK/GHRHR/TNFSF11/PCK2/GPER1/HLA-DRB1/C1QTNF12/MYRIP/RPH3AL/BLK
GO:0009954	proximal/distal pattern formation	3.8e-14	3.1e-12	28	SP8/HOXA10/GLI3/LRP4/SIX3/DLL1/GLI2/ALDH1A2/CYP26B1/HES5/HOXA9/HOXA11/HOXC10/DLX2/HOXC9/IRX3/HOXD9/HOXD10/HOXB9/FGF10/DLX1/OSR1/IRX1/EN1/NODAL/TP63/HOXC11/IRX2
GO:0035136	forelimb morphogenesis	1.5e-11	7.6e-10	28	TBX3/SHOX2/TFAP2A/TWIST1/WNT7A/RNF165/ALX4/FMN1/TFAP2B/ZBTB16/RECK/ALDH1A2/HOXA9/HOXA11/RSPO2/TBX5/ALX3/HOXD9/OSR2/HOXD10/GDF5/SHH/OSR1/CACNA1C/EN1/TP63/RUNX2/HOXA13
GO:0003197	endocardial cushion development	2e-08	5.2e-07	28	TBX3/ERBB3/TBX2/SOX9/HEYL/TWIST1/APLNR/BMP5/ACVRL1/ENG/SNAI1/TGFBR2/NOTCH1/ROBO2/BMP7/TMEM100/ROBO1/BMP4/TBX5/NOG/ACVR1/CRELD1/ISL1/NOS3/GATA4/GATA5/SNAI2/TGFB2
GO:0030195	negative regulation of blood coagulation	6.9e-08	1.5e-06	28	UBASH3B/PRKG1/SERPINE2/TFPI/SERPINB2/ADAMTS18/PLAT/PDGFRA/ABAT/FAP/PDGFA/SH2B3/PROS1/PRKCD/APOE/PDGFB/C1QTNF1/KRT1/NOS3/CD9/ANXA2/SERPINF2/THBD/CD34/THBS1/PLAU/EDN1/F11
GO:1900047	negative regulation of hemostasis	1.2e-07	2.4e-06	28	UBASH3B/PRKG1/SERPINE2/TFPI/SERPINB2/ADAMTS18/PLAT/PDGFRA/ABAT/FAP/PDGFA/SH2B3/PROS1/PRKCD/APOE/PDGFB/C1QTNF1/KRT1/NOS3/CD9/ANXA2/SERPINF2/THBD/CD34/THBS1/PLAU/EDN1/F11
GO:0052372	modulation by symbiont of entry into host	3.6e-07	6.1e-06	28	TRIM14/MID2/TRIM6/GSN/CD4/CXCL8/TRIM34/HS3ST5/P4HB/SMPD1/FUCA2/TRIM21/ITGAV/TRIM59/LY6E/FURIN/IFITM3/TRIM62/IFITM2/LGALS1/TMPRSS2/CD74/IFITM1/PTX3/KRT6A/HLA-DRB1/TRIM22/CAV1
GO:0070169	positive regulation of biomineral tissue development	9.6e-07	1.5e-05	28	TFAP2A/ACVR2B/GPM6B/TENT5A/PKDCC/P2RX7/BMP7/ADGRV1/TGFB1/MEF2C/BMP4/PTN/FZD9/AMTN/FBXO5/ACVR1/OSR2/CCN1/CEBPB/ANO6/WNT6/OSR1/BMPR1B/WNT10B/ISG15/TMEM119/FBN2/ODAPH
GO:0048168	regulation of neuronal synaptic plasticity	2.4e-06	3.3e-05	28	S100B/APP/EPHB2/SHISA6/DRD2/CNTN2/GRM5/SHISA9/CAMK2A/APOE/SNCA/ARC/GRIN2B/GRIN2A/NOG/MCTP1/SYNGAP1/NSMF/KCNJ10/SYT4/VGF/SYP/ACP4/RASGRF1/AGT/NEURL1/GRIN2C/GRIN2D
GO:0001706	endoderm formation	3.7e-06	4.8e-05	28	ITGA4/SOX2/EOMES/LAMB1/ITGB5/COL11A1/COL6A1/ITGAV/NOG/COL12A1/GATA6/COL4A2/COL5A2/DUSP5/DKK1/MMP2/MMP14/MMP15/COL8A1/FN1/COL5A1/NODAL/LAMA3/DUSP2/ITGA5/SOX17/INHBA/MMP8
GO:0006949	syncytium formation	0.00014	0.0011	28	ADAMTS5/DOCK5/SH3PXD2A/TCTA/RIPOR2/CDON/CFLAR/TMEM182/ITGB1/NFATC2/TANC1/ADAM12/ADAMTS15/CD109/CD9/GDF15/MYH9/CACNA1S/RAPGEF3/NOS1/ADGRB3/DCSTAMP/EHD2/IL4R/CAV3/KCNH1/MYOF/CYP19A1
GO:1902305	regulation of sodium ion transmembrane transport	0.00019	0.0014	28	STOM/PTPN3/FGF13/FXYD1/ATP1B1/SCN2B/FXYD3/PRKCE/YWHAH/FXYD6/NETO2/NEDD4/FXYD7/FXYD5/NEDD4L/SCN4B/WNK2/WNK4/DRD4/UTRN/OSR1/SCN1B/NOS1/FGF14/FXYD2/SCN3B/CAV3/DRD3
GO:1901016	regulation of potassium ion transmembrane transporter activity	0.00025	0.0018	28	KCNA1/KCNS1/ATP1B1/AKAP6/RNF207/KCNK3/ITGB1/ANK2/NETO2/KCNC2/KCNG1/NEDD4/NOS1AP/NEDD4L/ABCC9/CACNA1D/NPPA/KCNE4/LRRC55/FXYD2/CAV3/ACTN2/LRRC52/KCNE3/CAV1/GAL/KCNE2/KCNE5
GO:1903317	regulation of protein maturation	0.00043	0.0028	28	SERPINE2/PRKACA/PLAT/CCBE1/GSN/PRNP/CNTN2/SOX4/PRKACB/RFX4/NKD2/CLEC3B/CTSZ/MMP14/NOL3/NLRC4/MYH9/CAST/GAS1/ANXA2/SERPINF2/HPN/ACP4/S100A10/THBS1/PLAU/RUNX1/CST7
GO:0050805	negative regulation of synaptic transmission	0.00056	0.0035	28	HCN1/PLK2/BCHE/HTR1B/PTGS2/ACHE/SLC24A2/DRD2/CD38/ARC/SLC24A1/SORCS3/CELF4/NPY5R/S1PR2/PLA2G6/PCDH17/SYT4/SHANK2/PRRT1/TNR/SLC6A4/SLC6A1/AGER/GRIK3/MAPT/DRD3/GRID2IP
GO:0071260	cellular response to mechanical stimulus	0.00056	0.0035	28	PIEZO2/SOX9/ENG/ITGB3/PTGS2/WNT11/TLR4/MAP3K1/CHEK1/CASP8/AQP1/ITGA2/BAG3/PIEZO1/MYD88/TNFRSF1A/FGF2/IL33/LTBR/CASP1/TLR5/TLR3/KCNJ2/COL1A1/PTGER4/AGT/TNFRSF8/KCNK4
GO:0006809	nitric oxide biosynthetic process	0.0012	0.0063	28	CD36/KLF2/GCH1/PTGS2/TLR4/MTARC2/PTGIS/CYP1B1/NOS1AP/RORA/AGTR2/KLF4/NOS2/CLU/AIF1/NOS3/NQO1/NOS1/TLR6/CLEC7A/PTX3/TICAM1/CD34/AGT/ASS1/EDN1/CAV1/MMP8
GO:0002088	lens development in camera-type eye	0.0087	0.033	28	TMOD1/SPRY2/SLITRK6/PAX6/PLAAT3/WNT7A/SOX1/MEIS1/TGFBR2/BFSP1/SPRED1/CDON/SOX11/SPRY1/SIX3/BCAR3/PROX1/WNT7B/BMP4/MAF/CRYAB/SKIL/WNT2/FGF2/PLAAT1/CRYAA/WNT5A/SLC7A11
GO:0031110	regulation of microtubule polymerization or depolymerization	0.01	0.037	28	TRPV4/FGF13/MAP1A/PDE4DIP/SLAIN1/APC/PAK1/SKA2/SNCA/FES/CDH5/MAP2/TPX2/SKA3/MID1/EML2/PSRC1/ANKRD53/SKA1/MET/SLC39A12/STMN2/TUBB4A/CDK5R1/APC2/CAMSAP3/CAV3/MAPT
GO:0046889	positive regulation of lipid biosynthetic process	0.012	0.043	28	ADGRF5/PLIN5/ADM/CCDC3/PTGS2/PRKCD/MFSD2A/DGAT2/APOE/FABP3/RAB38/APOA1/ABCD1/CCN1/PLA2G6/SORBS1/GPLD1/AVPR1A/HTR2C/CD74/HTR2B/DAB2/FGF1/ABCG4/ANXA1/ABCD2/IL1A/STAR
GO:0032413	negative regulation of ion transmembrane transporter activity	0.014	0.049	28	EPHB2/PRKCE/C4orf3/DRD2/PLN/CALM3/NEDD4/PPP3CC/NEDD4L/TRDN/FKBP1B/DRD4/CBARP/TCAF2/OSR1/KCNE4/GSTO1/REM1/CAV3/ADRA2A/ACTN2/DRD3/SLN/KCNE3/CAV1/CRHR1/KCNE2/KCNE5
GO:0072210	metanephric nephron development	7.9e-10	2.6e-08	27	RET/SALL1/SOX9/GDNF/PDGFRA/SIX2/FMN1/LGR4/PDGFRB/TFAP2B/KIF26B/HES5/PDGFB/BMP4/AGTR2/AQP1/HES1/LAMB2/PAX2/PAX8/STAT1/OSR1/IRX1/FOXD1/CD34/IRX2/TCF21
GO:0085029	extracellular matrix assembly	3e-08	7.3e-07	27	EMILIN1/NTNG1/HAS2/SOX9/GPM6B/EFEMP2/NOTCH1/RGCC/LAMB1/PXDN/TIE1/PLOD3/ATP7A/FBLN5/TGFB1/MFAP4/FKBP10/LAMB2/COL3A1/PHLDB2/COL1A2/LOX/NTN4/HAS3/HAS1/AGT/HAPLN2
GO:0048546	digestive tract morphogenesis	1.8e-07	3.5e-06	27	SOX10/SHOX2/ACVR2B/STRA6/PDGFRA/SFRP2/GLI3/SIX2/WNT11/SOX11/NOTCH1/GLI2/BMP4/EGFR/BCL2/SFRP5/SHH/FGF10/EPHB3/DACT1/GATA4/NODAL/TP63/WNT5A/SOX17/HOXA13/TCF21
GO:0021515	cell differentiation in spinal cord	3.2e-07	5.6e-06	27	DRAXIN/SOX1/MDGA2/GLI3/FOXN4/NOTCH1/GSX2/GATA2/ISL2/PTCH1/OLIG2/GLI2/GDF7/SOX4/ASCL1/SOX13/HOXC10/GSX1/DMRT3/NKX2-2/HOXD10/LHX5/ISL1/SHH/WNT3A/PHOX2A/GBX1
GO:0090102	cochlea development	3.2e-07	5.6e-06	27	TBX2/MCM2/SOX9/SLITRK6/NTRK3/EYA1/NEUROG1/TBX1/GABRB2/GATA2/POU3F4/KCNK3/FRZB/CCNA2/GABRA5/MYO3A/TBX18/HES1/KCNK2/PAX2/MYO3B/SIX1/HOXA1/HPN/WNT5A/TIFAB/CTHRC1
GO:1990573	potassium ion import across plasma membrane	3.2e-07	5.6e-06	27	ATP1B1/KCNJ5/SLC12A1/KCNJ6/KCNJ9/KCNJ11/SLC12A2/KCNJ12/KCNK5/SLC12A7/SLC12A4/WNK2/SLC12A5/ABCC9/WNK4/KCNJ10/HCN2/KCNK9/KCNJ1/HCN4/KCNJ2/KCNJ4/FXYD2/KCNJ16/ATP1A3/KCNJ13/KCNE2
GO:0033046	negative regulation of sister chromatid segregation	5.4e-07	8.8e-06	27	PTTG1/CDC20/PLK1/CDCA8/AURKB/CDT1/SPC24/APC/SPC25/NUF2/KNTC1/INCENP/USP44/ZWINT/XRCC3/BUB1B/MAD2L1/BIRC5/TTK/BUB1/CENPF/ANAPC15/HASPIN/FBXO5/NDC80/CCNB1/TEX14
GO:0033048	negative regulation of mitotic sister chromatid segregation	5.4e-07	8.8e-06	27	PTTG1/CDC20/PLK1/CDCA8/AURKB/CDT1/SPC24/APC/SPC25/NUF2/KNTC1/INCENP/USP44/ZWINT/XRCC3/BUB1B/MAD2L1/BIRC5/TTK/BUB1/CENPF/ANAPC15/HASPIN/FBXO5/NDC80/CCNB1/TEX14
GO:0060688	regulation of morphogenesis of a branching structure	5.4e-07	8.8e-06	27	SHOX2/SOX9/GDNF/SIX2/BCL11A/PDGFA/HGF/LGR4/BMP7/BMP4/AGTR2/SIX4/NOG/WNT2/PAX2/PAX8/SHH/FGF10/HOXB7/NTN4/SIX1/SULF1/WNT5A/CAV3/AGT/TACSTD2/SNAI2
GO:2000816	negative regulation of mitotic sister chromatid separation	5.4e-07	8.8e-06	27	PTTG1/CDC20/PLK1/CDCA8/AURKB/CDT1/SPC24/APC/SPC25/NUF2/KNTC1/INCENP/USP44/ZWINT/XRCC3/BUB1B/MAD2L1/BIRC5/TTK/BUB1/CENPF/ANAPC15/HASPIN/FBXO5/NDC80/CCNB1/TEX14
GO:0051985	negative regulation of chromosome segregation	1.5e-06	2.1e-05	27	PTTG1/CDC20/PLK1/CDCA8/AURKB/CDT1/SPC24/APC/SPC25/NUF2/KNTC1/INCENP/USP44/ZWINT/XRCC3/BUB1B/MAD2L1/BIRC5/TTK/BUB1/CENPF/ANAPC15/HASPIN/FBXO5/NDC80/CCNB1/TEX14
GO:1905819	negative regulation of chromosome separation	1.5e-06	2.1e-05	27	PTTG1/CDC20/PLK1/CDCA8/AURKB/CDT1/SPC24/APC/SPC25/NUF2/KNTC1/INCENP/USP44/ZWINT/XRCC3/BUB1B/MAD2L1/BIRC5/TTK/BUB1/CENPF/ANAPC15/HASPIN/FBXO5/NDC80/CCNB1/TEX14
GO:0045778	positive regulation of ossification	2.4e-06	3.2e-05	27	TFAP2A/ACVR2B/GPM6B/TENT5A/SOX11/PKDCC/P2RX7/ZBTB16/BMP7/ADGRV1/TGFB1/MEF2C/BMP4/PTN/FZD9/ACVR1/OSR2/CCN1/ANO6/OSR1/BMPR1B/WNT10B/ISG15/TMEM119/WNT5A/FBN2/TGFB2
GO:0006584	catecholamine metabolic process	3.7e-06	4.8e-05	27	MOXD1/ABAT/GCH1/SULT1A1/EPAS1/COMT/GPR37/DRD2/ATP7A/NPY/SNCA/GRIN2A/INSM1/NR4A2/EDNRA/SNCAIP/TH/HDC/AOC2/DRD4/DBH/HAND2/DRD3/TACR3/SNCB/TGFB2/PNMT
GO:0009712	catechol-containing compound metabolic process	3.7e-06	4.8e-05	27	MOXD1/ABAT/GCH1/SULT1A1/EPAS1/COMT/GPR37/DRD2/ATP7A/NPY/SNCA/GRIN2A/INSM1/NR4A2/EDNRA/SNCAIP/TH/HDC/AOC2/DRD4/DBH/HAND2/DRD3/TACR3/SNCB/TGFB2/PNMT
GO:0033047	regulation of mitotic sister chromatid segregation	5.7e-06	7e-05	27	PTTG1/CDC20/PLK1/CDCA8/AURKB/CDT1/SPC24/APC/SPC25/NUF2/KNTC1/INCENP/USP44/ZWINT/XRCC3/BUB1B/MAD2L1/BIRC5/TTK/BUB1/CENPF/ANAPC15/HASPIN/FBXO5/NDC80/CCNB1/TEX14
GO:0043113	receptor clustering	8.7e-06	0.0001	27	ITGA4/CHRDL1/THY1/LRP4/DLG3/RELN/GSN/SHISA6/NLGN1/CDH2/APOE/TNFAIP6/SLITRK3/PTN/FZD9/MAGI2/SCRIB/SYNGAP1/ITGB7/WDR19/MUSK/LRRC7/MADCAM1/FRRS1L/NRXN1/SLC7A11/DLG2
GO:0090329	regulation of DNA-dependent DNA replication	8.7e-06	0.0001	27	MCM7/MCM2/MCM5/GINS2/MCM4/TIMELESS/PCNA/RFC5/CDT1/MCM3/DBF4/E2F8/TICRR/GINS1/GMNN/RFC4/FBXO5/MCM6/CHTF18/CDC7/GINS4/E2F7/BLM/DSCC1/SLFN11/BRCA2/BCL6
GO:2000649	regulation of sodium ion transmembrane transporter activity	2.8e-05	0.00028	27	STOM/PTPN3/FGF13/FXYD1/ATP1B1/SCN2B/FXYD3/PRKCE/YWHAH/FXYD6/NETO2/NEDD4/FXYD7/FXYD5/NEDD4L/SCN4B/WNK2/WNK4/DRD4/UTRN/OSR1/SCN1B/FGF14/FXYD2/SCN3B/CAV3/DRD3
GO:0031102	neuron projection regeneration	5.7e-05	0.00051	27	THY1/ADM/APOD/RGMA/NDEL1/PRRX1/HGF/SPP1/INPP5F/PTPRS/PTN/GRN/KLF4/RTN4RL1/FKBP1B/BCL2/LAMB2/ISL1/GAP43/DHFR/MMP2/GFAP/CSPG5/TNR/RTN4R/KLK8/OMG
GO:0060042	retina morphogenesis in camera-type eye	8e-05	0.00069	27	TFAP2A/HCN1/THY1/SOX9/CRB1/ATP8A2/FOXN4/FAT3/CDON/NOTCH1/DSCAM/DLL1/PROX1/TFAP2B/CRB2/RORB/MFSD2A/IMPG2/MAN2A1/MEGF11/STAT3/PROM1/VSX1/IGFN1/DIO3/PDE6C/GNAT2
GO:0070542	response to fatty acid	8e-05	0.00069	27	UCP2/SOX9/CD36/ACSL1/PLAT/GLDC/PTGS2/E2F1/LPL/MBP/PDK4/DGAT2/FOXO1/PID1/HES1/CPT1A/TLR2/AKR1C3/AKR1C2/AKR1C1/CLDN1/PCSK1/CCN2/ASS1/EDN1/OR51E2/KCNK4
GO:0000768	syncytium formation by plasma membrane fusion	0.00011	0.00091	27	ADAMTS5/DOCK5/SH3PXD2A/TCTA/RIPOR2/CDON/CFLAR/TMEM182/ITGB1/NFATC2/TANC1/ADAM12/ADAMTS15/CD109/CD9/GDF15/MYH9/CACNA1S/RAPGEF3/NOS1/ADGRB3/DCSTAMP/EHD2/IL4R/CAV3/KCNH1/MYOF
GO:0048002	antigen processing and presentation of peptide antigen	0.00011	0.00091	27	TAP2/LNPEP/HLA-A/CTSF/AZGP1/ERAP2/MARCHF1/ERAP1/PDIA3/CTSD/CALR/B2M/HLA-E/CTSS/CTSL/HFE/ACE/CD74/HLA-DOA/CTSV/MFSD6/HLA-B/CTSE/HLA-DRB1/HLA-C/PYCARD/HLA-DRB5
GO:0071384	cellular response to corticosteroid stimulus	0.00011	0.00091	27	SERPINF1/NR3C1/STC1/PLAT/ZFP36/TFAP4/FBXO32/CFLAR/SMYD3/CYP1B1/SSTR2/AQP1/FAM107A/ACVR1/ISL1/MSTN/AKR1C3/ACE/ERRFI1/KLF9/SGK1/GJB2/ANXA1/PCK2/GPER1/ASS1/EDN1
GO:0140253	cell-cell fusion	0.00011	0.00091	27	ADAMTS5/DOCK5/SH3PXD2A/TCTA/RIPOR2/CDON/CFLAR/TMEM182/ITGB1/NFATC2/TANC1/ADAM12/ADAMTS15/CD109/CD9/GDF15/MYH9/CACNA1S/RAPGEF3/NOS1/ADGRB3/DCSTAMP/EHD2/IL4R/CAV3/KCNH1/MYOF
GO:0006940	regulation of smooth muscle contraction	0.00015	0.0012	27	PRKG1/DOCK5/CALCRL/ABAT/PTGS2/ARHGAP42/CHRM2/NMU/CHRNB4/ADRA2C/ADRA1A/SPX/ITGA2/SPHK1/MYOCD/NPNT/KCNB2/TBXA2R/CHRNA3/OXTR/GPER1/ADRA2A/EDN1/TACR3/CAV1/CNN1/TNNI3
GO:0015800	acidic amino acid transport	0.00015	0.0012	27	ABAT/SLC1A2/GRM2/TRH/SLC32A1/P2RX7/ITGB1/SNCA/SLC12A2/NTSR1/NPY5R/SLC25A13/GRM7/AVPR1B/AVPR1A/KCNJ10/SYT4/LRRC8C/KMO/SLC1A3/SLC6A1/SLC6A13/GRM1/APBA1/SLC7A11/GJA1/HRH3
GO:0031100	animal organ regeneration	0.00015	0.0012	27	UCP2/TGFBR3/PTPN3/ADM/ANGPT2/PGF/GLI3/TGFBR2/PCNA/NOTCH1/HGF/PTCH1/EZH2/CCNA2/NNMT/TYMS/CXCL12/CPT1A/F7/CEBPB/CDK1/ACE/CLDN1/AURKA/NR4A3/LCP1/APOA2
GO:0031638	zymogen activation	0.00027	0.0019	27	PRSS12/SERPINE2/PLAT/PERP/C1R/CASP8/GRIN2A/IFI16/FURIN/TBC1D10A/CTSL/CLEC3B/CTSZ/MMP14/NLRC4/C1RL/ANXA2/SERPINF2/HPN/THBD/S100A10/THBS1/PLAU/CUZD1/F11/RUNX1/PYCARD
GO:0070613	regulation of protein processing	0.00027	0.0019	27	SERPINE2/PRKACA/PLAT/CCBE1/GSN/PRNP/CNTN2/PRKACB/RFX4/NKD2/CLEC3B/CTSZ/MMP14/NOL3/NLRC4/MYH9/CAST/GAS1/ANXA2/SERPINF2/HPN/ACP4/S100A10/THBS1/PLAU/RUNX1/CST7
GO:1904377	positive regulation of protein localization to cell periphery	0.00027	0.0019	27	CNST/SPTBN1/EPHB2/ITGA3/PRKCE/EPB41/STAC/PRNP/PIK3R1/ITGB1/GNAI1/GPSM2/RAB38/EGFR/STX3/EPHA3/PRKCH/EPB41L2/STAC2/NKD2/SORBS1/WNT3A/LGALS3/CACNG2/GPER1/STAC3/PLS1
GO:0035567	non-canonical Wnt signaling pathway	0.001	0.0057	27	CCDC88C/DAAM2/PRICKLE1/WNT7A/VANGL2/SFRP2/PRICKLE2/PLEKHA4/WNT11/CELSR1/SFRP4/CELSR2/FRZB/FZD3/FZD9/MAGI2/ZNRF3/GPC4/SFRP5/VANGL1/DKK1/CELSR3/DAB2/DACT1/WNT5A/CTHRC1/FZD10
GO:2000573	positive regulation of DNA biosynthetic process	0.0017	0.0084	27	PKIB/GINS2/MYC/PCNA/AURKB/RGCC/RFC5/HGF/PDGFRB/USP1/CYP1B1/PDGFB/WRAP53/NEK2/NEK7/GINS1/RFC4/KLF4/SMOC2/FBXO4/CHTF18/GINS4/MAPK15/DSCC1/FGF2/GRHL2/NOX4
GO:0009880	embryonic pattern specification	0.0026	0.012	27	TBX3/NRP1/CHRDL1/NRARP/WNT7A/MEIS1/MEOX2/NEUROG1/HOXD8/SATB2/DLL1/PTCH1/PGAP1/ZBTB16/BMP7/DISP1/PCSK6/ERBB4/EFNB1/SHH/FGF10/NODAL/WNT5A/TIFAB/ZIC3/SMAD6/RIPPLY2
GO:0050772	positive regulation of axonogenesis	0.0039	0.017	27	SHOX2/NRP1/SEMA5A/NGF/PLXNA4/POU4F2/NDEL1/DSCAM/LPAR3/CDH4/TRPV2/TRPC5/ROBO2/DISC1/BDNF/ROBO1/PLXNB1/PLXNA2/SKIL/CXCL12/PLXND1/PLXNA1/EFNA5/WNT3A/FN1/PLXNB3/MAPT
GO:0071230	cellular response to amino acid stimulus	0.0058	0.023	27	PDGFRA/BCL11A/COL16A1/SOCS1/RRAGD/HNRNPD/ATP7A/PDGFD/COL4A6/EGFR/COL6A1/CEBPB/CPEB1/XBP1/COL3A1/COL5A2/MMP2/NSMF/COL1A2/GLRA1/PDGFC/SIX1/CYBB/COL1A1/ASS1/COL4A1/NEURL1
GO:1901184	regulation of ERBB signaling pathway	0.0058	0.023	27	AFAP1L2/PTPN3/PTPRJ/BCAR3/GPRC5A/IFI6/RHBDF1/EGF/MVP/FBXW7/HAP1/HBEGF/EGFR/SH3TC2/WDR54/ITGA1/TGFA/ERRFI1/ACP4/GPER1/AGT/ADRA2A/HIP1R/NEURL1/ZFYVE28/RHBDF2/PTK6
GO:0032272	negative regulation of protein polymerization	0.007	0.027	27	TMOD1/SPTBN1/TMSB15A/VILL/GSN/AVIL/MYADM/SPTBN5/PRKCD/EPS8/ADD3/SNCA/CDH5/MAP2/SVIL/EML2/LMOD1/TMOD2/SPTAN1/STMN2/CARMIL2/TUBB4A/HIP1R/PFN4/SPTA1/KANK4/SCIN
GO:0055013	cardiac muscle cell development	0.01	0.036	27	TBX3/SHOX2/SGCD/RGS4/NEB/PDGFRA/AKAP6/PROX1/PDGFRB/IGF1/ADRA1A/BMP4/NEBL/ASB2/TBX5/TBX18/LMNA/ACTC1/ISL1/CDK1/FHL2/GATA4/CAV3/AGT/ACTN2/TCAP/EDN1
GO:0008625	extrinsic apoptotic signaling pathway via death domain receptors	0.014	0.048	27	NGF/BMP5/TIMP3/SFRP2/HMGB2/TMBIM1/HGF/PIK3R1/FAIM/CFLAR/MOAP1/PIDD1/BRCA1/CASP8/SKIL/BCL2/BAG3/TNFRSF1A/NOS3/FAIM2/TRADD/BMPR1B/LGALS3/THBS1/SP100/ICAM1/MAL
GO:0021983	pituitary gland development	1.1e-08	3e-07	26	CDH1/SALL1/SOX2/PAX6/PITX1/SOX3/GATA2/SIX3/OTP/DRD2/GLI2/ALDH1A2/INHBB/PITX2/BMP4/GSX1/NOG/HES1/POU3F2/ISL1/FGF10/FGF2/GHRHR/NKX2-1/PCSK1/WNT5A
GO:0021879	forebrain neuron differentiation	2.3e-08	5.8e-07	26	FOXG1/NRP1/PAX6/SOX1/BCL11B/FEZF2/TBR1/RAPGEF2/GATA2/PROX1/OTP/ATP7A/DISC1/HES5/ASCL1/DLX2/B2M/HES1/PLXNA1/GBX2/LHX5/DLX1/NKX2-1/NHLH2/LHX8/INHBA
GO:0045841	negative regulation of mitotic metaphase/anaphase transition	4.9e-07	8e-06	26	CDC20/PLK1/CDCA8/AURKB/CDT1/SPC24/APC/SPC25/NUF2/KNTC1/INCENP/USP44/ZWINT/XRCC3/BUB1B/MAD2L1/BIRC5/TTK/BUB1/CENPF/ANAPC15/HASPIN/FBXO5/NDC80/CCNB1/TEX14
GO:1902100	negative regulation of metaphase/anaphase transition of cell cycle	1.4e-06	2e-05	26	CDC20/PLK1/CDCA8/AURKB/CDT1/SPC24/APC/SPC25/NUF2/KNTC1/INCENP/USP44/ZWINT/XRCC3/BUB1B/MAD2L1/BIRC5/TTK/BUB1/CENPF/ANAPC15/HASPIN/FBXO5/NDC80/CCNB1/TEX14
GO:0030850	prostate gland development	2.3e-06	3.1e-05	26	RARG/SOX9/SERPINF1/HOXA10/GLI3/ID4/NOTCH1/PTCH1/BMP7/HOXA9/NKX3-1/HOXA11/BMP4/CYP7B1/RARA/NOG/MMP2/SHH/FGF10/EAF2/ANXA1/SULF1/TP63/WNT5A/CYP19A1/HOXA13
GO:0050433	regulation of catecholamine secretion	2.9e-05	0.00029	26	SNCG/SYT15/KCNA2/GDNF/HTR1B/ABAT/GRM2/SYT2/CHRNA6/CRH/DRD2/SYT6/ADRA2C/SNCA/SYT17/CXCL12/CHGA/OPRK1/SYT10/FGF20/SYT4/OXTR/AGT/ADRA2A/DRD3/HRH3
GO:0051932	synaptic transmission, GABAergic	2.9e-05	0.00029	26	HTR1B/GABRG3/GABRE/GABRB2/PRKCE/GABRA4/GABRG1/DRD2/NLGN1/EZH2/PHF24/ADRA1A/HAP1/PLCL1/GABRA5/SLITRK3/GABRA3/NPY5R/GABBR2/BAIAP3/PLCL2/NALCN/SYN3/GABRA1/SLC6A1/OXTR
GO:0050432	catecholamine secretion	4.2e-05	0.0004	26	SNCG/SYT15/KCNA2/GDNF/HTR1B/ABAT/GRM2/SYT2/CHRNA6/CRH/DRD2/SYT6/ADRA2C/SNCA/SYT17/CXCL12/CHGA/OPRK1/SYT10/FGF20/SYT4/OXTR/AGT/ADRA2A/DRD3/HRH3
GO:0030858	positive regulation of epithelial cell differentiation	0.0012	0.0063	26	SOX9/PAX6/GDNF/ACVRL1/ETV4/NOTCH1/SFRP4/PTCH1/VEZF1/BMP7/TMEM100/BMP4/PRKCH/FOXC1/RFX3/NKX2-2/TP73/PTCH2/PLAAT4/PAX2/PAX8/PROM1/FGF2/WNT10B/CYP27B1/ETV2
GO:0050922	negative regulation of chemotaxis	0.0012	0.0063	26	NRP1/PADI2/SEMA3G/ST6GAL1/SEMA5A/ANGPT2/NBL1/MICOS10-NBL1/NOTCH1/SEMA6D/SEMA5B/SEMA6A/SEMA3C/ROBO2/SEMA3D/ROBO1/TNFAIP6/RIN3/CXCL13/SEMA4A/SEMA3A/AIF1/WNT3A/WNT5A/THBS1/CYP19A1
GO:0150116	regulation of cell-substrate junction assembly	0.0012	0.0063	26	NRP1/THY1/GPM6B/ARHGAP6/ACVRL1/APOD/DLC1/PTPRJ/COL16A1/FMN1/PIK3R1/PEAK1/LIMCH1/TLN1/EPHA3/FAM107A/VCL/FERMT2/EFNA5/PHLDB2/MMP14/CAMSAP3/S100A10/SDC4/THBS1/KDR
GO:0003143	embryonic heart tube morphogenesis	0.0015	0.0078	26	TBX3/TBX2/APLNR/VANGL2/ENG/TGFBR2/FOXN4/NOTCH1/DLL1/RNF207/MEF2C/ASB2/HES1/ACVR1/DNAAF1/SHH/WNT3A/HAND1/GATA4/HAND2/SOX18/NODAL/MICAL2/WNT5A/ZIC3/SOX17
GO:0035924	cellular response to vascular endothelial growth factor stimulus	0.0037	0.016	26	NRP1/VCAM1/SPRY2/PGF/PDGFRA/ADGRA2/FLT4/NOTCH1/CCBE1/DLL1/SEMA6A/PDGFRB/PRKD1/JCAD/ROBO1/MYO1C/FOXC1/CD63/SMOC2/DCN/SPHK1/ADAMTS12/GAS1/ANXA1/ADAMTS3/KDR
GO:2000242	negative regulation of reproductive process	0.0045	0.019	26	SERPINF1/ARHGDIB/PLAT/SNAI1/NPR2/TIMP1/IGF1/BMP7/NKX3-1/ZFPM2/TTK/BMP4/AMH/CALR/SHB/FBXO5/MYH9/HORMAD1/EAF2/SULF1/NODAL/NPPC/PTGDR2/WNT5A/GJA1/IL1A
GO:0070192	chromosome organization involved in meiotic cell cycle	0.0055	0.022	26	NCAPH/TEX15/KASH5/PSMC3IP/CCNB1IP1/EHMT2/BUB1B/SYCE2/FANCD2/BUB1/C14orf39/SPATA22/CCNE2/SMC4/NCAPD2/MND1/SGO2/BRIP1/NDC1/SGO1/HORMAD1/MEI4/RNF212/MSH4/DMC1/TEX12
GO:1902692	regulation of neuroblast proliferation	1.6e-08	4.3e-07	25	FOXG1/SOX10/NR2E1/DMRTA2/PAX6/WDR62/GLI3/ID4/NOTCH1/SIX3/PROX1/OTP/DRD2/DISC1/ITGB1/CX3CL1/FZD3/PTN/ASPM/KIFAP3/SHH/FGF2/TAFA1/DCT/TAFA3
GO:0048713	regulation of oligodendrocyte differentiation	1.3e-07	2.5e-06	25	DAAM2/TNFRSF21/SOX1/ID4/DUSP10/NOTCH1/GSX2/ASPA/OLIG2/PTPRZ1/TENM4/HES5/DLX2/PTN/NKX2-2/TNFRSF1B/HES1/TP73/CXCR4/TLR2/SHH/WDR1/IL33/DLX1/DRD3
GO:0001709	cell fate determination	2.4e-07	4.3e-06	25	FOXG1/TBX2/PAX6/WNT7A/FEZF2/PRRX1/GATA2/DLL1/PTCH1/PROX1/CYP26B1/DSCAML1/ASCL1/MEF2C/BMP4/NKX2-2/KLF4/HES1/BARHL2/GATA6/PTCH2/ISL1/PAX2/NKX6-3/SOX17
GO:0007094	mitotic spindle assembly checkpoint	7.4e-07	1.2e-05	25	CDC20/PLK1/CDCA8/AURKB/CDT1/SPC24/APC/SPC25/NUF2/KNTC1/INCENP/USP44/ZWINT/XRCC3/BUB1B/MAD2L1/BIRC5/TTK/BUB1/CENPF/ANAPC15/HASPIN/NDC80/CCNB1/TEX14
GO:0055010	ventricular cardiac muscle tissue morphogenesis	7.4e-07	1.2e-05	25	TGFBR3/ENG/NRG1/NOTCH1/CHD7/PROX1/FOXC2/SMAD7/TGFB1/POU4F1/ZFPM2/COL11A1/FOXC1/NOG/EDNRA/ISL1/MYH7/LRP2/MYL3/HAND1/DSP/TGFB2/TNNI3/TNNT2/TPM1
GO:0071173	spindle assembly checkpoint	7.4e-07	1.2e-05	25	CDC20/PLK1/CDCA8/AURKB/CDT1/SPC24/APC/SPC25/NUF2/KNTC1/INCENP/USP44/ZWINT/XRCC3/BUB1B/MAD2L1/BIRC5/TTK/BUB1/CENPF/ANAPC15/HASPIN/NDC80/CCNB1/TEX14
GO:0071174	mitotic spindle checkpoint	7.4e-07	1.2e-05	25	CDC20/PLK1/CDCA8/AURKB/CDT1/SPC24/APC/SPC25/NUF2/KNTC1/INCENP/USP44/ZWINT/XRCC3/BUB1B/MAD2L1/BIRC5/TTK/BUB1/CENPF/ANAPC15/HASPIN/NDC80/CCNB1/TEX14
GO:0031577	spindle checkpoint	1.3e-06	1.9e-05	25	CDC20/PLK1/CDCA8/AURKB/CDT1/SPC24/APC/SPC25/NUF2/KNTC1/INCENP/USP44/ZWINT/XRCC3/BUB1B/MAD2L1/BIRC5/TTK/BUB1/CENPF/ANAPC15/HASPIN/NDC80/CCNB1/TEX14
GO:0035987	endodermal cell differentiation	3.5e-06	4.5e-05	25	ITGA4/SOX2/EOMES/LAMB1/ITGB5/COL11A1/COL6A1/ITGAV/COL12A1/GATA6/COL4A2/COL5A2/DKK1/MMP2/MMP14/MMP15/COL8A1/FN1/COL5A1/NODAL/LAMA3/ITGA5/SOX17/INHBA/MMP8
GO:0007215	glutamate receptor signaling pathway	1.3e-05	0.00015	25	GRIN3A/APP/PLP1/GRM2/GRM3/GRIK1/PRNP/GRIA2/CX3CL1/GRM5/GRM4/GRIA3/GRIN2B/GRIN2A/GRIK4/GRIA4/GRM7/GRM6/CDK5R1/GRIK3/GRM1/FRRS1L/GRIN2C/GRID1/GRIN2D
GO:0019933	cAMP-mediated signaling	2e-05	0.00021	25	PDE7B/SOX9/APLNR/ADM/AHR/PDE7A/RAPGEF2/ADGRG6/AKAP6/ADCYAP1/GNAI1/PDE3A/EPHA5/LPAR1/ADCY2/CGAS/GPR61/GHRHR/RAPGEF3/RASD2/GLP1R/INSL3/PDE11A/GAL/OR51E2
GO:0048146	positive regulation of fibroblast proliferation	2e-05	0.00021	25	NGFR/MYC/PDGFRA/ITGB3/DDR2/PDGFA/E2F1/CD248/PDGFRB/IGF1/PDGFB/CCNA2/PDGFD/EGFR/AQP1/WNT2/CCNB1/SPHK1/FGF10/CD74/PDGFC/FN1/WNT5A/AGT/S100A6
GO:0030857	negative regulation of epithelial cell differentiation	3e-05	0.0003	25	TBX3/SPRY2/SOX9/ACVRL1/SPRED1/SIX2/NOTCH1/SPRY1/DLL1/EZH2/HES5/FRZB/HES1/S1PR3/STAT1/FGF10/REG3G/OSR1/HOXA7/GRHL2/NODAL/TP63/NKX6-3/CAV1/IL1A
GO:0010718	positive regulation of epithelial to mesenchymal transition	6.4e-05	0.00057	25	TWIST1/GCNT2/ENG/SNAI1/TGFBR2/NOTCH1/RGCC/CRB2/BAMBI/EZH2/BMP7/ALX1/TGFB1/WWTR1/BMP4/SERPINB3/TGFB1I1/FOXC1/ACVR1/ISL1/FERMT2/DAB2/COL1A1/LOXL2/TGFB2
GO:0002090	regulation of receptor internalization	0.00018	0.0014	25	EFNB2/ITGB3/SFRP4/DRD2/EGF/HPCA/ARC/RIN3/MAGI2/CD63/SCRIB/LRRTM1/ARRB1/WDR54/DKK1/DRD4/ANKRD13B/RSPO1/APLN/WNT3A/ANXA2/ANGPT1/SELE/GSG1L/DRD3
GO:0045604	regulation of epidermal cell differentiation	0.00018	0.0014	25	ETV4/MYCL/ZFP36/NOTCH1/SFRP4/DLL1/PTCH1/EZH2/HES5/BMP4/PRKCH/FOXC1/HES1/PTCH2/ESRP1/PLAAT4/CD109/FGF2/KRT36/ERRFI1/REG3G/HOXA7/CYP27B1/GRHL2/TP63
GO:0061098	positive regulation of protein tyrosine kinase activity	0.00018	0.0014	25	ERBB3/AFAP1L2/NRG1/PTPN1/DLG3/RELN/GPRC5B/PRNP/EGF/FBXW7/GRM5/PDGFB/ADRA1A/HBEGF/EGFR/ERBB4/TGFA/ALK/ACE/WNT3A/CASS4/AGT/ADRA2A/NOX4/NEURL1
GO:0034113	heterotypic cell-cell adhesion	0.00034	0.0023	25	ITGA4/VCAM1/THY1/GCNT2/ITGB3/NRCAM/JUP/MYADM/MBP/ITGB1/BMP7/PERP/PARVA/CTNNA3/APOA1/ITGAV/KLF4/ITGB7/AGER/PTPRC/MADCAM1/ITGA5/DSP/GLDN/CD44
GO:0060135	maternal process involved in female pregnancy	0.00034	0.0023	25	ANGPT2/STC1/APOL2/PTGS2/ITGA3/CBS/LOC102724560/NDP/CTSB/SPP1/ADCY7/CSMD1/TPPP3/PTN/STOX2/PAM/JUNB/PLA2G6/DSG1/GJB2/CYP27B1/NODAL/PGR/STC2/HAVCR2
GO:0022617	extracellular matrix disassembly	0.00045	0.0029	25	ADAMTS5/WDR72/ADAMTS4/FAP/DDR2/DDR1/TGFB1/MMP10/LAMC1/CST3/ADAMTS15/CTSK/FURIN/CTSS/MMP11/MMP2/MMP14/CARMIL2/MMP15/CTSV/HPN/MMP19/MMP20/LCP1/MMP8
GO:0030166	proteoglycan biosynthetic process	0.00045	0.0029	25	CHST8/CHST10/HS6ST2/CHSY3/HS3ST2/B3GAT2/CHST3/IGF1/HS3ST5/FOXL1/CHPF/DSE/XYLT1/CHST7/B3GAT1/UST/GAL3ST4/GAL3ST3/SLC2A10/BMPR1B/HS3ST3A1/CYTL1/CHST9/NDST3/HS3ST3B1
GO:0043030	regulation of macrophage activation	0.00045	0.0029	25	PLA2G4A/ADGRF5/LRFN5/CTSC/TLR4/CX3CL1/SNCA/PJA2/RORA/GRN/SPHK1/IL33/CD74/TLR6/JUND/BPI/IL4R/WNT5A/PTPRC/TAFA3/THBS1/VSIG4/CST7/HAVCR2/MMP8
GO:0046530	photoreceptor cell differentiation	0.00079	0.0046	25	HCN1/THY1/SOX9/PAX6/CRB1/PRPH2/NOTCH1/DSCAM/CNGB1/CRB2/RORB/MFSD2A/TULP1/DLX2/IFT140/CDHR1/STAT3/GNGT1/TH/PROM1/DLX1/OLFM3/DIO3/PDE6C/GNAT2
GO:0051893	regulation of focal adhesion assembly	0.00079	0.0046	25	NRP1/THY1/GPM6B/ARHGAP6/ACVRL1/APOD/DLC1/PTPRJ/COL16A1/FMN1/PEAK1/LIMCH1/TLN1/EPHA3/FAM107A/VCL/FERMT2/EFNA5/PHLDB2/MMP14/CAMSAP3/S100A10/SDC4/THBS1/KDR
GO:0090109	regulation of cell-substrate junction assembly	0.00079	0.0046	25	NRP1/THY1/GPM6B/ARHGAP6/ACVRL1/APOD/DLC1/PTPRJ/COL16A1/FMN1/PEAK1/LIMCH1/TLN1/EPHA3/FAM107A/VCL/FERMT2/EFNA5/PHLDB2/MMP14/CAMSAP3/S100A10/SDC4/THBS1/KDR
GO:0040014	regulation of multicellular organism growth	0.001	0.0057	25	IGF2/APP/GHR/ATP8A2/SOCS2/NPY1R/CHD7/PTCH1/DRD2/PPIB/MFSD2A/IGF1/STAT5A/BCL2/GPR21/FOXS1/POU3F2/STAT3/GDF5/GDF15/GHRHR/NPPC/DIO3/PLS1/STC2
GO:0048857	neural nucleus development	0.001	0.0057	25	PADI2/PLP1/ARX/CKB/YWHAH/MBP/ALDH1A3/CALM3/CDK5R2/ASCL1/NFIB/POTEE/KCNC2/HSPA5/SYPL2/SCRIB/BCL2/FOXP2/FGF2/KIRREL3/NKX2-1/CDK5R1/PHOX2A/S100A1/PHOX2B
GO:0042490	mechanoreceptor differentiation	0.0013	0.007	25	SLITRK6/MYCL/NOTCH1/GABRB2/DLL1/CDH23/TMEM132E/HES5/ADGRV1/ATP8B1/BMP4/GABRA5/MCOLN3/HES1/SCRIB/LHFPL5/ESRP1/FGF2/FGF20/PDZD7/SDC4/CTHRC1/JAG2/PLS1/NTRK1
GO:0045682	regulation of epidermis development	0.0013	0.007	25	ETV4/MYCL/ZFP36/NOTCH1/SFRP4/DLL1/PTCH1/EZH2/HES5/BMP4/PRKCH/FOXC1/HES1/PTCH2/ESRP1/PLAAT4/CD109/FGF2/KRT36/ERRFI1/REG3G/HOXA7/CYP27B1/GRHL2/TP63
GO:0046847	filopodium assembly	0.0027	0.012	25	NRP1/DAAM2/EPHB2/RIPOR2/TTYH1/PPP1R16B/ARAP1/ITGB4/PIK3R1/PRKCD/FGD3/NLGN1/GPM6A/SPATA13/RHOQ/MYO3A/DNM3/S1PR2/FGD4/GAP43/VSTM5/MYO3B/SH3BP1/SPAG6/NEURL1
GO:0061371	determination of heart left/right asymmetry	0.0027	0.012	25	TBX3/TBX2/APLNR/VANGL2/ENG/TGFBR2/FOXN4/NOTCH1/DLL1/RNF207/MEF2C/ASB2/DNAAF1/SHH/WNT3A/ODAD3/HAND1/GATA4/HAND2/SOX18/NODAL/MICAL2/WNT5A/ZIC3/SOX17
GO:0051057	positive regulation of small GTPase mediated signal transduction	0.0042	0.018	25	GPR17/LPAR6/FRMD7/RASGRP1/NGF/NRG1/CDON/NOTCH1/RELN/PDGFRB/ADGRG1/IGF1/ROBO1/LPAR1/APOA1/ITGAV/F2RL2/ARRB1/COL3A1/AUTS2/FGF10/RTN4R/RASGRF1/NTRK1/GPR20
GO:0050795	regulation of behavior	0.0063	0.025	25	KCNA2/STRA6/HTR1B/EPHB2/RELN/CRH/NMU/DRD2/NLGN1/NPY/APOE/MEF2C/LEPR/SGIP1/STAT3/OPRK1/NPAS2/GHRHR/RAG1/HTR2B/HOXA1/NR4A3/DRD3/TACR3/PENK
GO:0042058	regulation of epidermal growth factor receptor signaling pathway	0.0077	0.03	25	AFAP1L2/PTPN3/PTPRJ/BCAR3/GPRC5A/IFI6/RHBDF1/EGF/MVP/FBXW7/HAP1/HBEGF/EGFR/WDR54/ITGA1/TGFA/ERRFI1/GPER1/AGT/ADRA2A/HIP1R/NEURL1/ZFYVE28/RHBDF2/PTK6
GO:0045123	cellular extravasation	0.0077	0.03	25	ITGA4/VCAM1/THY1/FUT9/BST1/RIPOR2/ITGB1/CCL28/CX3CL1/PDGFD/SELPLG/CXCL12/PLVAP/ITGB7/ITGA1/IL1R1/LYVE1/SELP/AGER/PTGER4/MADCAM1/SELE/GCNT1/ICAM1/RIPK3
GO:0060420	regulation of heart growth	0.011	0.039	25	TBX2/TGFBR3/RGS4/TGFBR2/DUSP6/NOTCH1/AKAP6/PROX1/IGF1/MEF2C/ZFPM2/TBX5/ERBB4/NOG/GATA6/TP73/WNT2/KCNK2/CDK1/FGF2/FGF20/MAPK11/CAV3/EDN1/RUNX1
GO:0035137	hindlimb morphogenesis	2e-09	6.1e-08	24	TBX3/RARG/TWIST1/PITX1/WNT7A/TBX4/RARB/NOTCH1/ALX4/CHD7/PTCH1/FMN1/TFAP2B/ZBTB16/RSPO2/BMP4/ALX3/HOXD9/OSR2/HOXD10/GDF5/SHH/OSR1/TP63
GO:0010092	specification of animal organ identity	1.1e-08	2.9e-07	24	GDNF/GLI3/TBR1/WNT11/SPRY1/ROBO2/ROBO1/HOXA11/MEF2C/BMP4/WNT2/ISL1/DKK1/PAX2/PAX8/FGF10/FGF2/WNT3A/LRP2/SIX1/FGF1/WNT5A/GATA5/HOXC11
GO:1905314	semi-lunar valve development	1.9e-07	3.6e-06	24	EMILIN1/SOX9/HEYL/TWIST1/STRA6/SNAI1/NOTCH1/SLIT3/TIE1/ROBO2/ROBO1/TGFB1/BMP4/TNFRSF1B/NPPA/TNFRSF1A/ELN/NOS3/NFATC1/GATA4/GATA5/SMAD6/SNAI2/TGFB2
GO:0060412	ventricular septum morphogenesis	6.4e-07	1e-05	24	TBX3/TGFBR3/HEYL/APLNR/FGFRL1/NSD2/TGFBR2/WNT11/SOX11/NOTCH1/SLIT3/PROX1/ROBO2/SOX4/SMAD7/ROBO1/ZFPM2/BMP4/NOG/HES1/ACVR1/NOS3/WNT5A/TGFB2
GO:0014911	positive regulation of smooth muscle cell migration	1.1e-06	1.7e-05	24	IGFBP5/NRP1/HAS2/DOCK5/ITGB3/DDR2/TLR4/SEMA6D/PDGFRB/ATP7A/IGF1/TERT/CYP1B1/PDGFB/LPAR1/PDGFD/ITGA2/BCL2/AIF1/ADAMTS1/S100A11/AGT/NR4A3/CCN4
GO:0071526	semaphorin-plexin signaling pathway	1.1e-06	1.7e-05	24	NRP1/SEMA3G/SEMA5A/GDNF/PLXNA4/SEMA6D/SEMA5B/SEMA6A/SEMA3C/SEMA3D/ECE1/PLXNB1/PLXNA2/SEMA4A/PLXND1/PLXNA1/SEMA3A/EDNRA/MET/SH3BP1/HAND2/PLXNB3/EDN1/KDR
GO:0030574	collagen catabolic process	1.9e-06	2.7e-05	24	FAP/CTSB/MMP16/ITGB1/MMP25/MMP10/ADAMTS2/RETREG1/CST3/CTSK/FURIN/CTSS/CTSL/MMP11/MMP2/MMP14/MMP15/MMP19/ADAMTS3/MMP24/MMP20/KLK6/ADAMTS14/MMP8
GO:0035272	exocrine system development	3.3e-06	4.3e-05	24	SOX10/NRP1/SOX9/IGF2/PAX6/RAB26/PDGFA/HGF/SEMA3C/BMP7/NKX3-1/TGFB1/NFIB/EGFR/FOXC1/PLXND1/PLXNA1/SHH/FGF10/CLCN2/NTN4/EDAR/SNAI2/TGFB2
GO:0048701	embryonic cranial skeleton morphogenesis	3.3e-06	4.3e-05	24	TFAP2A/TBX15/TWIST1/PDGFRA/GLI3/TGFBR2/SIX2/PRRX1/TBX1/MMP16/FOXC2/IRX5/BMP4/DLX2/ALX3/IFT140/SIX4/WDR19/MMP14/SIX1/HOXA1/GRHL2/NODAL/RUNX2
GO:0001974	blood vessel remodeling	8.5e-06	0.0001	24	ACVR2B/CRB1/ACVRL1/FLT4/CBS/LOC102724560/TMBIM1/CHD7/EPAS1/SEMA3C/ATP7A/FOXC2/TGFB1/MEF2C/AGTR2/FOXC1/CST3/EDNRA/FGF10/NOS3/ACE/NOL3/DBH/AGT
GO:0010862	positive regulation of pathway-restricted SMAD protein phosphorylation	1.3e-05	0.00015	24	BMP5/ACVRL1/BMP8B/ENG/TGFBR2/GDF7/BMP7/TGFB1/INHBB/TTK/BMP4/GDF6/ACVR1/GDF5/MSTN/HFE/GDF15/GDF9/DAB2/NODAL/LEFTY2/TGFB2/INHBE/INHBA
GO:0050982	detection of mechanical stimulus	3.1e-05	0.00031	24	PIEZO2/KCNA1/ANO3/SERPINE2/JUP/PHF24/ADGRV1/CDH2/ASIC2/COL11A1/ITGA2/CXCL12/CXCR4/LHFPL5/PIEZO1/PKD1L1/PDZD7/HPN/CAV3/TCAP/PKD2L1/TMC2/NTRK1/KCNK4
GO:0043268	positive regulation of potassium ion transport	4.6e-05	0.00043	24	KCNA1/EDN3/ATP1B1/AKAP6/RNF207/KCNK3/ANK2/KCNC2/NOS1AP/WNK2/NPPA/OPRK1/ANO6/WNK4/RGS7/KCNJ2/LRRC55/FXYD2/ADRA2A/ACTN2/LRRC52/GAL/KCNN4/KCNE5
GO:0042733	embryonic digit morphogenesis	0.0002	0.0015	24	TBX3/SALL1/TBX2/TWIST1/WNT7A/SFRP2/GLI3/LRP4/NOTCH1/ALX4/INTU/ZBTB16/ECE1/HOXA11/BMP4/IFT140/NOG/OSR2/SHH/OSR1/GRHL2/HAND2/WNT5A/HOXC11
GO:0008347	glial cell migration	0.00027	0.0019	24	FOXG1/NR2E1/APCDD1/GLI3/SYNE2/RELN/LAMB1/RRAS/ADGRG1/DISC1/CDK5R2/CX3CL1/DAB1/HEXB/SCRIB/CSPG4/COL3A1/PTPRB/MMP14/CD9/CDK5R1/P2RY12/GPR183/TGFB2
GO:0048008	platelet-derived growth factor receptor signaling pathway	0.00037	0.0025	24	NRP1/PLAT/APOD/PDGFRA/ITGB3/PTPRJ/F3/PTPN1/PDGFA/PDGFRB/PDGFB/PDGFD/SNCA/PDGFRL/CSRNP1/F7/CSPG4/PTGIR/MYOCD/LOX/MYO1E/PDGFC/HIP1R/NR4A3
GO:0051785	positive regulation of nuclear division	0.0005	0.0031	24	EDN3/IGF2/CD28/PIWIL2/RGCC/CDT1/ESPL1/PDGFRB/NUSAP1/EGF/IGF1/PHIP/PDGFB/RAD51AP1/TGFA/DLGAP5/SPHK1/NPM2/WNT5A/AURKA/EDN1/DRD3/HOXA13/IL1A
GO:0030514	negative regulation of BMP signaling pathway	0.0015	0.0078	24	BMPER/CHRDL1/SKOR2/SFRP2/NBL1/MICOS10-NBL1/NOTCH1/FSTL3/BAMBI/SMAD7/TNFAIP6/SKIL/NOG/HTRA1/TOB1/DKK1/LRP2/DLX1/VWC2L/FBN1/GREM2/HTRA3/WNT5A/SMAD6
GO:0097035	regulation of membrane lipid distribution	0.0015	0.0078	24	ANO3/ATP8A2/ANO4/P2RX7/PRKCD/TRPC5/PLSCR4/ABCB4/MFSD2A/ATP10B/ATP10D/ATP8B1/ABCA4/VMP1/XKR4/PLSCR1/ANO6/ATG9B/ANO7/XKR8/TMEM30B/PLSCR5/TLCD2/KCNN4
GO:0001947	heart looping	0.0019	0.0095	24	TBX3/TBX2/APLNR/VANGL2/ENG/TGFBR2/FOXN4/NOTCH1/DLL1/RNF207/MEF2C/ASB2/DNAAF1/SHH/WNT3A/HAND1/GATA4/HAND2/SOX18/NODAL/MICAL2/WNT5A/ZIC3/SOX17
GO:0045143	homologous chromosome segregation	0.0019	0.0095	24	PTTG1/PLK1/ESPL1/TEX15/KASH5/PSMC3IP/CCNB1IP1/EHMT2/SYCE2/FANCD2/C14orf39/SPATA22/CCNE2/MND1/SGO2/BRIP1/NDC1/SGO1/HORMAD1/MEI4/RNF212/MSH4/DMC1/TEX12
GO:0001885	endothelial cell development	0.0025	0.012	24	COL15A1/EDNRB/STC1/RAPGEF2/PPP1R16B/AFDN/MYADM/COL18A1/PLOD3/VEZF1/CDH5/S1PR2/EDNRA/VCL/S1PR3/MYD88/TNFRSF1A/MET/RAPGEF3/CLDN1/SOX18/HAPLN2/HOXA13/ICAM1
GO:0007187	G protein-coupled receptor signaling pathway, coupled to cyclic nucleotide second messenger	0.0039	0.017	24	CALCRL/HTR1B/CHRM2/NPY1R/PTH1R/LPAR3/NPY/SSTR2/HTR7/AGTR2/PTGIR/DRD4/HTR5A/CHRM1/HTR2C/CCR1/HTR1E/OPRD1/HTR2B/ANXA1/AGT/HRH1/HRH3/TSHR
GO:0015909	long-chain fatty acid transport	0.0039	0.017	24	PLA2G4A/CD36/ACSL1/DRD2/BDKRB2/MFSD2A/APOE/FABP3/ABCD1/PROCA1/NTSR1/SLC27A4/SPX/CPT1A/PLA2G6/AVPR1B/DRD4/ACE/PLA2R1/ANXA1/ABCD2/THBS1/DRD3/FABP4
GO:0014015	positive regulation of gliogenesis	0.0059	0.024	24	SOX10/SERPINE2/NOTCH1/GSX2/IL6ST/E2F1/ASPA/RNF112/OLIG2/PTPRZ1/TENM4/TGFB1/PRKCH/PTN/NKX2-2/TNFRSF1B/HES1/TP73/CXCR4/TLR2/SHH/LRP2/IL33/GFAP
GO:0061180	mammary gland epithelium development	0.0059	0.024	24	TBX3/NR3C1/IQGAP3/STAT6/DDR1/PTCH1/WNT7B/CSMD1/ROBO1/ATP2C2/ERBB4/IRF6/SCRIB/WNT2/CEBPB/FGF10/FGF2/BRCA2/FOXB1/TNFSF11/HOXA5/WNT5A/CAV3/PGR
GO:0070527	platelet aggregation	0.0088	0.033	24	UBASH3B/PRKG1/SERPINE2/ADAMTS18/PDGFRA/ABAT/ITGB3/IL6ST/PEAR1/SH2B3/PRKCD/CSRP1/TLN1/MYL12A/C1QTNF1/VCL/CD9/WNT3A/MYH9/MMRN1/FN1/P2RY12/SLC7A11/BLK
GO:0045600	positive regulation of fat cell differentiation	0.011	0.038	24	SULT1E1/CCDC3/SFRP2/ZFP36/LMO3/PTGS2/WIF1/LPL/ZBTB16/BMP7/FRZB/SOX13/CEBPB/XBP1/TPH1/CMKLR1/HTR2C/VSTM2A/SIX1/TMEM64/DKKL1/SNAI2/MEDAG/ADIRF
GO:0048665	neuron fate specification	1e-09	3.3e-08	23	SOX9/DMRTA2/TLX3/SOX1/NTRK3/GLI3/EYA1/GSX2/DLL1/ISL2/GLI2/EHMT2/ASCL1/POU4F1/HOXC10/DMRT3/NKX2-2/HOXD10/ESRP1/POU3F2/ISL1/MYT1L/SIX1
GO:0110110	positive regulation of animal organ morphogenesis	6.6e-09	1.8e-07	23	NGFR/SOX9/GDNF/STOX1/WNT11/SPRY1/ROBO2/ROBO1/HOXA11/BMP4/SIX4/WNT2/DKK1/FGF10/FGF2/WNT3A/SIX1/FGF1/WNT5A/CD34/GATA5/EDN1/HOXC11
GO:0071711	basement membrane organization	3.4e-08	8.1e-07	23	NID2/NTNG1/FLRT2/GAS2/NID1/LAMB1/PXDN/LAMA2/PLOD3/HMCN1/ITGB1/LAMC1/CTSS/MMP11/LAMB2/COL3A1/PHLDB2/NTN4/HPN/FERMT1/CAV2/COL4A1/CAV1
GO:0003203	endocardial cushion morphogenesis	1.5e-07	2.8e-06	23	TBX3/TBX2/SOX9/HEYL/TWIST1/APLNR/BMP5/ACVRL1/ENG/SNAI1/TGFBR2/NOTCH1/ROBO2/BMP7/TMEM100/ROBO1/NOG/ACVR1/ISL1/NOS3/GATA5/SNAI2/TGFB2
GO:0010463	mesenchymal cell proliferation	1.7e-06	2.5e-05	23	SHOX2/DCHS2/TBX2/SOX9/MYC/TGFBR2/SIX2/WNT11/PRRX1/TBX1/PDGFA/BMP7/NFIB/BMP4/LMNA/WNT2/STAT1/SHH/OSR1/SIX1/HAND2/WNT5A/KDR
GO:0086091	regulation of heart rate by cardiac conduction	1.7e-06	2.5e-05	23	HCN1/SCN2B/KCNJ5/JUP/ANK2/CTNNA3/SCN4B/ISL1/CACNA1D/KCNH6/HCN2/SCN1B/KCNE4/HCN4/KCNJ2/CACNA1C/SCN3B/KCNA5/DSP/KCNE3/CAV1/KCNE2/KCNE5
GO:0030501	positive regulation of bone mineralization	8.2e-06	9.6e-05	23	TFAP2A/ACVR2B/GPM6B/TENT5A/PKDCC/P2RX7/BMP7/ADGRV1/TGFB1/MEF2C/BMP4/PTN/FZD9/ACVR1/OSR2/CCN1/ANO6/OSR1/BMPR1B/WNT10B/ISG15/TMEM119/FBN2
GO:1901381	positive regulation of potassium ion transmembrane transport	8.2e-06	9.6e-05	23	KCNA1/EDN3/ATP1B1/AKAP6/RNF207/KCNK3/ANK2/KCNC2/NOS1AP/WNK2/NPPA/OPRK1/ANO6/WNK4/RGS7/KCNJ2/LRRC55/FXYD2/ACTN2/LRRC52/GAL/KCNN4/KCNE5
GO:0021517	ventral spinal cord development	1.3e-05	0.00015	23	PAX6/SOX1/MDGA2/GLI3/FOXN4/GATA2/RELN/ISL2/PTCH1/OLIG2/GLI2/SOX4/DAB1/ASCL1/HOXC10/DMRT3/NKX2-2/HOXD10/ISL1/SHH/VSTM5/PHOX2A/GBX1
GO:0046596	regulation of viral entry into host cell	1.3e-05	0.00015	23	TRIM14/MID2/TRIM6/GSN/CD4/TRIM34/HS3ST5/P4HB/SMPD1/TRIM21/TRIM59/LY6E/FURIN/IFITM3/TRIM62/IFITM2/LGALS1/TMPRSS2/CD74/IFITM1/PTX3/HLA-DRB1/TRIM22
GO:1901861	regulation of muscle tissue development	1.3e-05	0.00015	23	ERBB3/IGFBP5/SHOX2/IGF2/TWIST1/TNN/CDON/DLL1/NIBAN2/PPARGC1A/TGFB1/MTM1/MEF2C/BMP4/CENPF/ACVR1/BCL2/SHH/LOX/WNT3A/WNT10B/SOX15/JPH2
GO:0035850	epithelial cell differentiation involved in kidney development	3.2e-05	0.00031	23	SALL1/EDNRB/GDNF/KLF15/SIX2/NOTCH1/FOXC2/PDGFB/WWTR1/MEF2C/BMP4/PODXL/MAGI2/MTSS1/EDNRA/LAMB2/PAX2/PAX8/STAT1/PROM1/OSR1/MYO1E/CD34
GO:0042220	response to cocaine	3.2e-05	0.00031	23	RGS4/HTR1B/ABAT/SLC1A2/GRM2/DRD2/EHMT2/CACNG4/CCNA2/SMPD1/ST8SIA2/HSPA5/PPP1R1B/OPRK1/DRD4/SLC1A3/ND6/CRHBP/SLC6A1/OXTR/EN1/DRD3/TACR3
GO:0032964	collagen biosynthetic process	7.1e-05	0.00062	23	EMILIN1/PCOLCE/ENG/RCN3/DDR2/RGCC/PDGFRB/CYGB/TGFB1/BMP4/SERPINH1/CREB3L1/ITGA2/ERRFI1/TRAM2/COL5A1/SERPINF2/CCN2/COL1A1/NPPC/ADAMTS3/RUNX1/INHBA
GO:0015872	dopamine transport	0.0001	0.00086	23	SNCG/SYT15/KCNA2/GDNF/HTR1B/ABAT/GRM2/SYT2/CHRNA6/DRD2/SYT6/SLC22A3/SNCA/SYT17/CXCL12/MAPK15/OPRK1/SLC6A2/DRD4/SYT10/FGF20/SYT4/DRD3
GO:0022602	ovulation cycle process	0.0001	0.00086	23	GAS2/PDGFRA/SLIT3/ROBO2/TNFAIP6/AMH/HSPA5/NPY5R/PAM/MSTN/MMP2/NOS3/GDF9/ADAMTS1/BMPR1B/AFP/A2M/PTX3/PTPRN/MMP19/PGR/TGFB2/INHBA
GO:0060324	face development	0.0001	0.00086	23	RARG/STRA6/SOX3/PDGFRA/TBX1/CHD7/RRAS/DLX5/ALDH1A3/ALDH1A2/RARA/NOG/CSRNP1/EDNRA/DKK1/MMP2/MYH3/CRISPLD1/CRISPLD2/GRHL2/COL1A1/WNT5A/ZIC3
GO:0045332	phospholipid translocation	0.00021	0.0016	23	ANO3/ATP8A2/ANO4/P2RX7/PRKCD/TRPC5/PLSCR4/ABCB4/MFSD2A/ATP10B/ATP10D/ATP8B1/ABCA4/VMP1/XKR4/PLSCR1/ANO6/ATG9B/ANO7/XKR8/TMEM30B/PLSCR5/KCNN4
GO:0086002	cardiac muscle cell action potential involved in contraction	0.00029	0.0021	23	SCN2B/KCNJ5/JUP/RNF207/ANK2/NOS1AP/CTNNA3/NEDD4L/SCN4B/CACNA1D/SCN1B/KCNE4/KCNJ2/CACNA1C/SCN3B/CAV3/KCNA5/GJA1/DSP/KCNE3/CAV1/KCNE2/KCNE5
GO:0071385	cellular response to glucocorticoid stimulus	0.00041	0.0027	23	SERPINF1/NR3C1/STC1/PLAT/ZFP36/TFAP4/FBXO32/CFLAR/SMYD3/CYP1B1/SSTR2/AQP1/FAM107A/ACVR1/ISL1/MSTN/ERRFI1/KLF9/GJB2/ANXA1/PCK2/ASS1/EDN1
GO:0060986	endocrine hormone secretion	0.00055	0.0035	23	TBX3/NIBAN2/SPP1/CRH/RAB8B/AGTR1/SELENOM/NKX3-1/INHBB/AQP1/C1QTNF1/OPRK1/WNK4/GDF9/CRHBP/DAB2/FOXD1/AGT/GJA1/CYP19A1/GAL/CRHR1/INHBA
GO:0050879	multicellular organismal movement	0.00074	0.0044	23	ATP8A2/MAP1A/STAC/ASCL1/CHRNB1/C12orf57/STAC2/ITPR1/MYH7/MYH3/GSTO1/KCNJ2/RCSD1/CHRNA1/CASQ1/CAV3/TCAP/STAC3/MYH14/DRD3/SLC8A3/TNNI3/TNNT3
GO:0050881	musculoskeletal movement	0.00074	0.0044	23	ATP8A2/MAP1A/STAC/ASCL1/CHRNB1/C12orf57/STAC2/ITPR1/MYH7/MYH3/GSTO1/KCNJ2/RCSD1/CHRNA1/CASQ1/CAV3/TCAP/STAC3/MYH14/DRD3/SLC8A3/TNNI3/TNNT3
GO:0034204	lipid translocation	0.00099	0.0056	23	ANO3/ATP8A2/ANO4/P2RX7/PRKCD/TRPC5/PLSCR4/ABCB4/MFSD2A/ATP10B/ATP10D/ATP8B1/ABCA4/VMP1/XKR4/PLSCR1/ANO6/ATG9B/ANO7/XKR8/TMEM30B/PLSCR5/KCNN4
GO:0051653	spindle localization	0.0013	0.0069	23	INSC/SPRY2/PAX6/NDEL1/SPRY1/PLK1/SAPCD2/ESPL1/NUSAP1/SPAG5/ITGB1/KASH5/MAD2L1/LLGL1/GPSM2/ASPM/CENPA/NDC80/FGF10/MYH9/GPSM1/GJA1/TLE6
GO:0030865	cortical cytoskeleton organization	0.0022	0.01	23	TRPV4/EPB41/NLGN1/RHOB/RHOC/RHOQ/TLN1/RTKN/LLGL1/RACGAP1/ECT2/CALR/RHOD/EPB41L3/EPB41L2/RHOF/RND1/EPB41L1/WDR1/CAVIN3/EHD2/PLS1/LCP1
GO:0043112	receptor metabolic process	0.0022	0.01	23	EHD3/NRG1/PTPN1/ACHE/NSF/AP1AR/APOE/TGFB1/ECE1/SNCA/INPP5F/NEDD4/DTX3L/ZNRF3/VAMP3/FURIN/SCRIB/PHETA2/LAPTM5/MYLIP/ANXA2/RNF43/REP15
GO:0060113	inner ear receptor cell differentiation	0.0022	0.01	23	SLITRK6/MYCL/NOTCH1/GABRB2/DLL1/CDH23/HES5/ADGRV1/ATP8B1/BMP4/GABRA5/MCOLN3/HES1/SCRIB/LHFPL5/ESRP1/FGF2/FGF20/PDZD7/SDC4/CTHRC1/JAG2/PLS1
GO:0060038	cardiac muscle cell proliferation	0.0028	0.013	23	TBX2/TGFBR3/TGFBR2/NOTCH1/TENM4/FOXC2/MEF2C/ZFPM2/FES/TBX5/FOXC1/ERBB4/NOG/GATA6/TP73/WNT2/KCNK2/CDK1/FGF2/FGF20/MAPK11/TGFB2/RUNX1
GO:0035825	homologous recombination	0.0055	0.022	23	EME1/RAD54L/TOP2B/PSMC3IP/HFM1/CCNB1IP1/RBBP8/RAD51AP1/FANCD2/BRCA1/TOP2A/C14orf39/MND1/BARD1/BRIP1/RMI1/BRME1/RNF212/MSH4/ANKLE1/DMC1/HDAC10/CORT
GO:0001756	somitogenesis	0.0068	0.027	23	NRARP/SFRP2/MEOX2/NOTCH1/DLL1/XRCC2/SEMA3C/CRB2/DLL3/ALDH1A2/FOXC2/NKX3-1/LFNG/PLXNA2/FOXC1/TBX18/DKK1/WNT3A/DMRT2/FOXB1/WNT5A/TCAP/RIPPLY2
GO:0010517	regulation of phospholipase activity	0.0068	0.027	23	ARHGAP6/PDGFRA/FGFR3/PDGFRB/AGTR1/HPCA/LPAR1/ADRA1A/SNCA/EGFR/EDNRA/CCN1/TXK/AVPR1B/AVPR1A/LPAR2/FGF2/PLA2R1/HTR2B/ANXA1/AGT/P2RY12/SELE
GO:0010812	negative regulation of cell-substrate adhesion	0.0068	0.027	23	SPRY4/ARHGAP6/ACVRL1/ANGPT2/GCNT2/APOD/DLC1/SPOCK1/NOTCH1/NEXMIF/PIK3R1/CX3CL1/AP1AR/CDKN2A/FAM107A/EFNA5/PHLDB2/MMP14/BCL6/HOXA7/COL1A1/THBS1/TACSTD2
GO:0030888	regulation of B cell proliferation	0.0083	0.032	23	TNFRSF21/AHR/BST1/EPHB2/TLR4/NFATC2/CD38/ATAD5/MEF2C/TNFRSF13C/VAV3/FCRL3/BCL2/WNT3A/CD74/INPP5D/BCL6/TICAM1/PTPRC/GPR183/CD22/CTLA4/BLK
GO:0060193	positive regulation of lipase activity	0.01	0.036	23	PLIN5/ARHGAP6/PDGFRA/FGFR3/PDGFRB/AGTR1/RHOC/HPCA/LPAR1/ADRA1A/EGFR/APOA1/EDNRA/CCN1/TXK/AVPR1B/AVPR1A/LPAR2/FGF2/HTR2B/AGT/P2RY12/SELE
GO:0035418	protein localization to synapse	0.012	0.043	23	WNT7A/MAP1A/RELN/TAMALIN/NLGN1/ASIC2/SLITRK3/STX3/RAB27B/GRIN2A/SNAP25/GPC4/CPLX1/SCRIB/LRRTM1/KIF5A/MPP4/CACNG2/WNT5A/NRXN1/MAPT/GRIN2C/DLG2
GO:0045109	intermediate filament organization	0.012	0.043	23	NEFH/PRPH/NEFM/BFSP1/MTM1/KRT32/KRT80/KRT1/KRT35/SHH/KRT36/GFAP/KRT4/KRT15/KRT6A/KRT75/KRT79/DSP/KRT5/KRT81/KRT7/KRT13/KRT8
GO:0055021	regulation of cardiac muscle tissue growth	0.012	0.043	23	TBX2/TGFBR3/RGS4/TGFBR2/NOTCH1/AKAP6/IGF1/MEF2C/ZFPM2/TBX5/ERBB4/NOG/GATA6/TP73/WNT2/KCNK2/CDK1/FGF2/FGF20/MAPK11/CAV3/EDN1/RUNX1
GO:0035115	embryonic forelimb morphogenesis	8.9e-09	2.4e-07	22	TBX3/SHOX2/TFAP2A/TWIST1/WNT7A/ALX4/RECK/ALDH1A2/HOXA9/HOXA11/RSPO2/TBX5/ALX3/HOXD9/OSR2/SHH/OSR1/CACNA1C/EN1/TP63/RUNX2/HOXA13
GO:0003176	aortic valve development	4.2e-07	7.1e-06	22	EMILIN1/SOX9/HEYL/TWIST1/SNAI1/NOTCH1/SLIT3/TIE1/ROBO2/ROBO1/TGFB1/BMP4/TNFRSF1B/NPPA/TNFRSF1A/ELN/NOS3/NFATC1/GATA4/GATA5/SMAD6/SNAI2
GO:0044786	cell cycle DNA replication	7.7e-06	9.1e-05	22	LIG1/MCM2/MCM4/PCNA/CDT1/MCM3/DBF4/CDC45/FEN1/ATAD5/E2F8/GINS1/POLA1/GMNN/FBXO5/MCM6/CDC7/E2F7/BLM/DNA2/BRCA2/BCL6
GO:0001504	neurotransmitter uptake	2e-05	0.00021	22	GPM6B/GDNF/ITGB3/SLC1A2/DRD2/ITGB1/SLC22A3/SNCA/SNAP25/SLC6A11/SLC6A2/DRD4/KCNJ10/SLC1A3/GFAP/SLC18A1/NOS1/SLC6A4/SLC6A1/SLC6A13/DRD3/SLC6A12
GO:0045214	sarcomere organization	2e-05	0.00021	22	PROX1/CAPN3/ITGB1/CSRP1/MYOZ2/MYOZ1/SIX4/CSRP2/MYH7/WDR1/MYH3/FLNC/CASQ1/CAV3/KLHL41/MYOM2/ACTN2/TCAP/EDN1/TNNT2/TPM1/TNNT3
GO:0021795	cerebral cortex cell migration	4.8e-05	0.00045	22	FOXG1/NR2E1/ARX/FGF13/POU3F3/GLI3/SYNE2/NDEL1/RELN/LAMB1/ADGRG1/DISC1/CDK5R2/DAB1/ROBO1/EGFR/POU3F2/COL3A1/CCDC141/NKX2-1/CDK5R1/P2RY12
GO:0050919	negative chemotaxis	7.3e-05	0.00064	22	SEMA3G/SEMA5A/PLXNA4/FLRT2/ITGB3/NRG1/PDGFA/SLIT3/SEMA6D/SEMA5B/SEMA6A/SEMA3C/ROBO2/SEMA3D/LRTM2/ROBO1/APOA1/ITGAV/SEMA4A/SEMA3A/EFNA5/WNT5A
GO:0140353	lipid export from cell	7.3e-05	0.00064	22	PLA2G4A/PTGS2/SPP1/CRH/P2RX7/AGTR1/SELENOM/NKX3-1/NOS2/C1QTNF1/ABCC4/WNK4/GDF9/TNFSF11/DAB2/AGT/EDN1/CYP19A1/GAL/IL1A/CRHR1/INHBA
GO:0032892	positive regulation of organic acid transport	0.00011	0.0009	22	PLA2G4A/ACSL1/ABAT/TRH/P2RX7/ITGB1/SLC12A2/FABP3/NTSR1/PLA2G6/AVPR1B/AVPR1A/SYT4/KMO/PLA2R1/TNFSF11/SLC6A1/CYP4A11/AGT/EDN1/CLTRN/IL1A
GO:0046189	phenol-containing compound biosynthetic process	0.00011	0.0009	22	MOXD1/GCH1/RAPGEF2/GPR37/ATP7A/OCA2/SNCA/RAB38/INSM1/NR4A2/CDH3/TH/HDC/TPH1/DBH/DCT/CITED1/HAND2/WNT5A/SLC7A11/TGFB2/PNMT
GO:0003044	regulation of systemic arterial blood pressure mediated by a chemical signal	0.00016	0.0012	22	EDN3/EDNRB/ATP6AP2/CORIN/ENPEP/AGTR1/SUCNR1/ECE1/ADRA1A/AGTR2/CTSZ/AVPR1B/AVPR1A/NOS3/ACE/SERPINF2/OXTR/AGT/EDN1/ADRA1B/TPM1/OR51E2
GO:0007520	myoblast fusion	0.00023	0.0017	22	ADAMTS5/DOCK5/RIPOR2/CDON/CFLAR/TMEM182/ITGB1/NFATC2/TANC1/ADAM12/ADAMTS15/CD9/GDF15/MYH9/CACNA1S/NOS1/ADGRB3/EHD2/IL4R/CAV3/KCNH1/MYOF
GO:0060425	lung morphogenesis	0.00032	0.0022	22	TBX2/SPRY2/SOX9/TGFBR2/SOX11/SPRY1/CELSR1/PLOD3/WNT7B/RSPO2/NFIB/BMP4/NOG/WNT2/CTSZ/SHH/FGF10/NKX2-1/HOXA5/GRHL2/NODAL/TCF21
GO:0010543	regulation of platelet activation	0.00044	0.0028	22	UBASH3B/PRKG1/SERPINE2/PLA2G4A/ADAMTS18/PDGFRA/ABAT/IL6ST/PDGFA/TLR4/SH2B3/PRKCD/APOE/PDGFB/C1QTNF1/TXK/NOS3/CD9/MMRN1/SELP/THBD/BLK
GO:0051480	regulation of cytosolic calcium ion concentration	0.00044	0.0028	22	SCGN/PRKACA/HTR1B/CDH23/TRPC5/PLN/TRPC6/GRM5/CALB2/FZD9/FKBP1B/ITPR1/TSPOAP1/TRPC4/ATP2B3/TMEM64/GPER1/WNT5A/CAV3/GRM1/CAV2/CAV1
GO:0086009	membrane repolarization	0.00044	0.0028	22	ATP1B1/SCN2B/AKAP6/KCNJ5/RNF207/ANK2/NOS1AP/NEDD4L/SCN4B/CACNA1D/KCNH6/NPPA/WDR1/SCN1B/KCNE4/KCNJ2/CAV3/KCNA5/KCNE3/CAV1/KCNE2/KCNE5
GO:0001954	positive regulation of cell-matrix adhesion	0.0015	0.0076	22	NRP1/THY1/CD36/EFEMP2/ITGB3/PTPRJ/PLEKHA2/COL16A1/JUP/FMN1/RRAS/DISC1/CCL28/CX3CL1/FERMT2/UTRN/EPHA1/FUT1/FERMT1/S100A10/SDC4/KDR
GO:0043388	positive regulation of DNA binding	0.0019	0.0094	22	PAX6/TWIST1/NGF/POU4F2/HMGB2/NIBAN2/TRIM6/EGF/NEUROD1/IGF1/CALM3/TGFB1/POU4F1/FOXC1/KLF4/HES1/ITGA2/ISL1/MYOCD/HAND2/IRF4/MMP8
GO:0090175	regulation of establishment of planar polarity	0.0019	0.0094	22	PRICKLE1/WNT7A/VANGL2/JHY/SFRP2/PRICKLE2/PLEKHA4/WNT11/CELSR1/SAPCD2/CELSR2/FZD3/MAGI2/ZNRF3/GPC4/VANGL1/DKK1/CELSR3/DAB2/DACT1/WNT5A/CTHRC1
GO:0051058	negative regulation of small GTPase mediated signal transduction	0.0025	0.012	22	ARHGAP24/SPRY4/SPRY2/DLC1/EPHB2/ITGA3/RIPOR2/ARHGAP42/SPRY1/RASA3/ITGB1/TRIM67/ADRA1A/RASA4/CCDC125/SYNGAP1/RASA4B/MET/CGNL1/BCL6/SH3BP1/TGFB2
GO:0030042	actin filament depolymerization	0.0032	0.014	22	TMOD1/SEMA5A/SPTBN1/VILL/GSN/AVIL/DSTN/SPTBN5/EPS8/ADD3/LIMA1/SVIL/LMOD1/TMOD2/WDR1/SPTAN1/CARMIL2/SH3BP1/MICAL2/ACTN2/SPTA1/SCIN
GO:0019748	secondary metabolic process	0.004	0.017	22	RAPGEF2/SULT1C4/ATP7A/FMO1/CYP1B1/OCA2/RAB38/BCL2/PAM/CDH3/TH/AKR1C3/AKR1C2/AKR1C1/AKR7A3/DCT/CITED1/WNT5A/SLC7A11/ACMSD/CYP2D6/CYP1A1
GO:0098900	regulation of action potential	0.0051	0.021	22	SCN9A/HCN1/CD36/FGF13/JUP/RNF207/ANK2/CALM3/ADRA1A/NOS1AP/CTNNA3/TBX18/NTSR1/HCN2/HCN4/KCNJ2/CACNA1C/KCNAB2/CAV3/DSP/KCNE3/CAV1
GO:0032233	positive regulation of actin filament bundle assembly	0.0063	0.025	22	SYNPO2/NRP1/WNT11/RGCC/PAK1/PXN/LIMCH1/CX3CL1/RHOC/SYNPO/LPAR1/APOA1/MTSS1/FERMT2/ARHGEF5/RAPGEF3/EPHA1/SERPINF2/CCN2/S100A10/SDC4/TPM1
GO:0099601	regulation of neurotransmitter receptor activity	0.0063	0.025	22	APP/NPTX2/EPHB2/RELN/CRH/CACNG5/SHISA6/NLGN1/CACNG4/SHISA9/LYNX1/MEF2C/NETO2/ARC/RASGRF2/PRRT1/CNIH2/CACNG2/CRHBP/RASGRF1/NPTXR/GSG1L
GO:0032731	positive regulation of interleukin-1 beta production	0.0078	0.03	22	NAIP/APP/CD36/TLR4/LPL/P2RX7/AIM2/HK1/CASP8/IFI16/STAT3/ISL1/MYD88/NLRC4/CASP1/TLR6/CLEC7A/TMEM106A/AGER/NLRP2/WNT5A/PYCARD
GO:0080164	regulation of nitric oxide metabolic process	0.012	0.041	22	CD36/KLF2/PTGS2/TLR4/PTGIS/NPY/NOS1AP/AGTR2/KLF4/CLU/AIF1/TLR6/CLEC7A/PTX3/TICAM1/TMEM106A/CD34/AGT/ASS1/EDN1/CAV1/MMP8
GO:0017156	calcium ion regulated exocytosis	0.014	0.048	22	SYT15/RIMS1/CADPS/RAPGEF4/NOTCH1/SYT2/SYT6/CDK5R2/RIMS3/VAMP3/SYT17/UNC13A/BAIAP3/SYT10/CBARP/SYT4/MYH9/ADRA2A/CLTRN/RPH3AL/CACNA1I/SCIN
GO:0060384	innervation	1.3e-10	5.1e-09	21	ITGA4/RET/NRP1/VCAM1/LRIG1/SERPINE2/SLITRK6/RNF165/GABRB2/CHD7/ADARB1/ECE1/POU4F1/GABRA5/SEMA3A/EDNRA/PRKCG/ISL1/SULF1/EDN1/NTRK1
GO:0048333	mesodermal cell differentiation	3.1e-07	5.5e-06	21	ITGA8/SFRP2/EYA1/ITGB3/ITGA3/SIX2/ITGB4/ITGB1/FOXC2/HOXA11/BMP4/KLF4/ITGA2/DKK1/PAX2/WNT3A/NODAL/GJA1/EYA2/ETV2/INHBA
GO:0031076	embryonic camera-type eye development	2.2e-06	3.1e-05	21	TFAP2A/RARG/TBX2/PAX6/TWIST1/STRA6/SOX11/SIX3/PROX1/ALDH1A3/ALDH1A2/BMP7/FOXF2/IFT140/RARA/WNT16/WDR19/TH/PAX2/FGF10/WNT5A
GO:0014003	oligodendrocyte development	4.9e-05	0.00045	21	SOX10/PLP1/ID4/SOX11/PRDM8/ASPA/CNTNAP1/B4GALT5/TENM4/CNTN2/HES5/LPAR1/ASCL1/CNTN1/NKX2-2/CLU/OLIG1/TLR2/SHH/KCNJ10/MAL
GO:0014075	response to amine	7.5e-05	0.00065	21	RGS4/GLDC/TRDMT1/DRD2/CALM3/KCNC2/GRIN2A/NR4A2/PPP1R1B/ITGA2/EDNRA/MYD88/TH/DRD4/CDK1/NQO1/DBH/RGS7/OXTR/ASS1/EDN1
GO:0051955	regulation of amino acid transport	0.00011	0.00092	21	RGS4/HTR1B/ABAT/GRM2/TRH/P2RX7/ITGB1/SNCA/SLC12A2/SLC43A1/NTSR1/NPY5R/GRM7/AVPR1B/AVPR1A/SYT4/KMO/SLC6A1/AGT/CLTRN/HRH3
GO:0031018	endocrine pancreas development	0.00024	0.0017	21	ONECUT2/SOX9/PAX6/BMP5/ONECUT1/DLL1/NEUROD1/SOX4/CDH2/BMP4/RFX3/NKX2-2/INSM1/HES1/GATA6/RFX6/NEUROG3/IL6R/FOXA2/ANXA1/WNT5A
GO:2001222	regulation of neuron migration	0.00024	0.0017	21	IGSF10/NTNG1/WDR62/TNN/FLRT2/RAPGEF2/NRG1/RELN/SEMA6A/NEXMIF/DRD2/ADGRG1/CX3CL1/CAMK2A/UNC5D/SEMA3A/COL3A1/STAT3/NSMF/KIF20B/ULK4
GO:0045747	positive regulation of Notch signaling pathway	0.00034	0.0023	21	NOTCH1/GSX2/TSPAN5/IL6ST/DLL1/MFNG/ROBO2/HES5/ROBO1/ASCL1/LFNG/HES1/STAT3/FGF10/NOS3/CNTN6/ENHO/TP63/GATA5/JAG2/TGFB2
GO:0060976	coronary vasculature development	0.00034	0.0023	21	NRP1/SGCD/TGFBR3/APLNR/PRICKLE1/SPRED1/NOTCH1/TBX1/PDGFRB/BMP4/TBX5/GATA6/PLXND1/MYOCD/FGF2/ACE/APLN/LRP2/GPER1/HAND2/SMAD6
GO:0045933	positive regulation of muscle contraction	0.00048	0.0031	21	TRPV4/ABAT/PTGS2/NMU/ADRA1A/SPX/ITGA2/CHGA/NPPA/SPHK1/MYOCD/NPNT/CACNA1S/GSTO1/CACNG1/TBXA2R/OXTR/GPER1/CCN2/EDN1/TACR3
GO:0070509	calcium ion import	0.00048	0.0031	21	TRPV4/STC1/SLC24A2/PDGFRB/TRPV2/EGF/PLN/PDGFB/ATP2C2/FCRL3/PLPP4/HES1/CXCL12/CACNA1D/TRPC4/GCK/ACE/LGALS3/CAV3/SLN/CACNA1I
GO:2001238	positive regulation of extrinsic apoptotic signaling pathway	0.00067	0.004	21	RET/TIMP3/ITM2C/RIPK1/SRPX/PDIA3/AGTR2/TNFSF12/SKIL/TNFSF10/LTBR/BMPR1B/GPER1/PTPRC/AGT/TNFRSF12A/THBS1/CAV1/PYCARD/MAL/INHBA
GO:1903793	positive regulation of anion transport	0.00091	0.0051	21	PLA2G4A/ABAT/TRH/P2RX7/ITGB1/SLC12A2/NTSR1/CEBPB/PLA2G6/AVPR1B/AVPR1A/SYT4/KMO/PLA2R1/TNFSF11/SLC6A1/CYP4A11/AGT/EDN1/CLTRN/IL1A
GO:0051155	positive regulation of striated muscle cell differentiation	0.0016	0.0083	21	SHOX2/EFNB2/NRG1/TBX1/AKAP6/NIBAN2/PROX1/IGF1/CYP26B1/HOPX/TGFB1/MEF2C/BMP4/BCL2/PIEZO1/MYOCD/SHH/MMP14/WNT3A/CAV3/EDN1
GO:0030834	regulation of actin filament depolymerization	0.0021	0.01	21	TMOD1/SEMA5A/SPTBN1/VILL/GSN/AVIL/DSTN/SPTBN5/EPS8/ADD3/LIMA1/SVIL/LMOD1/TMOD2/WDR1/SPTAN1/CARMIL2/SH3BP1/ACTN2/SPTA1/SCIN
GO:0042572	retinol metabolic process	0.0021	0.01	21	LRAT/DHRS3/ALDH1A3/ALDH1A2/CYP1B1/DGAT2/PLB1/CYP27C1/ALDH1A1/PNPLA4/AKR1C3/DHRS4/ADH1B/HSD17B6/SDR16C5/RDH16/RDH12/CYP2C8/CYP2D6/CYP1A1/TTR
GO:0051293	establishment of spindle localization	0.0021	0.01	21	INSC/SPRY2/PAX6/NDEL1/SPRY1/PLK1/SAPCD2/ESPL1/NUSAP1/SPAG5/ITGB1/MAD2L1/LLGL1/GPSM2/CENPA/NDC80/FGF10/MYH9/GPSM1/GJA1/TLE6
GO:0031103	axon regeneration	0.0028	0.013	21	APOD/RGMA/NDEL1/SPP1/INPP5F/PTPRS/PTN/GRN/KLF4/RTN4RL1/FKBP1B/BCL2/LAMB2/ISL1/GAP43/DHFR/MMP2/CSPG5/TNR/RTN4R/KLK8
GO:0001541	ovarian follicle development	0.0058	0.023	21	GAS2/FANCG/TAF4/TNFAIP6/INHBB/LFNG/FOXC1/AMH/DMRTA1/BCL2/CEBPB/MMP2/MMP14/VGF/BMPR1B/PTX3/MMP19/MSH4/DMC1/KDR/INHBA
[truncated: 695 more rows]
