# Supplementary material for: CHCHD2 rescues the mitochondrial dysfunction in iPSC-derived neurons from patient with Mohr-Tranebjaerg syndrome
Source: Cell Death Dis. 2025 Mar 12;16(1):173. doi: 10.1038/s41419-025-07472-9 (PMC11903874; doi:10.1038/s41419-025-07472-9)
Supplement: Supplementary file 3 — Table S3. 111 KEGG pathways related to Figure 4C [file 41419_2025_7472_MOESM3_ESM.xlsx]

## Sheet: Sheet1
Table S3. 111 KEGG pathways related to Figure 4C
ID	Description	p value	p-adjust(﹤0.05)	Number of genes	gene ID
hsa04080	Neuroactive ligand-receptor interaction	4.4e-22	1.5e-19	144	UTS2B/EDN3/LPAR6/GRIN3A/EDNRB/P2RX3/GHR/APLNR/ADM/CALCRL/QRFPR/NR3C1/HTR1B/GLRA3/GABRG3/S1PR1/GRM2/TRH/GABRE/CHRM2/GRM3/NPY1R/PTH1R/GABRB2/GPR50/GRIK1/P2RX5/CHRNA6/GABRA4/NTS/CRH/LPAR3/TAC1/NMU/GABRG1/P2RX7/ADCYAP1/DRD2/BDKRB2/CHRNB4/GPR83/AGTR1/CHRNA5/GRIA2/NPY/CHRNB3/GRM5/SSTR2/LYNX1/GRM4/LPAR1/NPFFR1/HTR7/ADRA2C/CHRNB1/ADRA1A/GLP2R/GABRA5/GRIA3/GRIN2B/GRIN2A/AGTR2/GRIK4/VIPR2/GABRD/PTGER2/LEPR…
hsa04151	PI3K-Akt signaling pathway	2.9e-14	2e-12	123	ITGA4/ERBB3/ITGA9/LPAR6/FGF18/JAK1/NGFR/ITGA8/MYC/IGF2/NGF/GHR/TNN/PHLPP1/JAK3/ANGPT2/LAMA4/PGF/THEM4/PDGFRA/ITGB8/ITGB3/ITGA3/GNG4/CHRM2/FLT4/FGFR3/PDGFA/PKN3/HGF/RELN/LAMB1/IL7R/TLR4/SPP1/LPAR3/LAMA2/YWHAH/ITGB4/PDGFRB/ITGA10/LAMC3/PIK3R1/IBSP/EGF/ITGB1/ITGB5/IGF1/BDNF/GNG3/PDGFB/IL2RB/LPAR1/PDGFD/COL4A6/LAMC1/GNG11/BRCA1/EGFR/MYB/CREB3L2/COL6A1/ERBB4/CCNE2/CREB3L1/COL6A2/MAGI2/ITGAV/THBS2/ITGA…
hsa05165	Human papillomavirus infection	5.2e-13	2.9e-11	114	ITGA4/ITGA9/JAK1/ITGA8/HEYL/PRKACA/TNN/WNT7A/LAMA4/ITGB8/ITGB3/TCIRG1/PTGS2/ITGA3/WNT11/NOTCH1/DLG3/RELN/ATP6V1H/MX1/E2F1/LAMB1/HLA-A/ATP6V1E1/SPP1/LAMA2/APC/ITGB4/MAML2/MFNG/PDGFRB/PXN/ITGA10/LAMC3/PIK3R1/IBSP/EGF/ITGB1/HES6/WNT7B/ITGB5/ATP6V1A/HES5/TERT/ATP6V0D2/FZD3/CCNA2/ATP6V1C1/FOXO1/COL4A6/LLGL1/LAMC1/LFNG/EGFR/CASP8/PRKACB/CREB3L2/COL6A1/CCNE2/CREB3L1/COL6A2/FZD9/ITGAV/THBS2/WNT16/BCAP31/…
hsa04020	Calcium signaling pathway	6.4e-18	1.1e-15	104	ERBB3/RET/FGF18/ITPR3/GRIN3A/EDNRB/P2RX3/NGF/PRKACA/GDNF/NTRK3/PDGFRA/CHRM2/FLT4/FGFR3/PDE1A/PDGFA/HGF/GNAL/P2RX5/PDGFRB/P2RX7/ADCY7/C4orf3/EGF/BDKRB2/PLN/AGTR1/NFATC2/CALM3/CD38/GRM5/CAMK2A/PDGFB/PDGFD/HTR7/ADRA1A/EGFR/GRIN2B/GRIN2A/PRKACB/MYLK4/ERBB4/PPP3CC/MCOLN3/TRDN/ADCY2/NTSR1/CYSLTR1/NOS2/PDE1C/CXCR4/EDNRA/PRKCG/ITPR1/TGFA/CACNA1D/SPHK1/MET/AVPR1B/AVPR1A/HTR5A/CHRM1/FGF10/HTR2C/FGF2/NOS3/P…
hsa04010	MAPK signaling pathway	6.5e-11	1.8e-09	101	ERBB3/RET/FGF18/PLA2G4A/NGFR/MYC/RASGRP1/IGF2/NGF/PRKACA/GDNF/PTPRR/IL1RAP/ANGPT2/CDC25B/CACNA2D3/PGF/RPS6KA3/PDGFRA/TGFBR2/RAPGEF2/DUSP10/DUSP6/FLT4/FGFR3/PDGFA/HGF/IRAK1/CACNG5/MAP3K1/PAK1/RRAS/GADD45G/PDGFRB/MAP3K5/EGF/IGF1/MAP3K6/BDNF/CACNG4/PDGFB/TGFB1/PDGFD/MEF2C/MAPK10/EGFR/DDIT3/PRKACB/ERBB4/PPP3CC/RASGRF2/MAP3K21/ARRB1/PRKCG/MAP3K11/TGFA/CACNA1D/MYD88/TNFRSF1A/DUSP5/MET/EFNA5/FGF10/FGF2/…
hsa04510	Focal adhesion	2e-15	1.7e-13	85	ITGA4/ITGA9/SHC4/PARVB/ITGA8/TNN/LAMA4/PGF/PDGFRA/ITGB8/ITGB3/SHC1/ITGA3/FLT4/PDGFA/HGF/RELN/LAMB1/SPP1/LAMA2/PAK1/ITGB4/PDGFRB/PXN/ITGA10/LAMC3/PIK3R1/IBSP/EGF/MYL12B/ITGB1/ITGB5/IGF1/PDGFB/PDGFD/PARVA/TLN1/MAPK10/COL4A6/LAMC1/EGFR/VAV3/COL6A1/MYLK4/COL6A2/TLN2/ITGAV/THBS2/ITGA2/MYL12A/COL4A2/ITGA2B/BCL2/VCL/PRKCG/LAMB2/ITGB7/ITGA1/MET/COL6A6/COL1A2/FLNB/PAK6/BUB1B-PAK6/TNR/COL9A2/MYLK/ACTN1/PDG…
hsa04024	cAMP signaling pathway	1.1e-10	2.7e-09	81	EDN3/SOX9/GRIN3A/PRKACA/HTR1B/FXYD1/RAPGEF4/GLI3/ATP1B1/PLD1/CHRM2/NPY1R/CRH/PTCH1/AFDN/PAK1/RRAS/PIK3R1/CNGB1/ADCY7/ADCYAP1/DRD2/PLN/POPDC3/GNAI1/PDE3A/GRIA2/CALM3/BDNF/NPY/CAMK2A/SSTR2/SUCNR1/MAPK10/GRIA3/GRIN2B/GRIN2A/PRKACB/VAV3/CREB3L2/CREB3L1/AMH/VIPR2/CNGA3/PPP1R1B/ADCY2/PTGER2/GRIA4/PDE4B/CRHR2/GABBR2/EDNRA/KCNK2/CACNA1D/NPPA/PDE4C/ABCC4/CHRM1/PTGER3/HTR1E/NFATC1/ATP2B3/HCN2/CACNA1S/RAPGE…
hsa05205	Proteoglycans in cancer	1.2e-12	5.2e-11	80	ERBB3/ANK1/ITPR3/MYC/IGF2/TWIST1/PRKACA/WNT7A/TIMP3/ITGB3/TFAP4/WNT11/HGF/TLR4/PTCH1/PAK1/RRAS/PXN/PIK3R1/ITGB1/WNT7B/ITGB5/ANK2/TWIST2/IGF1/CAMK2A/TGFB1/FZD3/HBEGF/HCLS1/EGFR/PRKACB/VAV3/ERBB4/FZD9/ITGAV/WNT16/CD63/ITGA2/HSPG2/CTSL/HOXD10/DCN/WNT2/PRKCG/ITPR1/STAT3/TLR2/MET/WNT6/LUM/MMP2/SHH/FGF2/COL1A2/WNT3A/FLNB/ITPR2/MAPK11/WNT8B/HPSE2/WNT10B/SDC2/FLNC/FN1/HSPB2/WNT9A/COL1A1/WNT5A/CAV3/CAV2/S…
hsa04060	Cytokine-cytokine receptor interaction	0.00029	0.0017	78	ACVR2B/NGFR/NGF/GHR/BMP5/TNFRSF21/LIFR/IL1RAP/IL12RB2/ACVRL1/BMP8B/CXCL6/TGFBR2/IL18R1/ACKR3/IL6ST/IL7R/CD4/CXCL8/GDF7/CCL28/BMP7/CX3CL1/TGFB1/IL2RB/INHBB/BMP4/GDF6/TNFRSF13C/TNFSF12/AMH/CXCL13/IFNLR1/TNFRSF1B/LEPR/CRLF2/ACVR1/TNFSF10/CXCL14/CXCL12/IL17B/CXCR4/IL17RC/GDF5/MSTN/IL13RA1/TNFRSF1A/IFNAR2/GDF15/IL33/IL1R1/CCR1/GDF9/LTBR/TNFSF15/BMPR1B/IL6R/IL1RL2/OSMR/TNFSF11/TNFRSF25/EDAR/IL3RA/NODAL…
hsa04014	Ras signaling pathway	1.1e-07	1.7e-06	76	FGF18/SHC4/PLA2G4A/NGFR/RASGRP1/IGF2/NGF/PRKACA/ETS2/PLAAT3/ANGPT2/PGF/PDGFRA/SHC1/GNG4/PLD1/FLT4/FGFR3/PDGFA/HGF/AFDN/PAK1/RRAS/PDGFRB/PIK3R1/EGF/RASA3/RALGAPA2/IGF1/CALM3/BDNF/GNG3/PDGFB/ZAP70/PDGFD/HTR7/MAPK10/GNG11/RASA4/EGFR/GRIN2B/GRIN2A/PRKACB/RASGRF2/ETS1/PRKCG/SYNGAP1/TGFA/RAPGEF5/GNGT1/PLA2G6/RASA4B/MET/EFNA5/FGF10/FGF2/FGF20/PAK6/BUB1B-PAK6/KSR2/GNG8/JMJD7-PLA2G4B/PDGFC/FGF1/FGF22/FGF1…
hsa04360	Axon guidance	7e-11	1.8e-09	70	NRP1/SEMA3G/NTNG1/SEMA5A/PLXNA4/EFNB2/RGMA/LRRC4/EPHB2/ABLIM1/EPHA8/SLIT3/SRGAP3/SEMA6D/PTCH1/SEMA5B/EPHB1/SEMA6A/PAK1/RRAS/SEMA3C/PIK3R1/TRPC5/MYL12B/ROBO2/GDF7/ITGB1/GNAI1/SEMA3D/BMP7/NFATC2/TRPC6/CAMK2A/EPHA5/ROBO1/FZD3/DPYSL5/PLXNB1/EFNB3/FES/PLXNA2/EPHA3/PPP3CC/EFNB1/RHOD/SEMA4A/CXCL12/MYL12A/UNC5D/PLXNA1/SEMA3A/CXCR4/RND1/MET/EFNA5/TRPC4/SHH/ABLIM2/EPHB3/PAK6/BUB1B-PAK6/BMPR1B/UNC5A/NTN4/EP…
hsa04810	Regulation of actin cytoskeleton	6e-06	6.3e-05	69	ITGA4/ITGA9/FGF18/ITGA8/IQGAP3/PDGFRA/ITGB8/ARPC1B/ITGB3/ARHGEF6/ITGA3/CHRM2/FGFR3/PDGFA/RGCC/GSN/INSRR/APC/PAK1/ITGB4/RRAS/PDGFRB/PXN/ITGA10/PIK3R1/FGD3/EGF/MYL12B/BDKRB2/ITGB1/ITGB5/SPATA13/PDGFB/LPAR1/PDGFD/EGFR/VAV3/MYLK4/ITGAV/C7/ITGA2/CXCL12/MYL12A/ITGA2B/CXCR4/VCL/ITGB7/ITGA1/LPAR2/CHRM1/FGF10/FGF2/FGF20/PAK6/BUB1B-PAK6/MYH9/MYLK/ACTN1/PDGFC/FN1/FGF1/APC2/FGF22/FGF19/PFN4/ITGA5/MYH14/FGF5/…
hsa04514	Cell adhesion molecules	1.1e-11	3.6e-10	65	ITGA4/ITGA9/MPZ/CDH1/SLITRK2/CLDN11/VCAM1/NTNG1/ITGA8/SLITRK6/ALCAM/CNTNAP2/SLITRK4/ITGB8/LRRC4/CD28/CADM1/NRCAM/HLA-A/CDH4/CD4/CNTNAP1/PVR/NLGN1/CNTN2/ITGB1/CD8B/NCAM2/CDH2/PTPRS/CDH5/SLITRK3/CNTN1/SELPLG/ITGAV/VCAN/CD8A/CLDN2/HLA-E/NRXN3/CDH3/ITGB7/CLDN14/LRRC4B/HLA-DOA/SDC2/CDH15/SELP/CLDN1/HLA-B/PTPRC/CD34/MADCAM1/HLA-DRB1/SDC4/NRXN1/SELE/PDCD1LG2/CLDN4/HLA-C/CD22/CTLA4/ICAM1/HLA-DRB5/CLDN7
hsa04015	Rap1 signaling pathway	8.6e-06	8.5e-05	64	CDH1/FGF18/NGFR/NGF/ANGPT2/RAPGEF4/PGF/PDGFRA/ITGB3/RAPGEF2/FLT4/FGFR3/PDGFA/HGF/LPAR3/AFDN/RRAS/PDGFRB/PRKD1/PIK3R1/ADCY7/DRD2/EGF/ITGB1/GNAI1/IGF1/RAP1GAP/CALM3/PDGFB/LPAR1/PDGFD/TLN1/EGFR/GRIN2B/GRIN2A/VAV3/TLN2/MAGI2/ADCY2/ITGA2B/PRKCG/RAPGEF5/MET/EFNA5/LPAR2/FGF10/FGF2/FGF20/MAPK11/RAPGEF3/PDGFC/FGF1/FYB1/FGF22/FGF19/RASGRP2/PFN4/ANGPT1/RASGRP3/THBS1/ADCY4/FGF5/KDR/APBB1IP
hsa05202	Transcriptional misregulation in cancer	1.8e-06	2.2e-05	62	MYCN/NGFR/MYC/FLI1/TLX3/BCL11B/MEIS1/PLAT/HOXA10/ETV4/NSD2/EYA1/TGFBR2/DUSP6/PDGFA/TRAF1/CDKN2C/JUP/GADD45G/TCF3/RXRG/CXCL8/PAX3/ZBTB16/NFKBIZ/IGF1/DOT1L/ETV5/HOXA9/IL2RB/CCNA2/HOXA11/MEF2C/FOXO1/TLX1/GRIA3/DDIT3/MAF/RARA/SIX4/WNT16/ERG/BAIAP3/CEBPB/DDB2/ITGB7/MET/PAX8/PROM1/TMPRSS2/NUPR1/BCL6/SIX1/H3C15/H3C14/RUNX2/NR4A3/PLAU/GADD45B/RUNX1/NTRK1/CD14
hsa05163	Human cytomegalovirus infection	0.00093	0.0044	60	JAK1/ITPR3/TAP2/MYC/PRKACA/E2F2/PDGFRA/ITGB3/PTGS2/GNG4/E2F1/HLA-A/PXN/PIK3R1/CXCL8/ADCY7/STING1/GNAI1/NFATC2/CALM3/CX3CL1/RIPK1/GNG3/PDIA3/GNG11/EGFR/CASP8/PRKACB/CREB3L2/CDKN2A/CREB3L1/CALR/PPP3CC/ITGAV/ADCY2/PTGER2/B2M/HLA-E/CXCL12/CXCR4/PRKCG/ITPR1/STAT3/GNGT1/TNFRSF1A/CGAS/PTGER3/IL1R1/ITPR2/CCR1/NFATC1/TRADD/MAPK11/GNG8/IL6R/HLA-B/PTGER4/GNG13/HLA-C/ADCY4
hsa05166	Human T-cell leukemia virus 1 infection	0.0011	0.005	59	NRP1/JAK1/MYC/PRKACA/ETS2/JAK3/E2F2/ZFP36/TGFBR2/PTTG1/CDC20/E2F1/HLA-A/CDKN2C/MAP3K1/ESPL1/CD4/TCF3/PIK3R1/ADCY7/CCNB2/NFATC2/TERT/STAT5A/TGFB1/IL2RB/CCNA2/BUB1B/MAD2L1/CHEK1/TLN1/MAPK10/TNFRSF13C/PRKACB/ANAPC15/CREB3L2/CDKN2A/CCNE2/CREB3L1/CALR/TLN2/PPP3CC/ADCY2/ETS1/B2M/HLA-E/TNFRSF1A/IL1R1/NFATC1/LTBR/HLA-DOA/HLA-B/HLA-DRB1/HLA-C/TGFB2/ADCY4/IL15RA/ICAM1/HLA-DRB5
hsa04814	Motor proteins	3.5e-05	0.00026	58	KIF22/KIFC1/MYO9A/KIF18B/MYO1D/KIF15/MYL12B/KIF26B/KIF4A/KIF2C/DYNC1I1/DYNLT3/KIF24/DNALI1/MYO1C/MYO3A/DNAI1/KIF11/KIF18A/MYL12A/DNAH6/ACTC1/KIF5A/KIF23/KIF19/KIFAP3/KIF17/MYO1F/MYO16/MYH7/KIF20B/TPM4/MYH9/TUBB2B/DNAH2/MYH3/KIF14/MYO3B/MYL3/CENPE/MYL4/TUBB4A/MYO1E/MYO5C/KIF21B/TPM2/TUBA4A/MYH14/MYO1H/MYO5B/DYNLT5/TNNI3/TNNT2/MYO7B/MYH7B/DNAI2/TPM1/TNNT3
hsa05170	Human immunodeficiency virus 1 infection	0.001	0.0046	57	ITPR3/TAP2/BST2/GNG4/IRAK1/HLA-A/TLR4/PAK1/CD4/PXN/PIK3R1/CCNB2/STING1/GNAI1/NFATC2/CALM3/RIPK1/GNG3/CHEK1/APOBEC3G/PDIA3/MAPK10/GNG11/CASP8/CDC25C/CALR/SAMHD1/PPP3CC/APOBEC3C/TNFRSF1B/B2M/HLA-E/APOBEC3F/BCL2/CXCR4/PRKCG/ITPR1/CCNB1/GNGT1/MYD88/TLR2/WEE1/TNFRSF1A/CDK1/CGAS/APOBEC3D/ITPR2/NFATC1/PAK6/BUB1B-PAK6/TRADD/MAPK11/GNG8/CD247/HLA-B/GNG13/HLA-C
hsa04390	Hippo signaling pathway	3.1e-07	4.3e-06	55	CDH1/SOX2/MYC/CRB1/BMP5/WNT7A/BMP8B/TGFBR2/WNT11/DLG3/YWHAH/APC/FRMD6/CRB2/GLI2/GDF7/WNT7B/WWC1/BMP7/SMAD7/TGFB1/FZD3/WWTR1/BIRC5/BMP4/LLGL1/GDF6/CTNNA3/AMH/FZD9/WNT16/SCRIB/TP73/WNT2/NKD2/GDF5/WNT6/WNT3A/PPP2R2B/WNT8B/BMPR1B/WNT10B/PPP2R2C/AFP/LATS2/FGF1/APC2/WNT9A/BBC3/CCN2/WNT5A/SNAI2/DLG2/TGFB2/FZD10
hsa05207	Chemical carcinogenesis - receptor activation	0.0029	0.012	55	FGF18/MYC/PRKACA/RPS6KA3/AHR/E2F1/DLL1/RXRG/PIK3R1/ADCY7/EGF/DLL3/CHRNB4/GNAI1/CYP1B1/STAT5A/BIRC5/GSTA4/GSTO2/EGFR/PRKACB/CREB3L2/GSTM5/CREB3L1/CDC25A/ADCY2/KLF4/BCL2/ARRB1/PRKCG/STAT3/CACNA1D/HSP90B1/MGST2/FGF10/FGF2/FGF20/CACNA1B/CACNA1S/GSTO1/CHRNA3/BCL6/TNFSF11/CACNA1C/UGT2A1/UGT2B7/EPHX4/FGF22/ESR2/UGT2A3/PGR/ADCY4/FGF5/CYP1A1/GSTA3
hsa04550	Signaling pathways regulating pluripotency of stem cells	2.2e-08	3.9e-07	54	TBX3/ACVR2B/JAK1/SOX2/MYC/PAX6/JAK3/LIFR/ONECUT1/WNT7A/OTX1/MEIS1/NEUROG1/ID4/WNT11/FGFR3/IL6ST/HOXD1/APC/TCF3/PIK3R1/DLX5/WNT7B/IGF1/FZD3/INHBB/BMP4/FZD9/SKIL/WNT16/KLF4/ACVR1/WNT2/LHX5/STAT3/ISL1/WNT6/FGF2/WNT3A/MAPK11/WNT8B/BMPR1B/WNT10B/HAND1/HOXA1/APC2/WNT9A/NODAL/WNT5A/LEFTY2/ZIC3/FZD10/INHBE/INHBA
hsa04110	Cell cycle	7.7e-07	1e-05	54	MCM7/MCM2/MCM5/MYC/CDC25B/E2F2/CDCA5/MCM4/PCNA/PTTG1/CDC20/PLK1/AURKB/CDT1/E2F1/MCM3/CDKN2C/ORC1/PKMYT1/YWHAH/ESPL1/GADD45G/DBF4/TFDP2/CCNB2/CDC45/ORC6/TGFB1/CCNA2/BUB1B/MAD2L1/CHEK1/TICRR/TTK/BUB1/CDC25C/ANAPC15/CDKN2A/CCNE2/CDC25A/FBXO5/MCM6/CDC7/NDC80/SKP2/ESCO2/CCNB1/WEE1/RBL1/CDK1/KNL1/SGO1/GADD45B/TGFB2
hsa04261	Adrenergic signaling in cardiomyocytes	9.5e-07	1.2e-05	53	SCN7A/PRKACA/CACNA2D3/RAPGEF4/ATP1B1/CACNG5/ADCY7/PLN/POPDC3/GNAI1/AGTR1/CALM3/CACNG4/CAMK2A/ADRA1A/PRKACB/AGTR2/CREB3L2/CREB3L1/SCN4B/ADCY2/BCL2/ACTC1/KCNK2/CACNA1D/MYH7/TPM4/PPP2R2B/ATP2B3/MAPK11/CACNA1S/SCN1B/MYL3/RAPGEF3/CACNG1/CACNG2/PPP2R2C/MYL4/PPP1R1A/CACNA1C/FXYD2/TPM2/AGT/POPDC2/SLC8A3/ATP1A3/CACNA2D4/ADCY4/TNNI3/TNNT2/ADRA1B/PIK3R5/TPM1
hsa04310	Wnt signaling pathway	3e-05	0.00023	53	CCDC88C/APCDD1/MYC/DAAM2/PRKACA/PRICKLE1/SERPINF1/WNT7A/VANGL2/SFRP2/PRICKLE2/WNT11/SFRP4/WIF1/APC/LGR4/BAMBI/WNT7B/NFATC2/FRZB/CAMK2A/FZD3/RSPO2/MAPK10/PRKACB/FZD9/PPP3CC/ZNRF3/RSPO4/WNT16/GPC4/TBL1Y/SFRP5/VANGL1/WNT2/PRKCG/NKD2/DKK1/WNT6/RSPO1/WNT3A/NFATC1/WNT8B/WNT10B/APC2/WNT9A/WNT5A/CCN4/DKK4/RNF43/SOX17/FZD10/TLE6
hsa04512	ECM-receptor interaction	2.2e-17	2.4e-15	52	ITGA4/ITGA9/SV2B/ITGA8/CD36/TNN/LAMA4/SV2C/ITGB8/ITGB3/ITGA3/RELN/LAMB1/SPP1/LAMA2/ITGB4/ITGA10/LAMC3/IBSP/ITGB1/ITGB5/COL4A6/LAMC1/FRAS1/COL6A1/COL6A2/ITGAV/THBS2/ITGA2/COL4A2/HSPG2/ITGA2B/LAMB2/ITGB7/ITGA1/COL6A6/NPNT/COL1A2/FREM1/TNR/COL9A2/FN1/COL2A1/COL1A1/HMMR/SDC4/LAMA3/COL4A1/THBS1/ITGA5/CD44/COL6A3
hsa04934	Cushing syndrome	2.9e-06	3.1e-05	52	ITPR3/PRKACA/WNT7A/E2F2/AHR/WNT11/E2F1/CDKN2C/CRH/APC/ADCY7/KCNA4/KCNK3/WNT7B/GNAI1/AGTR1/CAMK2A/FZD3/EGFR/PRKACB/RASD1/CREB3L2/CDKN2A/CYP11A1/CCNE2/CREB3L1/FZD9/ADCY2/WNT16/CRHR2/WNT2/ITPR1/KCNK2/CACNA1D/WNT6/WNT3A/ITPR2/WNT8B/CACNA1S/WNT10B/CACNA1C/APC2/WNT9A/NCEH1/WNT5A/AGT/PDE11A/ADCY4/CACNA1I/CRHR1/FZD10/STAR
hsa05224	Breast cancer	6.7e-06	6.8e-05	49	FGF18/SHC4/MYC/HEYL/WNT7A/E2F2/SHC1/FLT4/WNT11/NOTCH1/E2F1/DLL1/APC/GADD45G/PIK3R1/EGF/DLL3/WNT7B/IGF1/HES5/FZD3/BRCA1/EGFR/FZD9/WNT16/HES1/WNT2/DDB2/WNT6/FGF10/FGF2/WNT3A/BRCA2/FGF20/WNT8B/WNT10B/TNFSF11/FGF1/APC2/WNT9A/FGF22/FGF19/WNT5A/ESR2/PGR/JAG2/GADD45B/FGF5/FZD10
hsa05226	Gastric cancer	1e-05	9.5e-05	49	CDH1/FGF18/SHC4/MYC/WNT7A/E2F2/TGFBR2/RARB/SHC1/WNT11/HGF/E2F1/JUP/APC/GADD45G/RXRG/PIK3R1/EGF/WNT7B/TERT/TGFB1/FZD3/EGFR/CTNNA3/CCNE2/FZD9/WNT16/BCL2/WNT2/DDB2/MET/WNT6/SHH/FGF10/FGF2/WNT3A/FGF20/WNT8B/WNT10B/FGF1/APC2/WNT9A/FGF22/FGF19/WNT5A/GADD45B/TGFB2/FGF5/FZD10
hsa04145	Phagosome	1.9e-05	0.00016	49	TAP2/CD36/ITGB3/TCIRG1/ATP6V1H/HLA-A/TLR4/ATP6V1E1/ITGB1/ITGB5/LAMP1/SEC61A1/ATP6V1A/ATP6V0D2/DYNC1I1/C1R/ATP6V1C1/EEA1/FCGR2A/CALR/ITGAV/THBS2/VAMP3/HLA-E/ITGA2/CTSS/CTSL/LAMP2/ATP6V0E1/TLR2/COLEC12/TUBB2B/PLA2R1/HLA-DOA/NOS1/TUBB4A/TLR6/MBL2/CYBB/CLEC7A/HLA-B/NCF2/TUBA4A/HLA-DRB1/THBS1/ITGA5/HLA-C/CD14/HLA-DRB5
hsa05167	Kaposi sarcoma-associated herpesvirus infection	0.0081	0.027	49	JAK1/ITPR3/MYC/ANGPT2/E2F2/RCAN1/MAP1LC3B/ZFP36/PTGS2/GNG4/IL6ST/E2F1/HLA-A/PIK3R1/CXCL8/NFATC2/CALM3/GNG3/PDGFB/MAPK10/GNG11/CASP8/PPP3CC/MAP1LC3C/HLA-E/IRF9/ITPR1/STAT3/GNGT1/MAP1LC3A/TNFRSF1A/STAT1/FGF2/IFNAR2/ITPR2/CCR1/NFATC1/TRADD/MAPK11/GNG8/TLR3/TICAM1/HLA-B/GNG13/HLA-C/CXCL1/PIK3R5/ICAM1/CXCL2
hsa05414	Dilated cardiomyopathy	1.1e-12	5.2e-11	48	ITGA4/ITGA9/SGCD/ITGA8/PRKACA/CACNA2D3/ITGB8/ITGB3/ITGA3/LAMA2/CACNG5/ITGB4/ITGA10/ADCY7/PLN/ITGB1/ITGB5/IGF1/CACNG4/TGFB1/PRKACB/ITGAV/LMNA/ADCY2/ITGA2/ITGA2B/ACTC1/ITGB7/ITGA1/CACNA1D/SGCA/MYH7/TPM4/CACNA1S/MYL3/CACNG1/CACNG2/CACNA1C/TPM2/AGT/ITGA5/TGFB2/SLC8A3/CACNA2D4/ADCY4/TNNI3/TNNT2/TPM1
hsa05418	Fluid shear stress and atherosclerosis	2.7e-06	3.1e-05	48	VCAM1/ACVR2B/TRPV4/KLF2/PLAT/ITGB3/PDGFA/PIK3R1/MAP3K5/CALM3/PDGFB/MEF2C/MAPK10/BMP4/GSTA4/CDH5/GSTO2/GSTM5/ITGAV/ACVR1/ITGA2B/CTSL/BCL2/HSP90B1/TNFRSF1A/MMP2/MGST2/NOS3/IL1R1/NQO1/MAPK11/BMPR1B/GSTO1/SDC2/NCF2/NPPC/THBD/CAV3/CAV2/ASS1/SDC4/SELE/EDN1/CAV1/GSTA3/IL1A/ICAM1/KDR
hsa04723	Retrograde endocannabinoid signaling	1.9e-05	0.00016	48	ITPR3/PRKACA/RIMS1/GABRG3/PTGS2/GNG4/GABRE/SLC32A1/GABRB2/KCNJ5/GABRA4/GABRG1/ADCY7/GNAI1/NDUFA9/GRIA2/KCNJ6/GRM5/GNG3/KCNJ9/MAPK10/GABRA5/GNG11/GRIA3/PRKACB/ND5/GABRD/ADCY2/GRIA4/GABRA3/PRKCG/ITPR1/CACNA1D/GNGT1/GABRP/GABRB1/ITPR2/CACNA1B/MAPK11/CACNA1S/ND6/GNG8/GABRA1/CACNA1C/GRM1/GNG13/ADCY4/NDUFA4L2
hsa04022	cGMP-PKG signaling pathway	0.0005	0.0025	48	PRKG1/ITPR3/EDNRB/ATP1B1/PDE5A/PRKCE/NPR2/CNGB1/ADCY7/BDKRB2/PLN/GNAI1/PDE3A/AGTR1/NFATC2/CALM3/TRPC6/MEF2C/ADRA2C/ADRA1A/CREB3L2/MYLK4/CREB3L1/PPP3CC/ADCY2/EDNRA/ITPR1/CACNA1D/NPPA/MYH7/NOS3/ITPR2/NFATC1/ATP2B3/IRAG1/OPRD1/CACNA1S/MYLK/CACNA1C/FXYD2/GATA4/NPPC/ADRA2A/SLC8A3/ATP1A3/ADCY4/ADRA1B/PIK3R5
hsa04072	Phospholipase D signaling pathway	4.2e-05	0.0003	47	LPAR6/SHC4/PLPP1/PLA2G4A/RAPGEF4/PDGFRA/SHC1/GRM2/PLD1/GRM3/PDGFA/LPAR3/RRAS/PDGFRB/PIK3R1/CXCL8/ADCY7/DGKB/CYTH3/EGF/AGPAT5/AGTR1/GRM5/GRM4/PDGFB/LPAR1/PDGFD/EGFR/DGKA/DNM3/ADCY2/GRM7/PLPP2/GRM6/SPHK1/AVPR1B/AVPR1A/LPAR2/RAPGEF3/JMJD7-PLA2G4B/PDGFC/DGKG/GRM1/AGT/PLA2G4C/ADCY4/PIK3R5
hsa04974	Protein digestion and absorption	4.5e-10	9.9e-09	46	COL23A1/COL15A1/COL21A1/COL8A2/COL20A1/ATP1B1/COL17A1/COL16A1/SLC36A1/COL18A1/COL19A1/COL14A1/SLC7A8/MME/COL4A6/COL11A1/COL6A1/KCNK5/XPNPEP2/COL6A2/COL12A1/COL13A1/COL4A2/COL3A1/COL27A1/COL5A2/COL6A6/ELN/COL25A1/COL1A2/COL5A3/COL9A2/COL8A1/COL5A1/COL2A1/FXYD2/SLC7A9/COL1A1/CTRL/COL4A1/SLC8A3/ATP1A3/KCNE3/KCNJ13/KCNN4/COL6A3
hsa04724	Glutamatergic synapse	3.1e-08	5.3e-07	46	PLA2G4A/ITPR3/GRIN3A/PRKACA/GLS/SLC1A2/GNG4/GRM2/PLD1/GRM3/GRIK1/GLUL/ADCY7/GNAI1/GRIA2/GRM5/GRM4/GNG3/GNG11/GRIA3/GRIN2B/GRIN2A/PRKACB/GRIK4/PPP3CC/ADCY2/GRIA4/GRM7/PRKCG/ITPR1/CACNA1D/GNGT1/GRM6/ITPR2/SHANK2/SLC1A3/GNG8/JMJD7-PLA2G4B/CACNA1C/GRIK3/GRM1/PLA2G4C/GNG13/GRIN2C/ADCY4/GRIN2D
hsa05225	Hepatocellular carcinoma	0.002	0.0082	46	SHC4/MYC/IGF2/WNT7A/E2F2/TGFBR2/SHC1/WNT11/HGF/E2F1/APC/GADD45G/PIK3R1/SMARCD2/WNT7B/TERT/TGFB1/FZD3/TXNRD2/GSTA4/GSTO2/EGFR/CDKN2A/GSTM5/FZD9/WNT16/WNT2/PRKCG/DDB2/DPF1/TGFA/MET/WNT6/MGST2/WNT3A/NQO1/WNT8B/GSTO1/WNT10B/APC2/WNT9A/WNT5A/GADD45B/TGFB2/GSTA3/FZD10
hsa04727	GABAergic synapse	3.5e-12	1.3e-10	45	PRKACA/ABAT/GABRG3/GLS/GNG4/GABRE/SLC32A1/TRAK2/GABRB2/GAD2/GABRA4/GLUL/NSF/GABRG1/ADCY7/GNAI1/KCNJ6/GNG3/HAP1/PLCL1/GAD1/GABRA5/GNG11/PRKACB/GABRD/ADCY2/GABRA3/GABBR2/PRKCG/SLC12A5/SLC6A11/CACNA1D/GNGT1/GABRP/GABRB1/CACNA1B/CACNA1S/GNG8/GABRA1/CACNA1C/SLC6A1/SLC6A13/GNG13/SLC6A12/ADCY4
hsa04726	Serotonergic synapse	9.6e-08	1.5e-06	45	PLA2G4A/ITPR3/APP/PRKACA/CYP4X1/HTR1B/ALOX15/PTGS2/GNG4/GABRB2/KCNJ5/GNAI1/KCNJ6/GNG3/KCNJ9/HTR7/GNG11/PRKACB/PRKCG/ITPR1/CACNA1D/GNGT1/TPH1/HTR5A/HTR2C/GABRB1/ITPR2/HTR1E/CACNA1B/SLC18A1/CACNA1S/GNG8/RAPGEF3/JMJD7-PLA2G4B/SLC6A4/CACNA1C/HTR2B/KCND2/PLA2G4C/CYP2C8/GNG13/PTGS1/CYP2D6/LOC107987478/LOC107987479
hsa04921	Oxytocin signaling pathway	0.0005	0.0025	45	PLA2G4A/ITPR3/PRKACA/RCAN1/CACNA2D3/PTGS2/KCNJ5/NPR2/CACNG5/ADCY7/GNAI1/NFATC2/CALM3/KCNJ6/CD38/CACNG4/CAMK2A/KCNJ9/MEF2C/KCNJ12/EGFR/PRKACB/MYLK4/PPP3CC/ADCY2/PRKCG/ITPR1/CACNA1D/NPPA/NOS3/ITPR2/NFATC1/CACNA1S/JMJD7-PLA2G4B/CACNG1/CACNG2/MYLK/KCNJ2/CACNA1C/KCNJ4/OXTR/PLA2G4C/CACNA2D4/ADCY4/PIK3R5
hsa05410	Hypertrophic cardiomyopathy	2.6e-11	8e-10	44	ITGA4/ITGA9/SGCD/ITGA8/CACNA2D3/ITGB8/ITGB3/ITGA3/LAMA2/CACNG5/ITGB4/ITGA10/ITGB1/ITGB5/IGF1/CACNG4/TGFB1/ITGAV/LMNA/ITGA2/ITGA2B/ACTC1/ITGB7/ITGA1/CACNA1D/SGCA/MYH7/ACE/TPM4/CACNA1S/MYL3/CACNG1/CACNG2/CACNA1C/TPM2/AGT/ITGA5/EDN1/TGFB2/SLC8A3/CACNA2D4/TNNI3/TNNT2/TPM1
hsa04728	Dopaminergic synapse	4.5e-05	0.00031	43	ITPR3/PRKACA/GNG4/GNAL/KCNJ5/COMT/DRD2/GNAI1/GRIA2/CALM3/KCNJ6/CAMK2A/GNG3/KCNJ9/MAPK10/GNG11/GRIA3/GRIN2B/GRIN2A/PRKACB/CREB3L2/CREB3L1/PPP3CC/PPP1R1B/GRIA4/KIF5A/ARRB1/PRKCG/ITPR1/CACNA1D/GNGT1/TH/DRD4/ITPR2/PPP2R2B/CACNA1B/MAPK11/SLC18A1/GNG8/PPP2R2C/CACNA1C/GNG13/DRD3
hsa04270	Vascular smooth muscle contraction	6.7e-05	0.00043	43	EDN3/PRKG1/PLA2G4A/ITPR3/PRKACA/ADM/CALCRL/PRKCE/PPP1R14A/NPR2/ADCY7/PRKCD/AGTR1/CALM3/ADRA1A/PRKCH/PRKACB/MYLK4/ADCY2/EDNRA/PRKCG/ITPR1/CACNA1D/NPPA/PTGIR/PLA2G6/AVPR1B/AVPR1A/ITPR2/MYH9/IRAG1/ADM2/CACNA1S/JMJD7-PLA2G4B/MYLK/CACNA1C/NPPC/AGT/PLA2G4C/EDN1/MYH14/ADCY4/ADRA1B
hsa04371	Apelin signaling pathway	0.00035	0.0019	42	CDH1/ITPR3/APLNR/PRKACA/KLF2/PLAT/MAP1LC3B/GNG4/PRKCE/SPP1/RRAS/ADCY7/PPARGC1A/GNAI1/AGTR1/CALM3/GNG3/MEF2C/GNG11/PRKACB/MYLK4/MAP1LC3C/ADCY2/NOS2/ITPR1/GNGT1/MAP1LC3A/SPHK1/NOS3/APLN/ITPR2/PLIN1/GNG8/MYL3/NOS1/MYL4/MYLK/CCN2/GNG13/SLC8A3/ADCY4/PIK3R5
hsa04218	Cellular senescence	0.0042	0.015	42	ITPR3/TRPV4/MYC/MYBL2/E2F2/TGFBR2/E2F1/HLA-A/FOXM1/RRAS/GADD45G/PIK3R1/CXCL8/CCNB2/NFATC2/CALM3/TGFB1/CCNA2/CHEK1/FOXO1/CDKN2A/CCNE2/PPP3CC/CDC25A/ETS1/HLA-E/LIN9/ITPR1/CACNA1D/CCNB1/RBL1/CDK1/ITPR2/NFATC1/MAPK11/HIPK4/GATA4/HLA-B/HLA-C/GADD45B/TGFB2/IL1A
hsa05032	Morphine addiction	1.1e-08	2e-07	40	PDE7B/PRKACA/GRK5/GABRG3/PDE7A/GNG4/GABRE/SLC32A1/PDE1A/GABRB2/KCNJ5/GABRA4/GABRG1/ADCY7/GNAI1/PDE3A/KCNJ6/GNG3/KCNJ9/GABRA5/GNG11/PRKACB/GABRD/ADCY2/GABRA3/PDE4B/GABBR2/PDE1C/ARRB1/PRKCG/GNGT1/PDE4C/GABRP/GABRB1/CACNA1B/GNG8/GABRA1/GNG13/PDE11A/ADCY4
hsa04350	TGF-beta signaling pathway	2.6e-06	3.1e-05	40	ACVR2B/MYC/BMP5/BMP8B/RGMA/TGFBR2/ID4/NBL1/MICOS10-NBL1/TGIF2/EMP3/BAMBI/GDF7/BMP7/SMAD7/TGFB1/INHBB/PITX2/BMP4/GDF6/AMH/FMOD/SKIL/NOG/ACVR1/DCN/GDF5/RBL1/HFE/LRRC32/BMPR1B/FBN1/GREM2/NODAL/LEFTY2/SMAD6/THBS1/TGFB2/INHBE/INHBA
hsa04611	Platelet activation	0.00023	0.0013	39	PRKG1/PLA2G4A/ITPR3/RASGRP1/PRKACA/ITGB3/PIK3R1/ADCY7/MYL12B/ITGB1/GNAI1/TLN1/FCGR2A/PRKACB/MYLK4/TLN2/ADCY2/ITGA2/MYL12A/ITGA2B/ITPR1/COL3A1/PTGIR/NOS3/COL1A2/ITPR2/MAPK11/JMJD7-PLA2G4B/MYLK/TBXA2R/VAMP8/COL1A1/RASGRP2/P2RY12/PLA2G4C/PTGS1/ADCY4/PIK3R5/APBB1IP
hsa04210	Apoptosis	0.0017	0.0074	39	ITPR3/NGF/LMNB1/CTSC/TRAF1/CTSF/CTSB/GADD45G/PIK3R1/CFLAR/MAP3K5/CTSO/RIPK1/PIDD1/BIRC5/MAPK10/CASP8/DDIT3/CTSD/CTSK/LMNA/TNFSF10/CTSS/CTSL/BCL2/ITPR1/CTSZ/TNFRSF1A/SPTAN1/ITPR2/TRADD/CTSV/CASP10/BBC3/IL3RA/TUBA4A/GADD45B/SPTA1/NTRK1
hsa04915	Estrogen signaling pathway	0.002	0.0082	39	SHC4/ITPR3/PRKACA/SHC1/KCNJ5/PIK3R1/ADCY7/PRKCD/GNAI1/CALM3/KCNJ6/KCNJ9/HBEGF/EGFR/PRKACB/CTSD/CREB3L2/CREB3L1/RARA/ADCY2/BCL2/GABBR2/ITPR1/TGFA/KRT32/HSP90B1/MMP2/KRT35/NOS3/KRT36/ITPR2/KRT18/KRT15/GPER1/GRM1/ESR2/PGR/ADCY4/KRT13
hsa04725	Cholinergic synapse	5.7e-05	0.00038	38	ITPR3/PRKACA/GNG4/CHRM2/CHRNA6/ACHE/PIK3R1/ADCY7/CHRNB4/GNAI1/KCNJ6/CAMK2A/KCNQ5/GNG3/KCNQ3/KCNJ12/GNG11/PRKACB/CREB3L2/CREB3L1/ADCY2/BCL2/PRKCG/ITPR1/CACNA1D/GNGT1/CHRM1/ITPR2/CACNA1B/CACNA1S/GNG8/CHRNA3/KCNJ2/CACNA1C/KCNJ4/GNG13/ADCY4/PIK3R5
hsa05146	Amoebiasis	1e-05	9.5e-05	37	SERPINB9/PRKACA/LAMA4/GNAL/LAMB1/TLR4/LAMA2/LAMC3/PIK3R1/CXCL8/SERPINB4/TGFB1/COL4A6/SERPINB3/LAMC1/SERPINB6/PRKACB/NOS2/COL4A2/VCL/PRKCG/LAMB2/COL3A1/TLR2/COL1A2/IL1R1/ACTN1/FN1/COL1A1/LAMA3/COL4A1/TGFB2/CXCL1/CD14/CXCL2/GNA14/SERPINB13
hsa05412	Arrhythmogenic right ventricular cardiomyopathy	7.8e-09	1.5e-07	36	ITGA4/ITGA9/SGCD/ITGA8/CACNA2D3/ITGB8/ITGB3/ITGA3/JUP/LAMA2/CACNG5/ITGB4/ITGA10/ITGB1/ITGB5/CACNG4/CDH2/CTNNA3/ITGAV/LMNA/ITGA2/ITGA2B/ITGB7/ITGA1/CACNA1D/SGCA/CACNA1S/CACNG1/CACNG2/CACNA1C/ACTN2/GJA1/ITGA5/DSP/SLC8A3/CACNA2D4
hsa04750	Inflammatory mediator regulation of TRP channels	9.9e-06	9.5e-05	36	PLA2G4A/ITPR3/TRPV4/NGF/PRKACA/IL1RAP/PRKCE/PIK3R1/TRPV2/ADCY7/PRKCD/BDKRB2/IGF1/CALM3/CAMK2A/ASIC2/MAPK10/PRKCH/PRKACB/TRPM8/ADCY2/PTGER2/PRKCG/ITPR1/PLA2G6/HTR2C/IL1R1/ITPR2/MAPK11/JMJD7-PLA2G4B/HTR2B/PTGER4/PLA2G4C/HRH1/ADCY4/NTRK1
hsa04933	AGE-RAGE signaling pathway in diabetic complications	1.7e-05	0.00014	36	VCAM1/TGFBR2/F3/PRKCE/PIK3R1/CXCL8/PRKCD/AGTR1/STAT5A/TGFB1/FOXO1/MAPK10/COL4A6/COL4A2/BCL2/COL3A1/STAT3/MMP2/STAT1/NOS3/COL1A2/NFATC1/MAPK11/FN1/CYBB/AGER/COL1A1/THBD/AGT/NOX4/COL4A1/SELE/EDN1/TGFB2/IL1A/ICAM1
hsa04926	Relaxin signaling pathway	0.0041	0.015	36	SHC4/EDNRB/PRKACA/TGFBR2/SHC1/GNG4/PIK3R1/ADCY7/GNAI1/GNG3/TGFB1/MAPK10/COL4A6/GNG11/EGFR/PRKACB/CREB3L2/CREB3L1/ADCY2/NOS2/COL4A2/ARRB1/COL3A1/GNGT1/MMP2/NOS3/COL1A2/MAPK11/GNG8/NOS1/INSL3/COL1A1/COL4A1/GNG13/EDN1/ADCY4
hsa04713	Circadian entrainment	2.1e-05	0.00016	35	PRKG1/ITPR3/PRKACA/GNG4/KCNJ5/ADCY7/ADCYAP1/GNAI1/GRIA2/CALM3/KCNJ6/CAMK2A/GNG3/KCNJ9/GNG11/GRIA3/GRIN2B/NOS1AP/GRIN2A/PRKACB/RASD1/ADCY2/GRIA4/PRKCG/ITPR1/CACNA1D/GNGT1/GNG8/NOS1/CACNA1C/GNG13/GRIN2C/ADCY4/CACNA1I/GRIN2D
hsa04610	Complement and coagulation cascades	2.6e-06	3.1e-05	34	SERPINE2/SERPINA5/TFPI/SERPINB2/PLAT/F3/CD55/C4B/CFHR1/PROS1/C4A/BDKRB2/C1S/MASP1/F13A1/C1R/CFH/C7/F2RL2/CLU/F7/CFHR3/A2M/MBL2/SERPINF2/THBD/CFB/PROCR/CFI/PLAU/CFHR4/F10/VSIG4/F11
hsa04928	Parathyroid hormone synthesis, secretion and action	0.00038	0.002	34	ITPR3/PRKACA/PLD1/PTH1R/MAFB/MMP16/RXRG/ADCY7/GNAI1/MMP25/MEF2C/HBEGF/EGFR/PRKACB/CREB3L2/PTHLH/CREB3L1/NR4A2/ADCY2/BCL2/PDE4B/ARRB1/PRKCG/ITPR1/PDE4C/MMP14/ITPR2/MMP15/JUND/TNFSF11/CYP27B1/RUNX2/MMP24/ADCY4
hsa05222	Small cell lung cancer	4e-05	0.00029	33	MYC/LAMA4/E2F2/RARB/PTGS2/ITGA3/CKS2/TRAF1/E2F1/LAMB1/LAMA2/GADD45G/LAMC3/RXRG/PIK3R1/ITGB1/COL4A6/LAMC1/FHIT/CCNE2/ITGAV/NOS2/ITGA2/COL4A2/ITGA2B/BCL2/SKP2/DDB2/LAMB2/FN1/LAMA3/COL4A1/GADD45B
hsa04935	Growth hormone synthesis, secretion and action	0.0074	0.025	33	SHC4/ITPR3/GHR/PRKACA/SOCS2/SHC1/MAP3K1/SOCS1/PIK3R1/ADCY7/GNAI1/IGF1/STAT5A/SSTR2/MAPK10/PRKACB/CREB3L2/CREB3L1/ADCY2/PRKCG/JUNB/ITPR1/STAT3/CACNA1D/STAT1/ITPR2/MAPK11/GHRHR/CACNA1S/SST/CACNA1C/MRAP2/ADCY4
hsa04668	TNF signaling pathway	0.006	0.021	32	VCAM1/CXCL6/PTGS2/IL18R1/TRAF1/BCL3/PIK3R1/CFLAR/MAP3K5/CX3CL1/RIPK1/MAPK10/CASP8/CREB3L2/CREB3L1/TNFRSF1B/CEBPB/JUNB/TNFRSF1A/MLKL/MMP14/TRADD/MAPK11/CASP10/SELE/EDN1/CXCL1/CXCL5/MAP3K8/ICAM1/CXCL2/RIPK3
hsa04670	Leukocyte transendothelial migration	0.0069	0.024	32	ITGA4/CLDN11/VCAM1/THY1/RAPGEF4/AFDN/PXN/PIK3R1/MYL12B/ITGB1/GNAI1/CDH5/VAV3/CTNNA3/CLDN2/CXCL12/MYL12A/CXCR4/VCL/PRKCG/CLDN14/TXK/MMP2/MAPK11/RAPGEF3/ACTN1/CYBB/CLDN1/NCF2/CLDN4/ICAM1/CLDN7
hsa04540	Gap junction	0.0001	0.00061	31	PRKG1/ITPR3/PRKACA/PDGFRA/GJD2/PDGFA/PDGFRB/ADCY7/DRD2/EGF/GNAI1/GRM5/PDGFB/LPAR1/PDGFD/EGFR/PRKACB/ADCY2/PRKCG/ITPR1/CDK1/HTR2C/ITPR2/TUBB2B/TUBB4A/PDGFC/HTR2B/GRM1/TUBA4A/GJA1/ADCY4
hsa04925	Aldosterone synthesis and secretion	0.00087	0.0042	31	ITPR3/PRKACA/ATP1B1/PRKCE/KCNJ5/PRKD1/ADCY7/KCNK3/AGTR1/CALM3/CAMK2A/PRKACB/CREB3L2/CYP11A1/CREB3L1/NR4A2/ADCY2/PRKCG/ITPR1/CACNA1D/NPPA/ITPR2/ATP2B3/KCNK9/CACNA1S/CACNA1C/AGT/ATP1A3/ADCY4/CACNA1I/STAR
hsa04064	NF-kappa B signaling pathway	0.0025	0.01	31	VCAM1/PTGS2/IRAK1/TRAF1/TLR4/GADD45G/CXCL8/CFLAR/RIPK1/PIDD1/ZAP70/BLNK/TNFRSF13C/RIGI/CXCL12/BCL2/CARD10/MYD88/TNFRSF1A/IL1R1/TRADD/LTBR/TNFSF11/TICAM1/EDAR/PLAU/GADD45B/CXCL1/CD14/ICAM1/CXCL2
hsa04659	Th17 cell differentiation	0.0047	0.017	31	JAK1/JAK3/IL1RAP/AHR/STAT6/TGFBR2/IL6ST/CD4/RXRG/NFATC2/STAT5A/TGFB1/IL2RB/ZAP70/MAPK10/RORA/RARA/PPP3CC/STAT3/STAT1/IL1R1/NFATC1/MAPK11/HLA-DOA/IL6R/CD247/IL4R/HLA-DRB1/RUNX1/IRF4/HLA-DRB5
hsa04742	Taste transduction	0.00039	0.002	29	SCN9A/ITPR3/P2RX3/PRKACA/HTR1B/PDE1A/GABRA4/GRM4/ASIC2/GABRA5/PRKACB/KCNK5/GABRA3/SCN3A/GABBR2/PDE1C/HTR1E/HCN4/GABRA1/CACNA1C/TAS2R19/GRM1/TAS2R43/TAS2R45/GNG13/PKD2L1/SCN2A/ADCY4/ENTPD2
hsa01522	Endocrine resistance	0.0038	0.015	29	SHC4/PRKACA/E2F2/SHC1/NOTCH1/E2F1/DLL1/BIK/CDKN2C/PIK3R1/ADCY7/DLL3/IGF1/HBEGF/MAPK10/EGFR/PRKACB/CDKN2A/ADCY2/BCL2/MMP2/MAPK11/GPER1/ESR2/CYP2D6/LOC107987478/LOC107987479/JAG2/ADCY4
hsa04640	Hematopoietic cell lineage	0.0045	0.016	29	ITGA4/CD36/ITGB3/ITGA3/CD55/IL7R/CD4/CD8B/CD38/MME/ANPEP/CD8A/ITGA2/ITGA2B/ITGA1/CD9/IL1R1/HLA-DOA/IL6R/IL3RA/IL4R/CD34/HLA-DRB1/ITGA5/CD22/IL1A/CD14/HLA-DRB5/CD44
hsa05323	Rheumatoid arthritis	0.0034	0.013	28	CXCL6/TCIRG1/CD28/ATP6V1H/TLR4/ATP6V1E1/CXCL8/ATP6V1A/ATP6V0D2/TGFB1/ATP6V1C1/CTSK/CXCL12/CTSL/ATP6V0E1/TLR2/HLA-DOA/TNFSF11/HLA-DRB1/ANGPT1/TGFB2/CXCL1/CTLA4/CXCL5/IL1A/ICAM1/HLA-DRB5/CXCL2
hsa04916	Melanogenesis	0.012	0.037	28	EDNRB/PRKACA/WNT7A/WNT11/ADCY7/WNT7B/GNAI1/CALM3/CAMK2A/FZD3/PRKACB/CREB3L2/CREB3L1/FZD9/ADCY2/WNT16/WNT2/PRKCG/WNT6/WNT3A/WNT8B/WNT10B/DCT/WNT9A/WNT5A/EDN1/ADCY4/FZD10
hsa04914	Progesterone-mediated oocyte maturation	0.013	0.041	28	PRKACA/CDC25B/RPS6KA3/KIF22/PLK1/PKMYT1/PIK3R1/ADCY7/CCNB2/GNAI1/STK10/IGF1/CCNA2/MAD2L1/MAPK10/BUB1/CDC25C/PRKACB/ANAPC15/CDC25A/ADCY2/CPEB1/CCNB1/CDK1/MAPK11/AURKA/PGR/ADCY4
hsa04924	Renin secretion	3.4e-05	0.00026	27	EDN3/ITPR3/PRKACA/PDE1A/CTSB/ADCYAP1/GNAI1/PDE3A/AGTR1/CALM3/PRKACB/AQP1/PPP3CC/PTGER2/PDE1C/EDNRA/ITPR1/CACNA1D/NPPA/ACE/ITPR2/CACNA1S/KCNJ2/CACNA1C/PTGER4/AGT/EDN1
hsa05218	Melanoma	8.2e-05	0.00051	27	CDH1/FGF18/E2F2/PDGFRA/PDGFA/HGF/E2F1/GADD45G/PDGFRB/PIK3R1/EGF/IGF1/PDGFB/PDGFD/EGFR/CDKN2A/DDB2/MET/FGF10/FGF2/FGF20/PDGFC/FGF1/FGF22/FGF19/GADD45B/FGF5
hsa04918	Thyroid hormone synthesis	0.00018	0.0011	27	ITPR3/PRKACA/ATP1B1/ADCY7/DUOX1/PRKACB/CREB3L2/CREB3L1/HSPA5/ADCY2/GPX8/PRKCG/ITPR1/HSP90B1/GPX3/PDIA4/PAX8/GPX7/TG/LRP2/ITPR2/FXYD2/ASGR1/ATP1A3/ADCY4/TTR/TSHR
hsa04721	Synaptic vesicle cycle	0.00038	0.002	27	RIMS1/TCIRG1/SLC1A2/SLC32A1/ATP6V1H/ATP6V1E1/NSF/ATP6V1A/ATP6V0D2/ATP6V1C1/STX3/DNM3/SNAP25/CPLX1/UNC13A/ATP6V0E1/SLC6A11/SLC6A2/SLC1A3/CACNA1B/SLC18A1/SLC6A4/SLC6A1/CPLX2/SLC6A13/SLC6A12/SLC6A7
hsa01521	EGFR tyrosine kinase inhibitor resistance	0.00048	0.0025	27	ERBB3/SHC4/JAK1/PDGFRA/SHC1/NRG1/FGFR3/PDGFA/HGF/PDGFRB/PIK3R1/EGF/IGF1/PDGFB/PDGFD/EGFR/BCL2/PRKCG/STAT3/TGFA/MET/FGF2/PDGFC/IL6R/NRG2/EIF4E1B/KDR
hsa04971	Gastric acid secretion	0.0006	0.0029	26	ITPR3/PRKACA/ATP1B1/SLC26A7/ADCY7/GNAI1/CALM3/CAMK2A/SSTR2/PRKACB/MYLK4/ADCY2/PRKCG/ITPR1/KCNK2/KCNJ10/ITPR2/KCNJ1/MYLK/SST/KCNJ2/SLC9A4/KCNJ16/ATP1A3/ADCY4/KCNE2
hsa04658	Th1 and Th2 cell differentiation	0.011	0.036	26	JAK1/JAK3/IL12RB2/STAT6/NOTCH1/DLL1/MAML2/CD4/DLL3/NFATC2/STAT5A/IL2RB/ZAP70/MAPK10/MAF/PPP3CC/STAT1/NFATC1/MAPK11/HLA-DOA/RUNX3/CD247/IL4R/HLA-DRB1/JAG2/HLA-DRB5
hsa04970	Salivary secretion	0.013	0.041	26	PRKG1/ITPR3/PRKACA/BST1/ATP1B1/ADCY7/CST2/CALM3/CD38/DMBT1/ADRA1A/SLC12A2/PRKACB/CST3/ADCY2/PRKCG/ITPR1/CST1/ITPR2/ATP2B3/NOS1/FXYD2/ATP1A3/ADCY4/ADRA1B/KCNN4
hsa05217	Basal cell carcinoma	5.1e-05	0.00035	25	WNT7A/GLI3/WNT11/PTCH1/APC/GADD45G/GLI2/WNT7B/FZD3/BMP4/FZD9/WNT16/WNT2/PTCH2/DDB2/WNT6/SHH/WNT3A/WNT8B/WNT10B/APC2/WNT9A/WNT5A/GADD45B/FZD10
hsa04929	GnRH secretion	6.9e-05	0.00044	25	HCN1/ITPR3/KCNN3/KCNJ5/SPP1/KCNN1/PIK3R1/TRPC5/KCNJ6/KCNJ9/KCNJ11/GABBR2/ARRB1/PRKCG/ITPR1/CACNA1D/TRPC4/ITPR2/HCN2/CACNA1S/CACNA1C/GPER1/ESR2/CACNA1I/KCNN4
hsa03320	PPAR signaling pathway	0.0012	0.0052	25	CYP27A1/PLIN5/FABP7/ANGPTL4/ACSL4/CD36/ACSL1/LPL/FABP6/RXRG/ACSBG1/ACOX2/PLIN4/FABP3/APOA1/ME3/SLC27A4/CPT1A/SORBS1/ACADL/PLIN1/ME1/PCK2/FABP4/APOA2
hsa04911	Insulin secretion	0.0089	0.029	25	ITPR3/PRKACA/RAPGEF4/ATP1B1/KCNN3/KCNN1/ADCY7/ADCYAP1/CAMK2A/KCNJ11/PRKACB/CREB3L2/CREB3L1/SNAP25/ADCY2/PRKCG/CACNA1D/GCK/CACNA1S/GLP1R/CACNA1C/FXYD2/ATP1A3/ADCY4/KCNN4
hsa03030	DNA replication	1.6e-09	3.5e-08	23	MCM7/LIG1/MCM2/MCM5/POLE/PRIM1/POLD1/MCM4/PCNA/RNASEH2A/RFC5/POLD2/MCM3/POLD3/FEN1/POLD4/POLA2/RPA3/POLA1/RFC4/POLE2/MCM6/DNA2
hsa05031	Amphetamine addiction	0.0018	0.0076	23	GRIN3A/PRKACA/GRIA2/CALM3/CAMK2A/ARC/GRIA3/GRIN2B/GRIN2A/PRKACB/CREB3L2/CREB3L1/PPP3CC/PPP1R1B/GRIA4/PRKCG/CACNA1D/TH/SLC18A1/CACNA1C/PDYN/GRIN2C/GRIN2D
hsa04115	p53 signaling pathway	0.0049	0.017	23	RPRM/GADD45G/CCNB2/IGF1/PPM1D/PERP/PIDD1/CHEK1/GTSE1/CASP8/RRM2/CDKN2A/CCNE2/BCL2/CD82/TP73/DDB2/CCNB1/CDK1/BBC3/THBS1/STEAP3/GADD45B
hsa05133	Pertussis	0.007	0.024	23	CXCL6/IRAK1/TLR4/C4B/CXCL8/C4A/C1S/ITGB1/GNAI1/CALM3/C1R/MAPK10/NOS2/MYD88/MAPK11/CASP1/TICAM1/ITGA5/CXCL5/IL1A/PYCARD/CD14/IRF8
hsa05033	Nicotine addiction	1.8e-07	2.6e-06	22	GRIN3A/GABRG3/GABRE/SLC32A1/GABRB2/CHRNA6/GABRA4/GABRG1/GRIA2/GABRA5/GRIA3/GRIN2B/GRIN2A/GABRD/GRIA4/GABRA3/GABRP/GABRB1/CACNA1B/GABRA1/GRIN2C/GRIN2D
hsa05030	Cocaine addiction	1.4e-05	0.00013	22	GRIN3A/PRKACA/GRM2/GRM3/DRD2/GNAI1/GRIA2/BDNF/GRIN2B/GRIN2A/PRKACB/CREB3L2/CREB3L1/PPP1R1B/TH/RGS9/SLC18A1/GPSM1/CDK5R1/PDYN/GRIN2C/GRIN2D
hsa04927	Cortisol synthesis and secretion	0.0018	0.0076	22	ITPR3/PRKACA/ADCY7/KCNA4/KCNK3/AGTR1/PRKACB/CREB3L2/CYP11A1/CREB3L1/ADCY2/ITPR1/KCNK2/CACNA1D/ITPR2/CACNA1S/CACNA1C/NCEH1/AGT/ADCY4/CACNA1I/STAR
hsa05223	Non-small cell lung cancer	0.0073	0.025	22	RET/JAK3/E2F2/RARB/HGF/E2F1/GADD45G/RXRG/PIK3R1/EGF/STAT5A/EGFR/FHIT/CDKN2A/KIF5A/PRKCG/DDB2/STAT3/TGFA/MET/ALK/GADD45B
hsa00830	Retinol metabolism	0.0076	0.025	21	LRAT/DHRS3/ALDH1A3/ALDH1A2/CYP26B1/CYP27C1/ALDH1A1/PNPLA4/DHRS4/ADH1B/HSD17B6/SDR16C5/UGT2A1/UGT2B7/RDH16/CYP26A1/RDH12/AOX1/UGT2A3/CYP2C8/CYP1A1
hsa04720	Long-term potentiation	0.013	0.041	20	ITPR3/PRKACA/RPS6KA3/GRIA2/CALM3/GRM5/CAMK2A/GRIN2B/GRIN2A/PRKACB/PPP3CC/PRKCG/ITPR1/ITPR2/RAPGEF3/PPP1R1A/CACNA1C/GRM1/GRIN2C/GRIN2D
hsa00514	Other types of O-glycan biosynthesis	0.0003	0.0017	19	ST6GAL1/GALNT18/GALNT13/GALNT5/MFNG/PLOD3/EOGT/ST6GAL2/GALNT17/LFNG/GALNT6/GXYLT2/GALNT10/GALNT9/GALNT3/GALNT14/GALNT15/GALNT8/GALNTL6
hsa04913	Ovarian steroidogenesis	0.00099	0.0046	19	ACOT2/PLA2G4A/PRKACA/PTGS2/ACOT1/ADCY7/IGF1/CYP1B1/PRKACB/CYP11A1/ADCY2/AKR1C3/JMJD7-PLA2G4B/PLA2G4C/ACOT4/CYP19A1/ADCY4/CYP1A1/STAR
hsa04923	Regulation of lipolysis in adipocytes	0.012	0.039	18	PRKG1/PRKACA/PLAAT3/PTGS2/NPY1R/PIK3R1/ADCY7/GNAI1/NPY/PRKACB/ADCY2/NPPA/PTGER3/PLIN1/PTGS1/ADCY4/TSHR/FABP4
hsa00512	Mucin type O-glycan biosynthesis	6.1e-05	0.0004	17	ST6GALNAC2/GALNT18/GALNT13/GALNT5/B4GALT5/GALNT17/GALNT6/GALNT10/GCNT4/GALNT9/GALNT3/ST6GALNAC3/GALNT14/GALNT15/GALNT8/GCNT1/GALNTL6
hsa05144	Malaria	0.0054	0.019	17	VCAM1/CD36/HGF/TLR4/CXCL8/GYPC/TGFB1/THBS2/MYD88/TLR2/MET/SDC2/SELP/THBS1/SELE/TGFB2/ICAM1
hsa03460	Fanconi anemia pathway	0.015	0.046	17	FANCG/EME1/USP1/FANCD2/RPA3/BRCA1/FANCI/RMI2/HES1/CENPS-CORT/BLM/BRIP1/SLX1B/BRCA2/RMI1/FANCB/SLX1A
hsa03410	Base excision repair	0.0032	0.013	16	LIG1/POLE/POLD1/PCNA/RFC5/UNG/POLD2/POLD3/NEIL2/FEN1/MUTYH/POLD4/RFC4/POLE2/NEIL3/NEIL1
hsa00250	Alanine, aspartate and glutamate metabolism	0.0012	0.0054	15	ABAT/GLS/ASRGL1/FOLH1/GAD2/GLUL/ASPA/NAT8L/GAD1/GPT2/ADSS1/RIMKLA/GLUD2/ASS1/IL4I1
hsa03440	Homologous recombination	0.004	0.015	15	POLD1/POLD2/XRCC2/EME1/POLD3/RAD54L/XRCC3/RBBP8/POLD4/RPA3/BRCA1/BARD1/BLM/BRIP1/BRCA2
hsa04614	Renin-angiotensin system	0.00023	0.0013	12	ATP6AP2/LNPEP/CTSA/ENPEP/AGTR1/MME/PREP/ANPEP/AGTR2/ACE/AGT/MAS1
hsa03430	Mismatch repair	0.0011	0.005	11	LIG1/POLD1/PCNA/RFC5/POLD2/POLD3/POLD4/MSH6/RPA3/RFC4/EXO1
hsa04950	Maturity onset diabetes of the young	0.0037	0.014	11	NR5A2/PAX6/MAFA/ONECUT1/NEUROD1/NKX2-2/HES1/RFX6/NEUROG3/GCK/FOXA2
hsa00430	Taurine and hypotaurine metabolism	0.0038	0.015	8	GAD2/FMO1/GAD1/CDO1/GADL1/FMO5/GGT5/FMO4
hsa00603	Glycosphingolipid biosynthesis - globo and isoglobo series	0.016	0.048	7	A4GALT/B3GALNT1/FUT9/HEXB/FUT1/B3GALT5/GBGT1
