# Supplementary material for: CHCHD2 rescues the mitochondrial dysfunction in iPSC-derived neurons from patient with Mohr-Tranebjaerg syndrome
Source: Cell Death Dis. 2025 Mar 12;16(1):173. doi: 10.1038/s41419-025-07472-9 (PMC11903874; doi:10.1038/s41419-025-07472-9)
Supplement: Supplementary file 4 — Table S4. Differentially expressed genes related to apoptotic mitochondrial changes related to Figure 4D. [file 41419_2025_7472_MOESM4_ESM.xlsx]

## Sheet: Sheet1
Table S4. Differentially expressed genes related to apoptotic mitochondrial changes related to Figure 4D.
ensembl	gene_symbol	log2(MTS/CTRL)	p-adj	impact on apoptosis	up-or-down
ENSG00000159445	THEM4	1.67182	7.11483e-26	pro-apoptotic	up
ENSG00000100290	BIK	4.07133	5.08527e-17	pro-apoptotic	up
ENSG00000126709	IFI6	2.47467	2.13938e-14	anti-apoptotic	up
ENSG00000156968	MPV17L	2.37922	6.202e-13	anti-apoptotic	up
ENSG00000165943	MOAP1	1.56711	2.19533e-12	pro-apoptotic	up
ENSG00000178568	ERBB4	-2.43917	4.22402e-08	pro-apoptotic	down
ENSG00000188763	FZD9	-1.81587	6.23989e-08	anti-apoptotic	down
ENSG00000119922	IFIT2	2.1723	2.15661e-07	pro-apoptotic	up
ENSG00000121858	TNFSF10	5.77556	6.50643e-07	pro-apoptotic	up
ENSG00000120885	CLU	-1.26547	8.50497e-07	anti-apoptotic	down
ENSG00000171791	BCL2	-1.11353	1.36637e-06	anti-apoptotic	down
ENSG00000104081	BMF	1.04018	2.52688e-05	pro-apoptotic	up
ENSG00000140939	NOL3	1.3153	0.000111934	anti-apoptotic	up
ENSG00000181284	TMEM102	1.47954	0.000620601	pro-apoptotic	up
ENSG00000105327	BBC3	-1.00271	0.00330164	pro-apoptotic	down
ENSG00000103490	PYCARD	3.05665	0.0281779	pro-apoptotic	up
ENSG00000064012	CASP8	2.32961	8.49715e-09	pro-apoptotic	up
